# Supplementary material for: A model-based approach to selection of tag SNPs
Source: BMC Bioinformatics. 2006 Jun 15;7:303. doi: 10.1186/1471-2105-7-303 (PMC1525207; doi:10.1186/1471-2105-7-303)
Supplement: Additional File 1 — Programs for tag SNP selection and tagged SNP prediction using Li and Stephens models. This tar-gzipped archive includes the Linux i586 binaries, C++ source code, sample data and instructions on how to compile and to use the programs. [file 1471-2105-7-303-S1.gz]

Archive with 43 entries (39 files):
- tagsnps/bin
- tagsnps/bin/hmmlsselect
- tagsnps/bin/hmmlsinfocontent
- tagsnps/bin/builhaplotag.pl
- tagsnps/bin/hmmlspred
- tagsnps/bin/hmmlspred_fromgenotype
- tagsnps/data
- tagsnps/data/encode1_TestSet0_nseq100_geno.seq
- tagsnps/data/encode1_Set0_nseq100.pos
- tagsnps/data/encode1_TestSet0_nseq100.seq
- tagsnps/data/encode1_LearnSet0_nseq100.seq
- tagsnps/INSTALL
- tagsnps/README
- tagsnps/sources
- tagsnps/sources/main_hmmlseval_genotype.cc
- tagsnps/sources/Makefile
- tagsnps/sources/main_hmmlseval.cc
- tagsnps/sources/LSNumericMaxim.cc
- tagsnps/sources/main_hmmlsselect.cc
- tagsnps/sources/HaploData.cc
- tagsnps/sources/function.cc
- tagsnps/sources/LSHiddenMarkovSelect.h
- tagsnps/sources/main_hmmlspred_fromgenotype.cc
- tagsnps/sources/function.h
- tagsnps/sources/LSNumericMaxim.h
- tagsnps/sources/main_hmmlspred.cc
- tagsnps/sources/main_hmmlsinfocontent.cc
- tagsnps/sources/LSHiddenMarkovSelectLiStephens.cc
- tagsnps/sources/HaploData.h
- tagsnps/sources/LSHiddenMarkovSelect.cc
- tagsnps/sources/COPYING
- tagsnps/test
- tagsnps/test/taggeno100.seq
- tagsnps/test/commands.txt
- tagsnps/test/100snps.info
- tagsnps/test/taggeno100.predseq
- tagsnps/test/encode1_Set0_nseq100.hmmls_het.stdout
- tagsnps/test/encode1_Set0_nseq100.hmmls_het.model
- tagsnps/test/commands.txt~
- tagsnps/test/taghaplo100.predseq
- tagsnps/test/taghaplo100.seq
- tagsnps/test/100snps.stdout
- tagsnps/test/encode1_Set0_nseq100.hmmls_het.tag
