# Supplementary material for: A model-based approach to selection of tag SNPs
Source: BMC Bioinformatics. 2006 Jun 15;7:303. doi: 10.1186/1471-2105-7-303 (PMC1525207; doi:10.1186/1471-2105-7-303)
Supplement: Additional File 1 — Programs for tag SNP selection and tagged SNP prediction using Li and Stephens models. This tar-gzipped archive includes the Linux i586 binaries, C++ source code, sample data and instructions on how to compile and to use the programs. [file 1471-2105-7-303-S1.gz › tagsnps/bin/builhaplotag.pl]

#!/usr/bin/perl -w

my $tagsnpsfile;
my $nbtagsnps;
my $haplofiles;

if (@ARGV < 3) {
    die "Usage: buildhaplotag.pl tagsnpsfile nbtagsnps haplofiles\n";
} else {
    $tagsnpsfile = shift @ARGV;
    $nbtagsnps = shift @ARGV;
    $haplofiles = shift @ARGV;
}

my @haplo;
my @haplonames;

open(INHAP, "<$haplofiles") || die "cannot open $haplofiles in read mode\n";
while (my $line = <INHAP>) {
    if ($line =~ /\|/) {
	my @line = split(/\|/, $line);
	chomp($line[1]);
	push @haplonames, $line[0];
	my @haploseq = split(//, $line[1]);
	push @haplo, \@haploseq;
    }
}
close(INHAP);

open(INSET, "<$tagsnpsfile") || die "cannot open $tagsnpsfile in read mode\n";

my @tagset;
for (my $isnp=0; $isnp<@{$haplo[0]}; $isnp++) {
    push @tagset, 0;
}

my $isnp = 0;
while (my $line = <INSET>) {
    if ($isnp < $nbtagsnps) {
	my @line = split(/\s+/, $line);
	if (@line >= 3) {
	    $tagset[$line[2]-1] = 1;
	}
    }
    $isnp++;
}
close(INSET);

for (my $ihap=0; $ihap<@haplo; $ihap++) {
    print $haplonames[$ihap], '|';
    for (my $isnp=0; $isnp<@tagset; $isnp++) {
	if ($tagset[$isnp]==1) {
	    print $haplo[$ihap]->[$isnp];
	} else {
	    print '-';
	}
    }
    print "\n";
}
