# Supplementary material for: A model-based approach to selection of tag SNPs
Source: BMC Bioinformatics. 2006 Jun 15;7:303. doi: 10.1186/1471-2105-7-303 (PMC1525207; doi:10.1186/1471-2105-7-303)
Supplement: Additional File 1 — Programs for tag SNP selection and tagged SNP prediction using Li and Stephens models. This tar-gzipped archive includes the Linux i586 binaries, C++ source code, sample data and instructions on how to compile and to use the programs. [file 1471-2105-7-303-S1.gz › tagsnps/INSTALL]

Download the tagsnps.tar.gz file. Unzip it using "gunzip" and untar it
using "tar -xf".

If you are just interested in running the programs you may just want
to use the i586 Linux binaries located in the "bin" directory.

Compilation of these programs requires a g++ compiler and the GNU
Scientific Library.

To compile:
 - make sure the GSL is installed on your system.
 - move into the "sources" directory
 - edit the Makefile if necessary
 - execute the "make all" command

The new binaries replace the old ones in the "bin" directory.
