# Supplementary material for: A model-based approach to selection of tag SNPs
Source: BMC Bioinformatics. 2006 Jun 15;7:303. doi: 10.1186/1471-2105-7-303 (PMC1525207; doi:10.1186/1471-2105-7-303)
Supplement: Additional File 1 — Programs for tag SNP selection and tagged SNP prediction using Li and Stephens models. This tar-gzipped archive includes the Linux i586 binaries, C++ source code, sample data and instructions on how to compile and to use the programs. [file 1471-2105-7-303-S1.gz › tagsnps/README]

The INSTALL file describes the installation procedure.

You will find a file "commands.txt" in the "test" directory that
contains an example of the commands you need to know to use these
programs. We encourage you to execute these commands while you read
the following description of the programs.

Description of the four programs:

Usage: hmmlsselect <inseqfile> <outfile> <nmax> <hmmtype> <stdfact> <nbseg> <segposfile> <modelfile>

The "hmmlsselect" program both fit and select tag SNPs from a set of
training haplotypes using the Li and Stephens model. Its arguments are:

   <inseqfile> 

               Haplotype sequences file. Take a look at the example
               file. Each line corresponds to an haplotype. A line
               starts with the name of the sequence, followed by a
               pipe character (|) and continue with the alleles at
               each SNP locus (encoded as 0 or 1). hmmlsselect does
               not allow missing data in this file.  

   <outfile> 

               The file that will contains the selected tag SNPs. Tag
               SNPs appears in this file in the order they were
               selected (from the most to the least informative). Each
               line corresponds to a SNP and contains 3 numbers: the
               number of the tag SNP; the information content of the
               set of tag SNPs made of this SNP and all the SNPs that
               precede it in the list; the index of the tag SNP
               (indexes starts at 1).

   <nmax> 
               Stop the tag SNP selection once nmax tag SNPs have been
               selected. Time saving if you are interested in tag sets
               smaller than <nmax>.

   <stdfact>
              
               Set its value to 1 if you want the default standard
               deviation for the log-normal prior on the local
               recombination rates in the Heterogeneous Li and
               Stephens model. You may choose another value if you
               want to modify this prior by a factor <stdfact>.

   <hmmtype> 

               Either 3 or 4 for homogeneous or heterogeneous model,
               respectively.

   <nbseg>
               
               If you choose a value greater than 1, sequences will be
               virtually divided into nbseg segments and the baseline
               recombination intensity is allowed to be different on
               each segment. Each segment contains a same number of
               SNPs. We recommend you to choose nbseg such as each
               segment do not contains more than 2000 SNPs
               (500 SNPs might be a reasonable choice on large sequences).

   <segposfile>

               A file that contains the relative coordinates of the
               SNP along the genome. The scale does no matter.

   <modelfile>

              The file that will contain the model fitted.


Usage: hmmlsinfocontent <modelfile> <nbtagsnps> <tagsnpsfile> <outputfile>

This program will allow you to compute the information content of a
set of tag SNPs using a model estimated with the "hmmlsselect"
program (see above).

   <modelfile>

              The file that contain the description of the fitted
              model.  Created by "hmmlsselect".
   
   <nbtagsnps>

              The number of tag SNPs you want to consider.

   <tagsnpsfile>

              A file were that contains the indexes of the tag
              SNPs. This file needs to be in the same format as the
              one created by "hmmlsselect" but the second column is
              not used. Consequently, you can put the value you want
              in this column (useful when you want to assess the
              information content of a tag sets selected with another
              method).

   <outputfile>

              A file that will contains the information content of the
              tag set as measure by the model described in
              <modelfile>.

Usage: hmmlspred <modelfile> <seqfile> <outfile>

This program allow you to predict tagged SNPs from the haplotypes at
the tag SNP loci using a model estimated with the "hmmlsselect"
program. 

   <modelfile>

              The file that contain the description of the fitted
              model.  Created by "hmmlsselect".

   <seqfile> 

               Haplotype sequences file. Same format as the
               <inseqfile> of the "hmmlsselect" program but missing
               data are allowed. Use '-' to indicate that the data is
               missing. Set as missing data the alleles at the tagged
               SNP loci.

   <outfile>   

              An haplotype sequence file where missing data (tagged
              SNP loci) have been predicted.

In the example given in the "commands.txt" file you can compare the
output to the truth described into
"data/encode1_TestSet0_nseq100.seq".


Usage: hmmlspred_fromgenotype <modelfile> <seqfile> <outfilegeno>

Same as "hmmlspred" but predict genotypes from genotypes at tag SNP loci.

   <modelfile>

              See "hmmlspred"

   <seqfile> 

               Genotype sequences file. Same format as haplotype
               sequences. Genotype are encoded using the 0, 1, 2
               characters where 0 and 1 correspond to homozygous and
               2 to heterozygous genotypes. Use '-' to indicate that
               the data is missing. Set as missing data the alleles at
               the tagged SNP loci.

   <outfile>   

              An genotype sequence file where missing data (tagged
              SNP loci) have been predicted.

In the example given in the "commands.txt" file you can compare the
output to the truth described into
"encode1_TestSet0_nseq100_geno.seq".
