# Supplementary material for: A model-based approach to selection of tag SNPs
Source: BMC Bioinformatics. 2006 Jun 15;7:303. doi: 10.1186/1471-2105-7-303 (PMC1525207; doi:10.1186/1471-2105-7-303)
Supplement: Additional File 1 — Programs for tag SNP selection and tagged SNP prediction using Li and Stephens models. This tar-gzipped archive includes the Linux i586 binaries, C++ source code, sample data and instructions on how to compile and to use the programs. [file 1471-2105-7-303-S1.gz › tagsnps/sources/main_hmmlseval_genotype.cc]

/* Copyright (C) 2005 Pierre Nicolas
 * 
 * This program is free software; you can redistribute it and/or modify
 * it under the terms of the GNU General Public License as published by
 * the Free Software Foundation; either version 2 of the License, or (at
 * your option) any later version.
 * 
 * This program is distributed in the hope that it will be useful, but
 * WITHOUT ANY WARRANTY; without even the implied warranty of
 * MERCHANTABILITY or FITNESS FOR A PARTICULAR PURPOSE.  See the GNU
 * General Public License for more details.
 * 
 * You should have received a copy of the GNU General Public License
 * along with this program; if not, write to the Free Software
 * Foundation, Inc., 675 Mass Ave, Cambridge, MA 02139, USA.
 */

#include <iostream>
#include <fstream>
#include <cstdlib>
#include <string>

#include "HaploData.h"
#include "function.h"
#include "LSHiddenMarkovSelect.h"

using namespace std;


int 
main(int argc, char** argv) 
{
  char* seqfile;
  char* outfile;
  char* modelfile;
  char* tagsnpsfile;
  int nbsets = 0; 
  int* setsizes;

  //cout << "hello world!" << endl;
  if (argc < 5) 
    {
      cout << "Usage: " << argv[0] << " <modelfile> <seqfile> <outfile> <taggingsnpsfile> <nbset> <sizeset1> <sizeset2> <...>" << endl;
      exit(1);
    }
  modelfile = argv[1];
  seqfile = argv[2];
  outfile = argv[3];
  tagsnpsfile = argv[4];
  nbsets = atoi(argv[5]);
  if (nbsets>0)
    {
      setsizes = new int [nbsets];
      for (int iset=0 ; iset <nbsets ; iset++) 
	{
	  setsizes[iset] = atoi(argv[6+iset]);
	}
    }

  HaploData genotypes(seqfile, 3);

  cout << "sequences loaded" << endl;
  

  LSHiddenMarkovSelect hmm(modelfile);

  int** seq = genotypes.haplotypes();
  int nseq = genotypes.nb_haplo();
  int nbm = genotypes.nb_markers();
  
  double *logliks = new double [nseq];
  double *fracsnpspredicted = new double [nseq];
  double loglik;
  double sumpredicted;

  int* predicted = new int [nbm];

  ofstream output(outfile);
  string outf(outfile);
  outf = outf+".predicted";
  ofstream output_predict(outf.c_str());

  output << "nbmarkers\t" << "entropy\t" << "all.loglik\t" << "all.predicted";      
  for (int iseq=0 ; iseq<nseq ; iseq++) 
    {
      output << "\t" << genotypes.haploname(iseq) << ".loglik\t" << genotypes.haploname(iseq) << ".predicted";      
    }
  output << endl;

  cout << "hello 1" << endl;
  if (nbsets > 0) 
    {
      bool* subset = new bool [nbm];
      for (int iset=0 ; iset<nbsets ; iset++) 
	{
	  readSubset(subset, nbm, setsizes[iset], string(tagsnpsfile));
	  loglik = 0;
	  sumpredicted = 0;
	  for (int iseq=0 ; iseq<nseq ; iseq++) 
	    {
	      cout << iseq << endl;
	      //double test1 = hmm.LogLikelihoodGenotype(seq[iseq], subset);
	      double test2 = hmm.LogLikelihoodGenotypeMemOpt(seq[iseq], subset);
	      cout << "Compared " << endl;//test1 << " " << test2 << endl;
	      //exit(1);
	      logliks[iseq] = test2;//hmm.LogLikelihoodGenotype(seq[iseq], subset);
	      fracsnpspredicted[iseq] = (double)hmm.NbSNPpredictedGenotype(seq[iseq], subset, predicted)/(double)nbm;
	      loglik += logliks[iseq];
	      sumpredicted += fracsnpspredicted[iseq];
	      output_predict << iset << " " << genotypes.haploname(iseq) << " ";
	      for (int isnp=0 ; isnp<nbm ; isnp++) 
		{
		  if (predicted[isnp] == 1) 
		    {
		      output_predict << "+" << isnp << " ";
		    } else {
		      output_predict << "-" << isnp << " ";
		    }
		}
	      output_predict << endl;
	    }
	  output << setsizes[iset] << "\t" << 0 << "\t"
		 << loglik << "\t" << sumpredicted/nseq;
	  for (int iseq=0 ; iseq<nseq ; iseq++) 
	    {
	      output << "\t" << logliks[iseq] << "\t" << fracsnpspredicted[iseq];
	    } 
	  output << endl;
	}
    }

  output.close();
  output_predict.close();
  return 1;
}
