# Supplementary material for: A model-based approach to selection of tag SNPs
Source: BMC Bioinformatics. 2006 Jun 15;7:303. doi: 10.1186/1471-2105-7-303 (PMC1525207; doi:10.1186/1471-2105-7-303)
Supplement: Additional File 1 — Programs for tag SNP selection and tagged SNP prediction using Li and Stephens models. This tar-gzipped archive includes the Linux i586 binaries, C++ source code, sample data and instructions on how to compile and to use the programs. [file 1471-2105-7-303-S1.gz › tagsnps/sources/Makefile]

TARG1 = ../bin/hmmlsselect
TARG2 = ../bin/hmmlsinfocontent
TARG3 = ../bin/hmmlspred
TARG4 = ../bin/hmmlspred_fromgenotype

OFILES = HaploData.o LSNumericMaxim.o LSHiddenMarkovSelect.o LSHiddenMarkovSelectLiStephens.o function.o

OMAIN1 = main_hmmlsselect.o 
OMAIN2 = main_hmmlsinfocontent.o 
OMAIN3 = main_hmmlspred.o 
OMAIN4 = main_hmmlspred_fromgenotype.o 

CPP = g++
CPPFLAGS = --static -Wall -O3 
LDFLAGS = -lgsl -lgslcblas

default : all

all : $(TARG1) $(TARG2) $(TARG3) $(TARG4)

$(TARG1) : $(OFILES) $(OMAIN1)
	$(CPP) $(CPPFLAGS) -o $(TARG1) $(OFILES) $(OMAIN1) $(LDFLAGS)

$(TARG2) : $(OFILES) $(OMAIN2)
	$(CPP) $(CPPFLAGS) -o $(TARG2) $(OFILES) $(OMAIN2) $(LDFLAGS)

$(TARG3) : $(OFILES) $(OMAIN3)
	$(CPP) $(CPPFLAGS) -o $(TARG3) $(OFILES) $(OMAIN3) $(LDFLAGS)

$(TARG4) : $(OFILES) $(OMAIN4)
	$(CPP) $(CPPFLAGS) -o $(TARG4) $(OFILES) $(OMAIN4) $(LDFLAGS)

clean :
	\rm -f ./*.o 
