# Supplementary material for: A model-based approach to selection of tag SNPs
Source: BMC Bioinformatics. 2006 Jun 15;7:303. doi: 10.1186/1471-2105-7-303 (PMC1525207; doi:10.1186/1471-2105-7-303)
Supplement: Additional File 1 — Programs for tag SNP selection and tagged SNP prediction using Li and Stephens models. This tar-gzipped archive includes the Linux i586 binaries, C++ source code, sample data and instructions on how to compile and to use the programs. [file 1471-2105-7-303-S1.gz › tagsnps/sources/LSNumericMaxim.cc]

/* Copyright (C) 2005 Pierre Nicolas
 * 
 * This program is free software; you can redistribute it and/or modify
 * it under the terms of the GNU General Public License as published by
 * the Free Software Foundation; either version 2 of the License, or (at
 * your option) any later version.
 * 
 * This program is distributed in the hope that it will be useful, but
 * WITHOUT ANY WARRANTY; without even the implied warranty of
 * MERCHANTABILITY or FITNESS FOR A PARTICULAR PURPOSE.  See the GNU
 * General Public License for more details.
 * 
 * You should have received a copy of the GNU General Public License
 * along with this program; if not, write to the Free Software
 * Foundation, Inc., 675 Mass Ave, Cambridge, MA 02139, USA.
 */

#include <iostream>

#include <cmath>
#include <gsl/gsl_multimin.h>
#include <gsl/gsl_min.h>
#include <gsl/gsl_math.h>

using namespace std;

#include "LSNumericMaxim.h"

double lshom_f(double x, void *params)
{
  LSparamMaximization *p = (LSparamMaximization *)(params);
  return p->internal_hom_f(x);
}


double lshet_f(const gsl_vector *v, void *params)
{
  LSparamMaximization *p = (LSparamMaximization *)(params);
  return p->internal_het_f(v);
}

void lshet_df(const gsl_vector *v, void *params, 
	    gsl_vector *df)
{
  LSparamMaximization *p = (LSparamMaximization *)(params);
  return p->internal_het_df(v, df);
}

void lshet_fdf(const gsl_vector *v, void *params, 
	     double *f, gsl_vector *df) 
{
  LSparamMaximization *p = (LSparamMaximization *)(params);
  
  *f = p->internal_het_f(v); 
  p->internal_het_df(v, df);
}

LSparamMaximization::LSparamMaximization(int nb_markers, int nb_seq, double std_dev, double *lsdistfact)
{
  _nb_markers = nb_markers;
  _tot_nb_seq = nb_seq;
  _s = std_dev;
  _trans_counts = new double [_nb_markers-1];
  _lsdistfact = new double [_nb_markers-1];
  for (int im=0; im<_nb_markers-1;im++)
    {
      _lsdistfact[im] = lsdistfact[im];
    }
}

LSparamMaximization::~LSparamMaximization()
{
  delete [] _trans_counts;
  delete [] _lsdistfact;
}

void LSparamMaximization::setSeg(int tmin, int tmax)
{
  _tmin = tmin;
  _tmax = tmax;
}

void LSparamMaximization::setCount(int im, double count)
{
  if (im >= 0 && im < _nb_markers-1)
    {
      _trans_counts[im] = count;
      //_trans_counts[im] = 0;
    } else {
      cerr << "Error in LSparamMaximization::setCount(int im, double count)" << endl;
      exit(0);
    }
}

double LSparamMaximization::logPrior(double* lambdas)
{
  double log_prior = 0;
  
  for (int t=0 ; t < _nb_markers-1; t++)
    {
      log_prior += log(1/(lambdas[t]*_s*sqrt(2*M_PI))) 
	-0.5*pow(log(lambdas[t])/_s,2);
    }
  return log_prior;
}

double LSparamMaximization::internal_hom_f(double rho)
{
  double ret_val = 0;  
  for (int im=_tmin ; im <= _tmax ; im++)
    {
      double e = exp(-(rho*_lsdistfact[im])/(_tot_nb_seq-1));
      //if (!isnan(log((1-e)/(_tot_nb_seq-1)))) // case _lsdistfact[im] ~ 0
      double val = 0;
      val += (_tot_nb_seq - _trans_counts[im])*log(e+(1-e)/(_tot_nb_seq-1));
      val += _trans_counts[im]*log((1-e)/(_tot_nb_seq-1));
      if (finite(val)) // pb when _lsdistfact[im] ~ 0
	{
	  ret_val += val;
	}
    }
  ret_val *= -1;
  cout << "internal_hom_f(" << rho << ")=" << ret_val << endl;
  return ret_val;
}

double LSparamMaximization::internal_het_f(const gsl_vector *v)
{
  double ret_val = 0;
  
  double mrho = exp(gsl_vector_get(v,0));

  //cout << "f(mrho=" << mrho << ") " << endl;
  if (1 || mrho > 0) {
    for (int im=_tmin ; im <= _tmax ; im++)
      {
	double lambdai = exp(gsl_vector_get(v,im+1-_tmin));
	double di = _lsdistfact[im];
	double e = exp(-(mrho*di*lambdai)/(_tot_nb_seq-1));
	//cout << "(" << im << "," << lambdai << "," << di 
	//   << "," << e+(1-e)/(_tot_nb_seq-1) << "," 
	//   << +(1-e)/(_tot_nb_seq-1) << ") ";
	if (lambdai > 0) {
	  double val = 0;
	  val += (_tot_nb_seq - _trans_counts[im])*log(e+(1-e)/(_tot_nb_seq-1));
	  val += _trans_counts[im]*log((1-e)/(_tot_nb_seq-1));
	  val += log(1/(lambdai*_s*sqrt(2*M_PI)))-0.5*pow(log(lambdai)/_s,2);
	  if (finite(val)) 
	    {
	      ret_val += val;
	    } else {
	      ret_val += 0; // case di == 0
	    }
	} else {
	  //cout << "Yes " << mrho << " " << di << " " << lambdai << endl;
	  ret_val += -10000;
	}
      }
  } else {
    ret_val += -10000;
  }
  // cout << endl;
  ret_val *= -1;
  return ret_val;  
}

void LSparamMaximization::internal_het_df(const gsl_vector *v, gsl_vector *df)
{
  double *dfi = new double [_nb_markers];
  
  double mrho = exp(gsl_vector_get(v,0));   
  dfi[0] = 0;
  if (1 || mrho>0) {
    for (int im=_tmin ; im <= _tmax ; im++)
      {
	double lambdai = exp(gsl_vector_get(v,im+1-_tmin));
	double di = _lsdistfact[im];
	double e = exp(-(mrho*di*lambdai)/(_tot_nb_seq-1));
	double val = 0;
	
	double xi = (di*lambdai)/(_tot_nb_seq-1);
	val = 0;
	val += (_tot_nb_seq -  _trans_counts[im])*(-xi*e+(xi/(_tot_nb_seq-1))*e)/(e+(1-e)/(_tot_nb_seq-1));
	val += _trans_counts[im]*((xi/(_tot_nb_seq-1))*e)/((1-e)/(_tot_nb_seq-1));
	if (finite(val)) 
	  {
	    dfi[0] += val;
	  }
	
	dfi[im+1] = 0;
	double yi = (di*mrho)/(_tot_nb_seq-1);
	val = 0;
	val += (_tot_nb_seq -  _trans_counts[im])*(-yi*e+(yi/(_tot_nb_seq-1))*e)/(e+(1-e)/(_tot_nb_seq-1));
	val += _trans_counts[im]*((yi/(_tot_nb_seq-1))*e)/((1-e)/(_tot_nb_seq-1));     
	if (finite(val)) 
	  {
	    dfi[im+1] = val*lambdai;
	  }
	if (lambdai > 0) {
	  dfi[im+1] += -1/lambdai - log(lambdai)/(lambdai*pow(_s,2));
	} else {
	  dfi[im+1] += 10000;      
	}
      }
  } else {
    dfi[0] = 1e100;      
    for (int im=_tmin ; im <= _tmax ; im++)
      {
	dfi[im+1] = 0;      
      }    
  }
  dfi[0] *= mrho;

  gsl_vector_set(df,0, -1*dfi[0]);
  for (int im=_tmin ; im <= _tmax ; im++)
    {
      gsl_vector_set(df,im+1-_tmin, -1*dfi[im+1]);
    }
  
  //cout << "_s " << _s << endl;
  //cout << "_trans_counts " << endl;
  //for (int im=0 ; im < _nb_markers-1 ; im++)
  //{
  //  cout << _trans_counts[im] << " ";
  //}
  //cout << endl;

  //cout << "df " << endl;
  //for (int im=0 ; im < _nb_markers ; im++)
  //{
  //  cout << gsl_vector_get(df,im) << " ";
  //}
  //cout << endl;

  delete [] dfi;
}
