# Supplementary material for: A model-based approach to selection of tag SNPs
Source: BMC Bioinformatics. 2006 Jun 15;7:303. doi: 10.1186/1471-2105-7-303 (PMC1525207; doi:10.1186/1471-2105-7-303)
Supplement: Additional File 1 — Programs for tag SNP selection and tagged SNP prediction using Li and Stephens models. This tar-gzipped archive includes the Linux i586 binaries, C++ source code, sample data and instructions on how to compile and to use the programs. [file 1471-2105-7-303-S1.gz › tagsnps/sources/main_hmmlsselect.cc]

/* Copyright (C) 2005 Pierre Nicolas
 * 
 * This program is free software; you can redistribute it and/or modify
 * it under the terms of the GNU General Public License as published by
 * the Free Software Foundation; either version 2 of the License, or (at
 * your option) any later version.
 * 
 * This program is distributed in the hope that it will be useful, but
 * WITHOUT ANY WARRANTY; without even the implied warranty of
 * MERCHANTABILITY or FITNESS FOR A PARTICULAR PURPOSE.  See the GNU
 * General Public License for more details.
 * 
 * You should have received a copy of the GNU General Public License
 * along with this program; if not, write to the Free Software
 * Foundation, Inc., 675 Mass Ave, Cambridge, MA 02139, USA.
 */

#include <iostream>
#include <cstdlib>

#include "HaploData.h"
#include "LSHiddenMarkovSelect.h"

using namespace std;


int 
main(int argc, char** argv) 
{
  char* seqfile;
  char* outfile;
  char* segposfile;
  char* modelfile;
  int hmmtype;
  int nmax;
  int nbseg;
  double stdfact;

  //cout << "hello world!" << endl;
  if (argc < 9) 
    {
      cout << "Usage: " << argv[0] << " <inseqfile> <outfile> <nmax> <hmmtype> <stdfact> <nbseg> <segposfile> <modelfile>" << endl;
      exit(1);
    }
  seqfile = argv[1];
  outfile = argv[2];
  nmax = atoi(argv[3]);
  hmmtype = atoi(argv[4]);
  stdfact = atof(argv[5]);
  nbseg = atoi(argv[6]);
  segposfile = argv[7];
  modelfile = argv[8];


  HaploData haplotypes(seqfile, 2);
  

  
 if (hmmtype == 3) 
   {
     cout << "********* Li & Stephens homo rho" <<endl;
     LSHiddenMarkovSelect hmm(haplotypes.nb_haplo(),haplotypes);
     haplotypes.readSegPos(string(segposfile));
     //hmm.LiStephensHetereoRhoFit(haplotypes);
     hmm.LiStephensFitHomoRho(haplotypes, nbseg);
     hmm.PrintModel(string(modelfile));
     //hmm.TestEntropyComputation(20);
     hmm.SimulSeq(500);
     //hmm2.SetObsSeqAsSimulSeq(haplotypes);
     hmm.BottomUpSelection(string(outfile),nmax, false);
   } else if (hmmtype == 4) {
     cout << "********* Li & Stephens hetero rho" <<endl;
     LSHiddenMarkovSelect hmm(haplotypes.nb_haplo(),haplotypes);
     haplotypes.readSegPos(string(segposfile));
     hmm.LiStephensFitHeteroRho(haplotypes, nbseg, stdfact);
     hmm.PrintModel(string(modelfile));
     //hmm.LiStephensFit(haplotypes);
     //hmm.TestEntropyComputation(100);
     hmm.SimulSeq(500);
     //hmm2.SetObsSeqAsSimulSeq(haplotypes);
     hmm.BottomUpSelection(string(outfile),nmax, false);
   }


  return 1;
}
