# Supplementary material for: A model-based approach to selection of tag SNPs
Source: BMC Bioinformatics. 2006 Jun 15;7:303. doi: 10.1186/1471-2105-7-303 (PMC1525207; doi:10.1186/1471-2105-7-303)
Supplement: Additional File 1 — Programs for tag SNP selection and tagged SNP prediction using Li and Stephens models. This tar-gzipped archive includes the Linux i586 binaries, C++ source code, sample data and instructions on how to compile and to use the programs. [file 1471-2105-7-303-S1.gz › tagsnps/sources/HaploData.cc]

/* Copyright (C) 2005 Pierre Nicolas
 * 
 * This program is free software; you can redistribute it and/or modify
 * it under the terms of the GNU General Public License as published by
 * the Free Software Foundation; either version 2 of the License, or (at
 * your option) any later version.
 * 
 * This program is distributed in the hope that it will be useful, but
 * WITHOUT ANY WARRANTY; without even the implied warranty of
 * MERCHANTABILITY or FITNESS FOR A PARTICULAR PURPOSE.  See the GNU
 * General Public License for more details.
 * 
 * You should have received a copy of the GNU General Public License
 * along with this program; if not, write to the Free Software
 * Foundation, Inc., 675 Mass Ave, Cambridge, MA 02139, USA.
 */

#include <iostream>
#include <fstream>
#include <vector>
#include <string>

using namespace std;

#include "HaploData.h"


HaploData::HaploData()
{
  _nb_haplo = -1;
  _nb_markers = -1;
  _haplotypes = NULL;
  _nb_alleles = NULL;
  _type = -1;
  _nmodal = -1;
}

HaploData::HaploData(char* datafile, int type)
{
  ifstream infile (datafile, ios::in);
  vector<string> haplo;
  
  if (type == 1) 
    {
      _type = 1;
      _nmodal = 4;
    } else if (type==2) {
      _type = 2;
      _nmodal = 2;
    } else if (type==3) {
      _type = 3;
      _nmodal = 3;
    }

  if (! infile) 
    {
      cerr << "Could not open \"" << datafile << "\" in read mode" << endl;
      exit(1);
    }
  

  string line;
  _haplo_names.clear();
  haplo.clear();

  while (getline(infile,line,'\n'))
    {
      string::size_type pos1 = line.find('|',0);
      //cout << "pos1 " << pos1 << endl; 
      if ( pos1 != string::npos) {
	_haplo_names.push_back(line.substr(0,pos1));
	haplo.push_back(line.substr(pos1+1,line.length()-pos1-1));
	//cout << '*' << line.c_str() << '*' << endl;
      }
    }

  _nb_haplo = _haplo_names.size();
  if ( _nb_haplo <= 0) {
    cerr << "no sequences found in the file \"" << datafile <<"\" ! may be '|' is missing ?\n";
    exit(1);
  }
  

  _haplotypes = new int* [_nb_haplo];
 
  _nb_markers = haplo[0].length();
  if (_nb_markers <= 0) {
    cerr << "the nb of markers in the first haplotype seems to be 0 !" << endl;
    exit(1);
  }
  
  
  for (int i=0 ; i < _haplo_names.size() ; i++) 
    {
      //cout << _haplo_names[i] << "***" << haplo[i] << "***" << endl;
      if (haplo[i].length() != _nb_markers) 
	{
	  cerr << _haplo_names[i] << " isn't " << _nb_markers << " long !" << endl;
	  exit(1);
	}
      _haplotypes[i] = new int [_nb_markers];
      for (int im=0 ; im < _nb_markers ; im++) {
	_haplotypes[i][im] = this->translate(haplo[i][im]);
	//cout << _haplotypes[i][im];
      }
      //cout << endl;
    }
  _segpos = NULL;
  
  infile.close();
}


void HaploData::readSegPos(string posfilename)
{
  _segpos = new double [_nb_markers];
  ifstream infile (posfilename.c_str(), ios::in);

   if (! infile) 
    {
      cerr << "Could not open \"" << posfilename << "\" in read mode" << endl;
      exit(1);
    }

   for (int im=0 ; im<_nb_markers ; im++)
     {
       infile >>_segpos[im];
     }
   infile.close();
}

int 
HaploData::translate(char markerval)
{
  if (_type == -1) {
    cerr << "undefined type of input data" << endl;
  } else if (_type == 1) {
    if (markerval == 'a') {
      return(0);
    } else if (markerval == 'g') {
      return(1);
    } else if (markerval == 'c') {
      return(2);
    } else if (markerval == 't') {
      return(3);
    } else {
      return(-1);
    }
  } else if (_type == 2) {
    if (markerval == '0') {
      return(0);
    } else if (markerval == '1') {
      return(1);
    } else {
      return(-1);
    }
  } else if (_type == 3) {
    if (markerval == '0') {
      return(0);
    } else if (markerval == '1') {
      return(1);
    } else if (markerval == '2') {
      return(2);
    } else {
      return(-1);
    }
  }
  
  exit(0);
}


HaploData::~HaploData()
{
  if (_nb_haplo >= 1 && _nb_markers >= 1) {
    for (int i=0 ; i < _nb_haplo ; i++) {
      delete [] _haplotypes[i];
    }
    delete [] _haplotypes;
    //delete [] _nb_alleles;
  }
}
