# Supplementary material for: A model-based approach to selection of tag SNPs
Source: BMC Bioinformatics. 2006 Jun 15;7:303. doi: 10.1186/1471-2105-7-303 (PMC1525207; doi:10.1186/1471-2105-7-303)
Supplement: Additional File 1 — Programs for tag SNP selection and tagged SNP prediction using Li and Stephens models. This tar-gzipped archive includes the Linux i586 binaries, C++ source code, sample data and instructions on how to compile and to use the programs. [file 1471-2105-7-303-S1.gz › tagsnps/sources/function.cc]

#include <iostream>
#include <fstream>

#include "function.h"

void readSubset(bool* subset, int totsize, int subsetsize, string subsetfilename)
{
  for (int i=0 ; i<totsize ; i++) 
    {
      subset[i] = false;
    }

  ifstream input (subsetfilename.c_str(), ios::in);
  cout << "Reading subset ";
  int nsnp_prev = 0;
  int sum = 0;
  while (nsnp_prev < subsetsize && !input.eof()) 
    {
      int i;
      int nsnp;
      double entropy;
      
      input >> nsnp;
      input >> entropy;
      input >> i;
      if (nsnp > nsnp_prev)
	{
	  subset[i] = true;	
	  cout << " +" << i << " ";
	  sum++;
	} else {
	  subset[i] = false;	
	  cout << " -" << i << " ";	  
	  sum--;
	}
      nsnp_prev = nsnp;
    }
  cout << endl;
  if (sum != subsetsize)
    {
      cout << "pb in readSubset" << endl;
      exit(1);
    }

  input.close();
}
