# Supplementary material for: A model-based approach to selection of tag SNPs
Source: BMC Bioinformatics. 2006 Jun 15;7:303. doi: 10.1186/1471-2105-7-303 (PMC1525207; doi:10.1186/1471-2105-7-303)
Supplement: Additional File 1 — Programs for tag SNP selection and tagged SNP prediction using Li and Stephens models. This tar-gzipped archive includes the Linux i586 binaries, C++ source code, sample data and instructions on how to compile and to use the programs. [file 1471-2105-7-303-S1.gz › tagsnps/sources/LSHiddenMarkovSelect.h]

/* Copyright (C) 2005 Pierre Nicolas
 * 
 * This program is free software; you can redistribute it and/or modify
 * it under the terms of the GNU General Public License as published by
 * the Free Software Foundation; either version 2 of the License, or (at
 * your option) any later version.
 * 
 * This program is distributed in the hope that it will be useful, but
 * WITHOUT ANY WARRANTY; without even the implied warranty of
 * MERCHANTABILITY or FITNESS FOR A PARTICULAR PURPOSE.  See the GNU
 * General Public License for more details.
 * 
 * You should have received a copy of the GNU General Public License
 * along with this program; if not, write to the Free Software
 * Foundation, Inc., 675 Mass Ave, Cambridge, MA 02139, USA.
 */

#ifndef _LSHIDDENMARKOVSELECT_H_
#define _LSHIDDENMARKOVSELECT_H_

#include "HaploData.h"
#include "LSNumericMaxim.h"

#include <gsl/gsl_rng.h>

using namespace std;

class LSHiddenMarkovSelect
{

 protected:
  double* _a_init;
  double** _lsa;
  double*** _b;
  double _epsilon_loglik;
  int _nb_em;
  int _nbiter_max_em;

  int _ns; // number of hidden states
  int _nb_markers;
  int _nmodal;

  gsl_rng * _rng;
  
  int** _argmaxtrans; 

  bool** _first_obs;

  double** _pred;
  double** _filt;
  double** _smoo;
  double* _filt_newway;

  double*** _geno_pred;
  double*** _geno_filt;
  double*** _geno_smoo;
  double*** _geno_pred_inter;
  double*** _geno_filt_inter;
  double*** _geno_smoo_inter;
  double*** _geno_pred_anchor;
  double*** _geno_filt_anchor;
  double*** _geno_smoo_anchor;
  int _nanchors;
  int* _anchor_pos;
  int _step_geno_memopt;
  double** _proba_geno;
  int** _best_haplo_geno;


  double** _count_lsa;
  double*** _count_b;

  int** _simul_seq_obs;
  int** _simul_seq_hid;
  int _nb_simul_seq;


  double EstepOneSeq(int iseq, int ** sequences, bool exclude_iseq);
  void InitCountAndProba(bool count, bool proba);
  
  void PosteriorDecodingNewWayInit(int* sequence, bool* subset, int sizeopt, double** forw_opt_seq, double** backw_opt_seq);
  void RestrictedPosteriorDecodingNewWay(int* sequence, 
					 bool* subset, 
					 int sizeopt,
					 double** forw_opt_seq,
					 double** backw_opt_seq, 
					 int iinterval);
  void PosteriorDecodingNewWay(int* sequence, bool* subset, 
			       int sizeopt,
			       double** forw_opt_seq,
			       double** backw_opt_seq, 
			       int ipos,
			       int* imin, int* imax);
  void CountAlloc();

  void setfirstobs(int ** fit_seqs);

  void LiStephensSetBParameters(double ls_b, int ** fit_seqs);
  void LiStephensSetAParametersHomoRho(int iseq, int nseg, double* ls_rho, double* ls_distfact);
  void LiStephensSetAParametersHeteroRho(int iseq, int nseg, double* ls_rho, 
					 double* ls_lambdas,
					 double* ls_distfact);

  void LiStephensMStepHeteroRho(int nseg, double* ls_rho, double* ls_lambdas, 
				double& ls_b, int ** fit_seqs, 
				LSparamMaximization *param, double* lsdistfact);
  void LiStephensMStepHomoRho(int nseg, double* ls_rho,
			      double& ls_b, int ** fit_seqs, 
			      LSparamMaximization *param, double* lsdistfact);

  void LiStephensMStepBParam(double& ls_b, int ** fit_seqs);
  void AllocGenoPred();

 public:
  LSHiddenMarkovSelect(int ns,  HaploData& haplodata);
  LSHiddenMarkovSelect(string infilename);
  virtual ~LSHiddenMarkovSelect();
  void PredictMissing(int* sequence, string haploname, ostream& outputstream);
  void PredictMissingGenotype(int* sequence, string haploname, ostream& outputstream);
  double ApproximateEntropy(bool *subset, 
			    bool produce_state_marginal_h,
			    char* marginal_h_outputfile);

  void PrintModel(string outfilename);
  double ParameterEstimation(HaploData& haplodata, int hmmtype);
  double LiStephensFitHomoRho(HaploData& haplodata, int nseg);
  double LiStephensFitHeteroRho(HaploData& haplodata, int nseg, 
				double std_fact=1);

  void TestEntropyComputation(int nsample);
  void SimulSeq(int nbseq);
  void SetObsSeqAsSimulSeq(HaploData& haplodata);
  void BottomUpSelection(string outfilename, int nmax, bool fancy);
  void BottomUpSelectionEmpir(string outfilename, int nmax, bool fancy);
  void DalyPrintParameters();
  double LogLikelihood(int* sequence, bool *subset);
  int NbSNPpredicted(int* sequence, bool *subset, int *predicted=NULL);
  void Postproba(int* sequence, bool *subset, double **postproba);
  int NbSNPpredictedGenotype(int* sequence, bool *subset, int *predicted=NULL);
  double LogLikelihoodGenotype(int* sequence, bool *subset);
  double LogLikelihoodGenotypeMemOpt(int* sequence, bool *subset);
  double LogLikelihoodGenotypeMemOptRestrictedForward(int* sequence, bool *subset, int ianc);
  void GenotypeMemOptRestrictedBackward(int* sequence, bool* subset, int ia);
  inline int nb_markers();
};

inline int LSHiddenMarkovSelect::nb_markers()
{
  return _nb_markers;
}

#endif
