# Supplementary material for: A model-based approach to selection of tag SNPs
Source: BMC Bioinformatics. 2006 Jun 15;7:303. doi: 10.1186/1471-2105-7-303 (PMC1525207; doi:10.1186/1471-2105-7-303)
Supplement: Additional File 1 — Programs for tag SNP selection and tagged SNP prediction using Li and Stephens models. This tar-gzipped archive includes the Linux i586 binaries, C++ source code, sample data and instructions on how to compile and to use the programs. [file 1471-2105-7-303-S1.gz › tagsnps/sources/LSNumericMaxim.h]

/* Copyright (C) 2005 Pierre Nicolas
 * 
 * This program is free software; you can redistribute it and/or modify
 * it under the terms of the GNU General Public License as published by
 * the Free Software Foundation; either version 2 of the License, or (at
 * your option) any later version.
 * 
 * This program is distributed in the hope that it will be useful, but
 * WITHOUT ANY WARRANTY; without even the implied warranty of
 * MERCHANTABILITY or FITNESS FOR A PARTICULAR PURPOSE.  See the GNU
 * General Public License for more details.
 * 
 * You should have received a copy of the GNU General Public License
 * along with this program; if not, write to the Free Software
 * Foundation, Inc., 675 Mass Ave, Cambridge, MA 02139, USA.
 */

#ifndef _LSNUMERICMAXIM_H_
#define _LSNUMERICMAXIM_H_

#include <gsl/gsl_vector.h>

using namespace std;


double lshom_f(double x, void *params);

double lshet_f(const gsl_vector *v, void *params);

void lshet_df(const gsl_vector *v, void *params, gsl_vector *df);

void lshet_fdf(const gsl_vector *x, void *params, double *f, gsl_vector *df);
     

class LSparamMaximization
{
 protected:
  double* _trans_counts;
  double _tot_nb_seq; 
  double _s; // std dev for the log (natural) of the transition probability
  int _nb_markers;
  double *_lsdistfact;
  int _tmin;
  int _tmax;

 public:
  LSparamMaximization(int nb_markers, int nb_seq, double std_dev, double *lsdistfact);
  virtual ~LSparamMaximization();
  void setCount(int im, double count);
  double internal_hom_f(double rho);
  double internal_het_f(const gsl_vector *v);
  void internal_het_df(const gsl_vector *v, gsl_vector *df);
  double logPrior(double* lambdas);
  inline double s();
  void setSeg(int tmin, int tmax);
};


inline double LSparamMaximization::s()
{
  return _s;
}

#endif
