# Supplementary material for: A model-based approach to selection of tag SNPs
Source: BMC Bioinformatics. 2006 Jun 15;7:303. doi: 10.1186/1471-2105-7-303 (PMC1525207; doi:10.1186/1471-2105-7-303)
Supplement: Additional File 1 — Programs for tag SNP selection and tagged SNP prediction using Li and Stephens models. This tar-gzipped archive includes the Linux i586 binaries, C++ source code, sample data and instructions on how to compile and to use the programs. [file 1471-2105-7-303-S1.gz › tagsnps/sources/main_hmmlsinfocontent.cc]

/* Copyright (C) 2005 Pierre Nicolas
 * 
 * This program is free software; you can redistribute it and/or modify
 * it under the terms of the GNU General Public License as published by
 * the Free Software Foundation; either version 2 of the License, or (at
 * your option) any later version.
 * 
 * This program is distributed in the hope that it will be useful, but
 * WITHOUT ANY WARRANTY; without even the implied warranty of
 * MERCHANTABILITY or FITNESS FOR A PARTICULAR PURPOSE.  See the GNU
 * General Public License for more details.
 * 
 * You should have received a copy of the GNU General Public License
 * along with this program; if not, write to the Free Software
 * Foundation, Inc., 675 Mass Ave, Cambridge, MA 02139, USA.
 */

#include <iostream>
#include <fstream>
#include <cstdlib>
#include <string>
#include <cmath>

#include "HaploData.h"
#include "function.h"
#include "LSHiddenMarkovSelect.h"

using namespace std;


int 
main(int argc, char** argv) 
{
  char* modelfile;
  char* tagsnpsfile;
  int setsize;
  char* outfile;

  //cout << "hello world!" << endl;
  if (argc < 5) 
    {
      cout << "Usage: " << argv[0] << " <modelfile> <nbtagsnps> <tagsnpsfile> <outfile>" << endl;
      exit(1);
    }
  modelfile = argv[1];
  setsize = atoi(argv[2]);
  tagsnpsfile = argv[3];
  outfile = argv[4];
  ofstream output(outfile);

  output << "model: " << modelfile << endl;
  output << "tagsnpsfile: " << tagsnpsfile << endl;
  output << "setsize: " << setsize << endl;

  LSHiddenMarkovSelect hmm(modelfile);
  int nbm = hmm.nb_markers();
  hmm.SimulSeq(500);

  bool* subset = new bool [setsize];
  readSubset(subset, nbm, setsize, string(tagsnpsfile));
  output << "information content (bits): " << hmm.ApproximateEntropy(subset, false, NULL)/log(2.) << endl;
  output.close();
  return 0;
}
