# Supplementary material for: A model-based approach to selection of tag SNPs
Source: BMC Bioinformatics. 2006 Jun 15;7:303. doi: 10.1186/1471-2105-7-303 (PMC1525207; doi:10.1186/1471-2105-7-303)
Supplement: Additional File 1 — Programs for tag SNP selection and tagged SNP prediction using Li and Stephens models. This tar-gzipped archive includes the Linux i586 binaries, C++ source code, sample data and instructions on how to compile and to use the programs. [file 1471-2105-7-303-S1.gz › tagsnps/sources/LSHiddenMarkovSelectLiStephens.cc]

/* Copyright (C) 2005 Pierre Nicolas
 * 
 * This program is free software; you can redistribute it and/or modify
 * it under the terms of the GNU General Public License as published by
 * the Free Software Foundation; either version 2 of the License, or (at
 * your option) any later version.
 * 
 * This program is distributed in the hope that it will be useful, but
 * WITHOUT ANY WARRANTY; without even the implied warranty of
 * MERCHANTABILITY or FITNESS FOR A PARTICULAR PURPOSE.  See the GNU
 * General Public License for more details.
 * 
 * You should have received a copy of the GNU General Public License
 * along with this program; if not, write to the Free Software
 * Foundation, Inc., 675 Mass Ave, Cambridge, MA 02139, USA.
 */

#include "LSHiddenMarkovSelect.h"

#include <iostream>
#include <fstream>
#include <map>
#include <cstdlib>
#include <ctime>
#include <gsl/gsl_multimin.h>
#include <gsl/gsl_min.h>

using namespace std;


double LSHiddenMarkovSelect::LiStephensFitHomoRho(HaploData& haplodata, int nseg)
{
  int ** fit_seqs = haplodata.haplotypes();
  int nb_seq = haplodata.nb_haplo();
  this->CountAlloc();

  cout << "_ns " << _ns << " _nb_markers " << _nb_markers << endl;

  if (_ns != nb_seq)
    {
      cerr << "Pb in LiStephensFit" << endl;
      exit(0);
    }

  double* lsdistfact = new double [_nb_markers-1];
  if (haplodata.issegpos_known()) 
    {
      for (int im=1; im < _nb_markers ; im++)
	{
	  lsdistfact[im-1] = haplodata.segpos(im) - haplodata.segpos(im-1);
	}
    } else {
      for (int im=1; im < _nb_markers ; im++)
	{
	  lsdistfact[im-1] = 1./(double)_nb_markers;
	}      
    }
   
  double *ls_rho = new double [nseg];
  for (int iseg=0; iseg<nseg ; iseg++)
    {
      ls_rho[iseg] = 0.005;
    }
  double ls_b = 0.01;
  this->setfirstobs(fit_seqs);
 
  LSparamMaximization param(_nb_markers, _ns, -1, lsdistfact);

  double previousloglik = 0;
  double loglik = 0;
  int iter = 0 ;
  while(iter < _nbiter_max_em 
	&& (iter <= 1 || ((previousloglik-loglik)/previousloglik > _epsilon_loglik) ))
    {
      this->InitCountAndProba(true, true);
      
      this->LiStephensSetBParameters(ls_b, fit_seqs);
      previousloglik =loglik;
      loglik = 0;
      for (int k = 0 ; k < nb_seq ; k++) 
	{
	  this->LiStephensSetAParametersHomoRho(k, nseg, ls_rho, lsdistfact);
	  loglik += this->EstepOneSeq(k, fit_seqs, true);
	}
      cout << "start Mstep" << endl;
      this->LiStephensMStepHomoRho(nseg, ls_rho, ls_b, fit_seqs, &param, lsdistfact);
      cout << iter << " ls_rho=" << ls_rho 
	   << " ls_b=" << ls_b << " loglik " <<  loglik << endl;
      iter++;
    }
  
  this->LiStephensSetBParameters(ls_b, fit_seqs);
  this->LiStephensSetAParametersHomoRho(-1, nseg, ls_rho, lsdistfact);

  return 0;
}


double LSHiddenMarkovSelect::LiStephensFitHeteroRho(HaploData& haplodata, int nseg, 
						    double std_fact)
{
  int ** fit_seqs = haplodata.haplotypes();
  int nb_seq = haplodata.nb_haplo();
  this->CountAlloc();

  if (_ns != nb_seq)
    {
      cerr << "Pb in LiStephensFit" << endl;
      exit(0);
    }


  double std_dev = std_fact*0.5*log(10.0);

  double* lsdistfact = new double [_nb_markers-1];
  if (haplodata.issegpos_known()) 
    {
      for (int im=1; im < _nb_markers ; im++)
	{
	  lsdistfact[im-1] = haplodata.segpos(im) - haplodata.segpos(im-1);
	  //lsdistfact[im-1] = 1./(double)_nb_markers;
	}
    } else {
      for (int im=1; im < _nb_markers ; im++)
	{
	  lsdistfact[im-1] = 1./(double)_nb_markers;
	}      
    }
  LSparamMaximization param(_nb_markers, _ns, std_dev, lsdistfact);

  double *ls_rho = new double [nseg];
  for (int iseg=0; iseg<nseg ; iseg++)
    {
      ls_rho[iseg] = 0.005;
    }
  double * ls_lambdas = new double [_nb_markers-1]; 
  for (int im=0 ; im<_nb_markers-1;im++)
    {
      ls_lambdas[im] = 1;
    }
  double ls_b = 0.01;
  this->setfirstobs(fit_seqs);

  double previousloglik = 0;
  double loglik = 0;
  int iter = 0 ;
  cout << "_nbiter_max_em " << _nbiter_max_em << endl;
  while(iter < _nbiter_max_em 
	&& (iter <= 1 || ((previousloglik-loglik)/previousloglik > _epsilon_loglik) ))
    {
      this->InitCountAndProba(true, true);
      
      this->LiStephensSetBParameters(ls_b, fit_seqs);
      previousloglik =loglik;
      loglik = 0;
      for (int k = 0 ; k < nb_seq ; k++) 
	{
	  this->LiStephensSetAParametersHeteroRho(k, nseg, ls_rho, ls_lambdas, 
						  lsdistfact);
	  loglik += this->EstepOneSeq(k, fit_seqs, true);
	}
      cout << "sequences loglik " << loglik << endl;
      loglik += param.logPrior(ls_lambdas);
      cout << "total loglik " << loglik << endl;

      this->LiStephensMStepHeteroRho(nseg, ls_rho, ls_lambdas, ls_b,
				     fit_seqs, &param, lsdistfact);

      cout << "iter  " << iter << " ls_b=" 
	   << ls_b << " loglik " <<  loglik << endl;
      cout << "eps " << (previousloglik-loglik)/previousloglik 
	   << " stop when < " << _epsilon_loglik <<endl;
      iter++;
    }
  cout << iter << " ls_rho= " << ls_rho << " ls_b=" 
       << ls_b << " " <<  loglik << endl;
  for (int iseg=0; iseg < nseg ; iseg++)
    {
      cout << " ls_rho[" << iseg << "]" << ls_rho[iseg] << " ";
    }
  cout << endl;
  for (int im=0 ; im<_nb_markers-1;im++)
    {
      cout << " ls_lambdas[" << im << "]" << ls_lambdas[im] << " ";
    }
  cout << endl;
  
  this->LiStephensSetBParameters(ls_b, fit_seqs);
  this->LiStephensSetAParametersHeteroRho(-1, nseg, ls_rho, ls_lambdas,  
					  lsdistfact);
  return 0;
}


void LSHiddenMarkovSelect::LiStephensMStepBParam(double& ls_b, 
						 int ** fit_seqs)
{
  double sum_Nb1 = 0;
  double sum_Nb2 = 0;

  for (int t=0 ; t < _nb_markers; t++)
    {
      for (int u = 0 ; u < _ns ; u++)
	{
	  for (int x = 0 ; x < _nmodal ; x++)
	    {
	      if (x == fit_seqs[u][t])
		{
		  sum_Nb1 += _count_b[t][u][x];
		} else {
		  sum_Nb2 += _count_b[t][u][x];		  
		}
	    }
	}
    }  
  ls_b = (sum_Nb2)/(sum_Nb1 + sum_Nb2);
}

void LSHiddenMarkovSelect::setfirstobs(int ** fit_seqs)
{
  _first_obs = new bool* [_ns];
  for (int iseq=0; iseq<_ns; iseq++)
    {
      _first_obs[iseq] = new bool [_nb_markers];
    }
  for (int t=0 ; t < _nb_markers; t++)
    {
      for (int iseq=0; iseq<_ns; iseq++)
	{
	  _first_obs[iseq][t] = false;
	  if (fit_seqs[iseq][t] >= 0)
	    {
	      int count = 0;
	      for (int jseq=0; jseq<_ns; jseq++)
		{
		  if (iseq != jseq && fit_seqs[iseq][t] == fit_seqs[jseq][t])
		    {
		      count++;
		    }
		}
	      if (count == 0)
		{
		  _first_obs[iseq][t] = true;
		}
	    }
	}
    }
}


void LSHiddenMarkovSelect::LiStephensMStepHomoRho(int nseg, double* ls_rho,
					 double& ls_b, 
						  int ** fit_seqs, 
					 LSparamMaximization *param, 
					 double* lsdistfact)
{
  const gsl_min_fminimizer_type *T;
  gsl_min_fminimizer *s;
  
  gsl_function my_func;
  my_func.function = &lshom_f;
  my_func.params = param;
  
  T = gsl_min_fminimizer_brent;
  s = gsl_min_fminimizer_alloc(T);
  
  for (int iseg=0 ; iseg<nseg ; iseg++)
    {
      int tmin = iseg*(int)floor((double)(_nb_markers-1)/(double)nseg);
      int tmax = (iseg+1)*(int)floor((double)(_nb_markers-1)/(double)nseg)-1;
      if (iseg == nseg-1)
	{
	  tmax = _nb_markers-2;
	}
      cout << "iseg=" << iseg << " tmin=" << tmin << " tmax=" << tmax << endl; 
      param->setSeg(tmin, tmax);


      double sum_count = 0;
      for (int t=tmin ; t <= tmax; t++)
	{
	  double sum_Nuv = 0;
	  double sum_Nuu = 0;
	  
	  sum_Nuu += _count_lsa[t][0];
	  sum_Nuv += _count_lsa[t][1];	      
	  
	  param->setCount(t, sum_Nuv);
	  sum_count += sum_Nuv;
	}  
      
      cout << "sum_count " << sum_count << endl;
      if (sum_count > 0.05) 
	{
	  size_t iter = 0;
	  int status;
	  double a=1e-8;
	  double b=10000;
	  double m=ls_rho[iseg];
	  
	  cout << "before set " << endl;
	  gsl_min_fminimizer_set(s, &my_func, m, a, b);
	  cout << "after set " << endl;
	  
	  cout << "iter " << iter << " ls_rho=" << m  << endl;
	  do {
	    iter++;
	    status = gsl_min_fminimizer_iterate(s);
	    m = gsl_min_fminimizer_x_minimum(s);
	    a = gsl_min_fminimizer_x_lower(s);
	    b = gsl_min_fminimizer_x_upper(s);
	    
	    status = gsl_min_test_interval(a,b,0.0,0.0001);
	    
	  } while (status == GSL_CONTINUE && iter < 1000);
	  cout << "iter " << iter << " ls_rho=" << m  << endl;
	  ls_rho[iseg] = m;
	}
    }

  gsl_min_fminimizer_free(s);    

  this->LiStephensMStepBParam(ls_b, fit_seqs);
}


void LSHiddenMarkovSelect::LiStephensMStepHeteroRho(int nseg, double* ls_rho, 
						  double* ls_lambdas, 
				double& ls_b, int ** fit_seqs, 
				LSparamMaximization *param, double* lsdistfact)
{

  const gsl_multimin_fdfminimizer_type *T;
  gsl_multimin_fdfminimizer *s;
  
  gsl_vector *x;
  gsl_multimin_function_fdf my_func;
  
  my_func.f = &lshet_f;
  my_func.df = &lshet_df;
  my_func.fdf = &lshet_fdf;
  
  for (int iseg=0 ; iseg<nseg ; iseg++)
    {
      int tmin = iseg*(int)floor((double)(_nb_markers-1)/(double)nseg);
      int tmax = (iseg+1)*(int)floor((double)(_nb_markers-1)/(double)nseg)-1;
      if (iseg == nseg-1)
	{
	  tmax = _nb_markers-2;
	}
      cout << "iseg=" << iseg << " tmin=" << tmin << " tmax=" << tmax << endl; 
      param->setSeg(tmin, tmax);
      double sum_count = 0;
      for (int t=tmin ; t <= tmax; t++)
	{
	  double sum_Nuv = 0;
	  double sum_Nuu = 0;
	  
	  sum_Nuu += _count_lsa[t][0];
	  sum_Nuv += _count_lsa[t][1];
	  
	  param->setCount(t, sum_Nuv);
	  sum_count+=sum_Nuv;
	  //param->setCount(t, 5);
	}  
  
      cout << "sum_count " << sum_count << endl;
      size_t iter = 0;
      int status;
      int last_break = -1;
      if (sum_count > 0.05) 
	{
	  my_func.n = tmax-tmin+1+1;
	  my_func.params = param;
	  
	  x = gsl_vector_alloc (tmax-tmin+1+1);
	  gsl_vector_set(x, 0, log(ls_rho[iseg]));
	  for (int im=tmin ; im<=tmax; im++)
	    {
	      gsl_vector_set(x, im+1-tmin, log(ls_lambdas[im]));
	    }
	  
	  T = gsl_multimin_fdfminimizer_vector_bfgs;
	  //T = gsl_multimin_fdfminimizer_conjugate_pr;
	  s = gsl_multimin_fdfminimizer_alloc (T, tmax-tmin+1+1);
	  
	  gsl_multimin_fdfminimizer_set (s, &my_func, x, 1e-3, 1e-6);
	  
	  int nb_break = 0;
	  double previous = s->f;;
	  cout << "iter " << iter << " f()=" << s->f << endl;
	  do
	    {
	      iter++;
	      previous = s->f;
	      status = gsl_multimin_fdfminimizer_iterate (s);
	      //cout << "gradient " << endl;
	      //for (int i=0 ; i <_nb_markers ; i++)
	      //{
	      //  cout << gsl_vector_get(s->gradient, i) << " ";
	      //}
	      //cout << endl;
	      //cout << "values " << endl;
	      //for (int i=0 ; i <_nb_markers ; i++)
	      //{
	      //  cout << gsl_vector_get(s->x, i) << " ";
	      //}
	      //cout << endl;
	      
	      if (status && status != 27)
		{
		  cout << "break f=" << s->f << " status " << status<< endl;
		  break;
		}
	      if (status==27)
		{
		  cout << "break f=" << s->f << " status " << status<< endl;
		  cout << "iter " << iter << " diff " << s->f - previous << endl;
		  cout << "Reprise " << nb_break<< endl;
		  gsl_multimin_fdfminimizer_set (s, &my_func, s->x, 1e-3, 1e-6);
		  gsl_multimin_fdfminimizer_iterate(s);
		  nb_break++;
		  if (iter - last_break == 1 || nb_break > 100) 
		    {
		      break;
		    }
		  last_break = iter;
		}
	      
	      status = gsl_multimin_test_gradient (s->gradient, 1e-4);
	      
	      if (status == GSL_SUCCESS) 
		{
		  cout << "Minimum found" << endl;	
		  cout << "iter " << iter << " f()=" << s->f << endl;
		}
	    }
	  while (status == GSL_CONTINUE && iter < 10000 && nb_break<100);
	  cout << "iter " << iter << " f()=" << s->f << endl;
	  
	  if ((1 || nb_break <= 100 && s->f<previous) && isnan(exp(gsl_vector_get(s->x,0)))==0) 
	    {
	      ls_rho[iseg] = exp(gsl_vector_get(s->x,0));
	      cout << ls_rho[iseg] << " ";
	      for (int t=tmin ; t <= tmax; t++)
		{
		  ls_lambdas[t] = exp(gsl_vector_get (s->x,t+1-tmin));
		  cout << t << ":" << ls_lambdas[t] << " ";
		}
	      cout << endl;
	    }
	  gsl_vector_free (x);
	  gsl_multimin_fdfminimizer_free (s);
	}
    }
  
  this->LiStephensMStepBParam(ls_b, fit_seqs);
  //exit(0);
}


void LSHiddenMarkovSelect::LiStephensSetAParametersHomoRho(int iseq, int nseg, double* ls_rho, double* ls_distfact)
{

  if (iseq >= 0)
    {
      for (int u = 0 ; u < _ns ; u++)
	{
	  _a_init[u] = 1./(double)(_ns - 1);
	}
      _a_init[iseq] = 0;
      
      int iseg = 0;
      for (int t=0 ; t < _nb_markers-1; t++)
	{
	  if (t>0 && t%(int)floor((double)(_nb_markers-1)/(double)nseg)==0 && iseg != nseg-1) 
	    {
	      iseg++;
	    }
	  double e = exp(-(ls_rho[iseg]*ls_distfact[t])/(_ns - 1));
	  _lsa[t][1] = (1-e)/(_ns - 1);
	  _lsa[t][0] = e + (1-e)/(_ns - 1);	 
	}
    } else {
      for (int u = 0 ; u < _ns ; u++)
	{
	  _a_init[u] = 1./_ns;
	}
      
      int iseg = 0;
      for (int t=0 ; t < _nb_markers-1; t++)
	{
	  if (t>0 && t%(int)floor((double)(_nb_markers-1)/(double)nseg)==0 && iseg != nseg-1) 
	    {
	      iseg++;
	    }
	  double e = exp(-(ls_rho[iseg]*ls_distfact[t])/_ns);
	  _lsa[t][1] = (1-e)/_ns;
	  _lsa[t][0] = e + (1-e)/_ns;
	}
    }
}

void LSHiddenMarkovSelect::LiStephensSetAParametersHeteroRho(int iseq, int nseg, double *ls_rho, double* ls_lambdas, double* ls_distfact)
{

  if (iseq >= 0)
    {
      for (int u = 0 ; u < _ns ; u++)
	{
	  _a_init[u] = 1./(double)(_ns - 1);
	}
      _a_init[iseq] = 0;
      
      int iseg = 0;
      for (int t=0 ; t < _nb_markers-1; t++)
	{
	  if (t>0 && t%(int)floor((double)(_nb_markers-1)/(double)nseg)==0 && iseg != nseg-1) 
	    {
	      iseg++;
	    }
	  double e = exp(-(ls_rho[iseg]*ls_lambdas[t]*ls_distfact[t])/(_ns - 1));
	  _lsa[t][1] = (1-e)/(_ns - 1);
	  _lsa[t][0] = e + (1-e)/(_ns - 1);
	}
    } else {
      for (int u = 0 ; u < _ns ; u++)
	{
	  _a_init[u] = 1./_ns;
	}
      
      int iseg = 0;
      for (int t=0 ; t < _nb_markers-1; t++)
	{
	  if (t>0 && t%(int)floor((double)(_nb_markers-1)/(double)nseg)==0 && iseg != nseg-1) 
	    {
	      iseg++;
	    }
	  double e = exp(-(ls_rho[iseg]*ls_lambdas[t]*ls_distfact[t])/_ns);
	  _lsa[t][1] = (1-e)/_ns;
	  _lsa[t][0] = e + (1-e)/_ns;
	}
    }
}

void LSHiddenMarkovSelect::LiStephensSetBParameters(double ls_b, 
						     int ** fit_seqs)
{
  for (int t=0 ; t < _nb_markers; t++)
    {
      for (int u = 0 ; u < _ns ; u++)
	{
	  for (int x = 0 ; x < _nmodal ; x++)
	    {
	      if (x == fit_seqs[u][t])
		{
		  _b[t][u][x] = 1 - ls_b;
		} else {
		  _b[t][u][x] = ls_b/(double)(_nmodal - 1);		  
		}		  	      
	    }
	}
    }
}
