# Supplementary material for: A model-based approach to selection of tag SNPs
Source: BMC Bioinformatics. 2006 Jun 15;7:303. doi: 10.1186/1471-2105-7-303 (PMC1525207; doi:10.1186/1471-2105-7-303)
Supplement: Additional File 1 — Programs for tag SNP selection and tagged SNP prediction using Li and Stephens models. This tar-gzipped archive includes the Linux i586 binaries, C++ source code, sample data and instructions on how to compile and to use the programs. [file 1471-2105-7-303-S1.gz › tagsnps/sources/HaploData.h]

/* Copyright (C) 2005 Pierre Nicolas
 * 
 * This program is free software; you can redistribute it and/or modify
 * it under the terms of the GNU General Public License as published by
 * the Free Software Foundation; either version 2 of the License, or (at
 * your option) any later version.
 * 
 * This program is distributed in the hope that it will be useful, but
 * WITHOUT ANY WARRANTY; without even the implied warranty of
 * MERCHANTABILITY or FITNESS FOR A PARTICULAR PURPOSE.  See the GNU
 * General Public License for more details.
 * 
 * You should have received a copy of the GNU General Public License
 * along with this program; if not, write to the Free Software
 * Foundation, Inc., 675 Mass Ave, Cambridge, MA 02139, USA.
 */

#ifndef _HAPLODATA_H_
#define _HAPLODATA_H_

#include <string>
#include <vector>
#include <iostream>

using namespace std;

class HaploData 
{

 protected:
  int _nb_haplo;
  int _nb_markers; 
  int _type; //1=dna
  int _nmodal;

  int **_haplotypes;
  vector<string> _haplo_names;
  int *_nb_alleles; // nb of alleles by marker

  double *_segpos;

 public:
  HaploData();
  HaploData(char *datafile, int type);
  virtual ~HaploData();  
  
  void readSegPos(string posfilename);

  int translate(char markerval);
  inline int** haplotypes();
  inline int nb_markers();
  inline int nb_haplo();
  inline int nmodal();
  inline double HaploData::segpos(int im);
  inline bool HaploData::issegpos_known();
  inline string haploname(int ihaplo);

};

inline string HaploData::haploname(int ihaplo)
{
  return(_haplo_names[ihaplo]);
}

inline int** HaploData::haplotypes()
{
  return(_haplotypes);
}

inline bool HaploData::issegpos_known()
{
  if (_segpos == NULL)
    {
      return false;
    }
  return true;
}

inline double HaploData::segpos(int im)
{
  if (_segpos == NULL)
    {
      cerr << "Segregating positions are unknown" << endl;
      exit(0);
    }
  return(_segpos[im]);
}

inline int HaploData::nb_markers()
{
  return(_nb_markers);
}

inline int HaploData::nb_haplo()
{
  return(_nb_haplo);
}

inline int HaploData::nmodal()
{
  return(_nmodal);
}


#endif
