# Supplementary material for: A model-based approach to selection of tag SNPs
Source: BMC Bioinformatics. 2006 Jun 15;7:303. doi: 10.1186/1471-2105-7-303 (PMC1525207; doi:10.1186/1471-2105-7-303)
Supplement: Additional File 1 — Programs for tag SNP selection and tagged SNP prediction using Li and Stephens models. This tar-gzipped archive includes the Linux i586 binaries, C++ source code, sample data and instructions on how to compile and to use the programs. [file 1471-2105-7-303-S1.gz › tagsnps/sources/LSHiddenMarkovSelect.cc]

/* Copyright (C) 2005 Pierre Nicolas
 * 
 * This program is free software; you can redistribute it and/or modify
 * it under the terms of the GNU General Public License as published by
 * the Free Software Foundation; either version 2 of the License, or (at
 * your option) any later version.
 * 
 * This program is distributed in the hope that it will be useful, but
 * WITHOUT ANY WARRANTY; without even the implied warranty of
 * MERCHANTABILITY or FITNESS FOR A PARTICULAR PURPOSE.  See the GNU
 * General Public License for more details.
 * 
 * You should have received a copy of the GNU General Public License
 * along with this program; if not, write to the Free Software
 * Foundation, Inc., 675 Mass Ave, Cambridge, MA 02139, USA.
 */

#include "LSHiddenMarkovSelect.h"
#include "HaploData.h"

#include <cmath>

#include <iostream>
#include <fstream>
#include <map>
#include <cstdlib>
#include <ctime>
#include <gsl/gsl_multimin.h>

using namespace std;


LSHiddenMarkovSelect::LSHiddenMarkovSelect(int ns, HaploData& haplodata)
{
  _ns = ns;
  _nb_markers = haplodata.nb_markers();
  _nmodal = haplodata.nmodal();

  _a_init = new double [_ns];

  _lsa = new double* [_nb_markers];
  _b = new double** [_nb_markers];
  for (int t=0 ; t < _nb_markers ; t++) 
    {
      _lsa[t] = new double [2];
      _b[t] = new double* [_ns];
      for (int u=0 ; u < _ns; u++)
	{
	  _b[t][u] = new double [_nmodal];      
	}
    }
  cout << "b[0][0]" << _b[0][0] << endl;
  _argmaxtrans = new int* [_nb_markers-1];
  for (int t=0; t < _nb_markers-1; t++)
    {
      _argmaxtrans[t] = new int [_ns];
      for (int u=0; u < _ns; u++) 
	{
	  _argmaxtrans[t][u] = u;
	}
    }
  
  _pred = new double* [_nb_markers];
  _filt = new double* [_nb_markers];
  _smoo = new double* [_nb_markers];
  _filt_newway = new double [_ns];
  
  for (int t = 0; t < _nb_markers ; t++) 
    {
      _pred[t] = new double [_ns];
      _filt[t] = new double [_ns];
      _smoo[t] = new double [_ns];
    }

  _simul_seq_obs = NULL;
  _simul_seq_hid = NULL;
  _nb_simul_seq = 0;

  _epsilon_loglik = 0.00001;
  _nb_em = 100;
  _nbiter_max_em = 100;
  //_nbiter_max_em = 2;
  cout << "HI !" << endl;

  _rng = gsl_rng_alloc(gsl_rng_taus);
  //gsl_rng_set(_rng, time(NULL));
  gsl_rng_set(_rng, 10000);

  _geno_pred = NULL;
  _geno_pred_anchor = NULL;
  _geno_filt = NULL;
  _geno_smoo = NULL;
}


LSHiddenMarkovSelect::~LSHiddenMarkovSelect()
{
}

void LSHiddenMarkovSelect::CountAlloc()
{
  cout << "CountAlloc() _ns " << _ns << " _nb_markers " <<_nb_markers << endl;

  _count_lsa = new double* [_nb_markers];
  _count_b = new double** [_nb_markers];
  for (int t=0 ; t < _nb_markers ; t++) 
    {
      _count_lsa[t] = new double [2];
      _count_b[t] = new double* [_ns];      
      for (int u = 0 ; u < _ns ; u++) 
	{
	  _count_b[t][u] = new double [_nmodal];
	}
    }
  cout << endl;
}

void LSHiddenMarkovSelect::InitCountAndProba(bool count, bool proba)
{
  if (count == true) 
    {
      for (int t=0 ; t < _nb_markers ; t++) 
	{
	  _count_lsa[t][0] = 0;
	  _count_lsa[t][1] = 0;
	  for (int u = 0 ; u < _ns ; u++) 
	    {
	      for (int x=0 ; x <_nmodal ; x++) {
		_count_b[t][u][x] = 0;
	      }
	    }
	}
    }
  //cout << endl;
  if (proba == true) 
    {
      for (int t = 0; t < _nb_markers ; t++) 
	{
	  for (int u=0 ; u < _ns ; u++) 
	    {
	      _pred[t][u] = 0;
	      _filt[t][u] = 0;
	      _smoo[t][u] = 0;
	    }
	}
    }

}


double LSHiddenMarkovSelect::EstepOneSeq(int iseq, int ** sequences, bool exclude_iseq)
{
  double loglik = 0;
  
  this->InitCountAndProba(false, true);
  
  // Forward recursion
  for (int t=0 ; t < _nb_markers ; t++) 
    {
      // prediction
      if (t > 0)
	{
	  for (int u=0 ; u < _ns ; u++) 
	    {
	      _pred[t][u] += _lsa[t-1][0]*_filt[t-1][u] + _lsa[t-1][1]*(1-_filt[t-1][u]);
	    }	
	} else if (t==0) {
	  for (int u=0 ; u < _ns ; u++) 
	    {
	      _pred[t][u] = _a_init[u];
	    }
	}
      if (exclude_iseq) 
	{
	  _pred[t][iseq] = 0;
	}

      // filtration
      double sum = 0;
      for (int u=0 ; u < _ns ; u++) 
	{
	  if (sequences[iseq][t] >= 0 && !_first_obs[iseq][t]) 
	    {
	      _filt[t][u] = _pred[t][u]*_b[t][u][sequences[iseq][t]]; 
	    } else {
	      _filt[t][u] = _pred[t][u];
	    }
	  //cout << "_filt[" << t << "][" << u << "] " << _filt[t][u] << " ";
	  sum += _filt[t][u];
	}
      //cout << endl;
      for (int u=0 ; u < _ns ; u++) 
	{	      
	  _filt[t][u] /= sum;
	  //cout << "_filt[" << t << "][" << u <<"] " << _filt[t][u] << " "; 
	}	  
      loglik += log(sum); // by the way we compute the loglik
      //cout << endl;
    }
  
  // Backward recursion
  for (int v = 0; v < _ns ; v++) 
    {
      _smoo[_nb_markers-1][v] = _filt[_nb_markers-1][v];
      if (sequences[iseq][_nb_markers-1] >= 0) 
	{
	  if (!_first_obs[iseq][_nb_markers-1]) 
	    {
	      _count_b[_nb_markers-1][v][sequences[iseq][_nb_markers-1]] += _smoo[_nb_markers-1][v];
	    }
	}  
    }
  for (int t= _nb_markers-2 ; t >= 0 ; t--)
    {
      //cout << "t: " << t << " "; // << endl;
      double sum_ratio = 0;
      for (int v = 0 ; v < _ns ; v++) 
	{
	  if (v != iseq || !exclude_iseq) 
	    {
	      double ratio = _smoo[t+1][v]/_pred[t+1][v];
	      if (ratio > 0) 
		{
		  sum_ratio += ratio;
		}
	    }
	}
      for (int u = 0 ; u < _ns ; u++) 
	{
	  if (u != iseq || !exclude_iseq) 
	    {
	      double ratio = _smoo[t+1][u]/_pred[t+1][u];
	      double cuu = _filt[t][u]*_lsa[t][0]*ratio;
	  
	      _smoo[t][u] = cuu + _filt[t][u]*_lsa[t][1]*(sum_ratio-ratio);

	      _count_lsa[t][0] += cuu;
	      _count_lsa[t][1] += _smoo[t][u] - cuu;
	      if (sequences[iseq][t] >= 0 && !_first_obs[iseq][t]) 
		{
		  _count_b[t][u][sequences[iseq][t]] += _smoo[t][u];     
		}
	    } else {
	      _smoo[t][u] = 0;
	    }
	}
    }

  return loglik;
}


void LSHiddenMarkovSelect::BottomUpSelection(string outfilename, int nmax, bool fancy)
{
  ofstream output(outfilename.c_str());

  bool* subset;
  subset = new bool [_nb_markers];
  for (int t=0 ; t < _nb_markers ; t++)
    {
      subset[t] = false;
    }
  

  double*** forw_opt;
  double*** backw_opt;
  double ** rent;
  int sizeopt = 100;
  int nanchors = (int)ceil((double)_nb_markers/(double)sizeopt-10e-6)+1;
  int* anchorpos = new int [nanchors];
  
  cout << "nanchors " << nanchors << endl;
  for (int i=0; i<nanchors-1 ; i++) 
    {
      anchorpos[i] = i*sizeopt;
      cout << anchorpos[i] << " ";
    }
  anchorpos[nanchors-1] = _nb_markers - 1;
  cout << anchorpos[nanchors-1] << endl;

  forw_opt = new double** [_nb_simul_seq];
  backw_opt = new double** [_nb_simul_seq];
  rent = new double* [_nb_simul_seq];
  for (int iseq=0; iseq < _nb_simul_seq ; iseq++) 
    {
      rent[iseq] = new double [_nb_markers];
      forw_opt[iseq] = new double* [nanchors];
      backw_opt[iseq] = new double* [nanchors];
      for (int iopt=0 ; iopt<nanchors ; iopt++)
	{
	  forw_opt[iseq][iopt] = new double [_ns];
	  backw_opt[iseq][iopt] = new double [_ns];
	}
    }
 
  cout << "After allocation nanchors " << nanchors << endl;


  double entropy = 0;// = this->ApproximateEntropy(subset);
  //cout << "test vide " << entropy << endl;
  double* relative_entropy;
  relative_entropy = new double [_nb_markers];
  
  for (int iseq=0; iseq < _nb_simul_seq ; iseq++) 
    {
      //cout << iseq << " ";
      for (int t=0 ; t<_nb_markers; t++)
	{
	  //  cout << _simul_seq_obs[iseq][t];
	}
      //      cout << endl;
    }

  time_t previous_time = time(NULL);
  time_t current_time = time(NULL);

  int nsubset = 0;
  int iter = 0;
  int last_changed = -1;
  int last_added = -1;
  bool lastchange_is_remove = false;
  int tmin;
  int tmax;

  int nrecomputeall = 500;
  if ((double)_nb_markers/(double)nrecomputeall > 5) {
    nrecomputeall = _nb_markers/5;
  }
  
  while (nsubset < nmax && nsubset < _nb_markers) 
    {
      if (iter%nrecomputeall == 0)
	{
	  for (int iseq=0; iseq < _nb_simul_seq ; iseq++) 
	    {
	      //cout << "iseq " << iseq << endl;
	      this->PosteriorDecodingNewWayInit(_simul_seq_obs[iseq], subset, sizeopt, forw_opt[iseq], backw_opt[iseq]);
	      for (int t=0 ; t<_nb_markers; t++)
		{
		  rent[iseq][t] = 0;
		  //cout << "iseq " << iseq << " t " << t << " ";
		  for (int x=0 ; x < _nmodal ; x++) 
		    {
		      double px = 0;		  
		      for (int u = 0 ; u < _ns ; u++)
			{
			  px += _smoo[t][u]*_b[t][u][x];
			}
		      //		      cout << px << " ";
		      if (px > 10e-10) 
			{
			  rent[iseq][t] += -px*log(px);
			}
		    }
		  //		  cout << endl;
		}
	    }	  
	      
	  for (int t=0 ; t < _nb_markers ; t++) 
	    {
	      relative_entropy[t] = 0;
	      for (int iseq=0; iseq < _nb_simul_seq ; iseq++) 
		{
		  relative_entropy[t] += rent[iseq][t];
		}
	      relative_entropy[t] /= _nb_simul_seq;
	    }
	  tmin = 0;
	  tmax = _nb_markers-1;	  
	} else {
	  tmin = last_changed;
	  tmax = last_changed;
	  for (int iseq=0; iseq < _nb_simul_seq ; iseq++) 
	    {
	      //cout << "iseq " << iseq << endl;
	      int imin = last_changed;
	      int imax = last_changed;
	      this->PosteriorDecodingNewWay(_simul_seq_obs[iseq], subset, 
					    sizeopt, forw_opt[iseq], 
					    backw_opt[iseq], last_changed, 
					    &imin, &imax);
	      
	      for (int t=imin ; t <= imax ; t++) 
		{
		  rent[iseq][t] = 0;
		  for (int x=0 ; x < _nmodal ; x++) 
		    {
		      double px = 0;		  
		      for (int u = 0 ; u < _ns ; u++)
			{
			  px += _smoo[t][u]*_b[t][u][x];
			}
		      if (px > 10e-10) 
			{
			  rent[iseq][t] += -px*log(px);
			}
		    }		  
		}	
	      if (imin < tmin)
		{
		  tmin=imin;
		}
	      if (imax > tmax)
		{
		  tmax=imax;
		}
	    }
	  cout << "Recomputing relative_entropy from " << tmin << " to " << tmax << endl;
	  for (int t=tmin ; t <= tmax ; t++) 
	    {
	      relative_entropy[t] = 0;
	      for (int iseq=0; iseq < _nb_simul_seq ; iseq++) 
		{
		  relative_entropy[t] += rent[iseq][t];
		}
	      relative_entropy[t] /= _nb_simul_seq;
	    }	  
	}

//       for (int i=0; i<nanchors ; i++) 
//       {
// 	  cout << i << ": " << forw_opt[0][i][0] << " " << backw_opt[0][i][0] << endl;
//       }

      int max_t = 0;
      int min_t = 0;
      for (int t=0 ; t<_nb_markers; t++)
	{
	  if ( (relative_entropy[t] > relative_entropy[max_t] || subset[max_t] == true)
	      && subset[t] == false ) 
	    {
	      max_t = t;
	    }
	  if ( (relative_entropy[t] < relative_entropy[min_t] || subset[min_t] == false)
	      && subset[t] == true ) 
	    {
	      min_t = t;
	    }
	}

      cout << "increase by " << relative_entropy[max_t] << " or decrease by " 
	   << relative_entropy[min_t] << endl;

      if (0)
	{
	  if (last_added >= 0 && last_added != min_t) {
	    last_added = -1;
	    subset[min_t] = false;
	    entropy = this->ApproximateEntropy(subset, false, NULL);
	    nsubset--;
	    cout << nsubset << " remove " << min_t << " " << entropy << endl;	  
	  } else {
	    last_added = max_t;
	    subset[max_t] = true;
	    entropy = this->ApproximateEntropy(subset, false, NULL);
	    nsubset++;
	    cout << nsubset << " add " << max_t << " " << entropy << endl;
	  }
	}
      
      if (0) 
	{
	  subset[max_t] = true;
	  entropy = this->ApproximateEntropy(subset, false, NULL);
	  nsubset++;
	  cout << nsubset << " add " << max_t << " " << entropy << endl;	  
	}

      if (1) 
	{
	  if (nsubset > 0 && relative_entropy[min_t]+0.01 < relative_entropy[max_t]
	      && last_added != min_t && fancy && !lastchange_is_remove) 
	    {
	      last_changed = min_t;
	      lastchange_is_remove = true;

	      subset[min_t] = false;

	      entropy -= relative_entropy[min_t];
	      nsubset--;
	      //entropy = this->ApproximateEntropy(subset);
	      cout << nsubset << " remove " << min_t << " " << entropy << endl;	  
	    } else {
	      last_changed = max_t;
	      last_added = max_t;
	      lastchange_is_remove = false;

	      subset[max_t] = true;
	      //entropy = this->ApproximateEntropy(subset);
	      entropy += relative_entropy[max_t];
	      nsubset++;
	      cout << nsubset << " add " << max_t << " " << entropy << endl;	      
	    }
	}

      if (0)
	{
	  subset[max_t] = true;
	  entropy = this->ApproximateEntropy(subset, false, NULL);
	  nsubset++;
	  cout << nsubset << " add " << max_t << " " << entropy << endl;	      
	}

      if (0)
	{
	  if (iter <= 20 || iter >= 35) 
	    {
	      subset[max_t] = true;
	      entropy = this->ApproximateEntropy(subset, false, NULL);
	      nsubset++;
	      cout << nsubset << " add " << max_t << " " << entropy << endl;	      	      
	    } else {
	      subset[min_t] = false;
	      entropy = this->ApproximateEntropy(subset, false, NULL);
	      nsubset--;
	      cout << nsubset << " remove " << min_t << " " << entropy << endl;	  	      
	    }
	}

      if (0)
	{
	  if (nsubset > 0 && relative_entropy[min_t] < relative_entropy[max_t]) 
	    {
	      subset[max_t] = true;
	      subset[min_t] = false;
	      entropy = this->ApproximateEntropy(subset, false, NULL);
	      cout << nsubset << " add " << max_t << " remove " << min_t << " " << entropy << endl;	      	      
	    } else {
	      subset[max_t] = true;
	      entropy = this->ApproximateEntropy(subset, false, NULL);
	      nsubset++;
	      cout << nsubset << " add " << max_t << " " << entropy << endl;       
	    }
	}

      output << nsubset << " " << entropy << " " << last_changed << endl;
      for (int t=0 ; t<_nb_markers; t++)
	{
	  if (subset[t])
	    {
	      //output << t << " ";
	    }
	}    
      //output << endl;
      current_time = time(NULL);
      cout << "iter " << iter << " time " << current_time - previous_time << endl; 
      //previous_time = current_time;
      iter++;
   }
 
  delete [] subset;

  output.close();

}

void LSHiddenMarkovSelect::BottomUpSelectionEmpir(string outfilename, int nmax, bool fancy)
{
  ofstream output(outfilename.c_str());

  bool* subset;
  subset = new bool [_nb_markers];
  for (int t=0 ; t < _nb_markers ; t++)
    {
      subset[t] = false;
    }
  

  double*** forw_opt;
  double*** backw_opt;
  double ** rent;
  int sizeopt = 100;
  int nanchors = (int)ceil((double)_nb_markers/(double)sizeopt-10e-6)+1;
  int* anchorpos = new int [nanchors];
  
  cout << "nanchors " << nanchors << endl;
  for (int i=0; i<nanchors-1 ; i++) 
    {
      anchorpos[i] = i*sizeopt;
      cout << anchorpos[i] << " ";
    }
  anchorpos[nanchors-1] = _nb_markers - 1;
  cout << anchorpos[nanchors-1] << endl;

  forw_opt = new double** [_nb_simul_seq];
  backw_opt = new double** [_nb_simul_seq];
  rent = new double* [_nb_simul_seq];
  for (int iseq=0; iseq < _nb_simul_seq ; iseq++) 
    {
      rent[iseq] = new double [_nb_markers];
      forw_opt[iseq] = new double* [nanchors];
      backw_opt[iseq] = new double* [nanchors];
      for (int iopt=0 ; iopt<nanchors ; iopt++)
	{
	  forw_opt[iseq][iopt] = new double [_ns];
	  backw_opt[iseq][iopt] = new double [_ns];
	}
    }
 
  cout << "After allocation nanchors " << nanchors << endl;


  double entropy = 0;// = this->ApproximateEntropy(subset);
  //cout << "test vide " << entropy << endl;
  double* relative_entropy;
  relative_entropy = new double [_nb_markers];
  
  for (int iseq=0; iseq < _nb_simul_seq ; iseq++) 
    {
      //cout << iseq << " ";
      for (int t=0 ; t<_nb_markers; t++)
	{
	  //  cout << _simul_seq_obs[iseq][t];
	}
      //      cout << endl;
    }

  time_t previous_time = time(NULL);
  time_t current_time = time(NULL);

  int nsubset = 0;
  int iter = 0;
  int last_changed = -1;
  int last_added = -1;
  bool lastchange_is_remove = false;
  int tmin;
  int tmax;

  int nrecomputeall = 500;
  if ((double)_nb_markers/(double)nrecomputeall > 5) {
    nrecomputeall = _nb_markers/5;
  }
  
  while (nsubset < nmax && nsubset < _nb_markers) 
    {
      if (iter%nrecomputeall == 0)
	{
	  for (int iseq=0; iseq < _nb_simul_seq ; iseq++) 
	    {
	      //cout << "iseq " << iseq << endl;
	      this->PosteriorDecodingNewWayInit(_simul_seq_obs[iseq], subset, sizeopt, forw_opt[iseq], backw_opt[iseq]);
	      for (int t=0 ; t<_nb_markers; t++)
		{
		  rent[iseq][t] = 0;
		  //cout << "iseq " << iseq << " t " << t << " ";
		  int x=_simul_seq_obs[iseq][t];
		  double px = 0;		  
		  for (int u = 0 ; u < _ns ; u++)
		    {
		      px += _smoo[t][u]*_b[t][u][x];
		    }
		  //		      cout << px << " ";
		  if (px > 10e-10) 
		    {
		      rent[iseq][t] += -log(px);
		    }
		}
		  //		  cout << endl;
		
	    }	  
	      
	  for (int t=0 ; t < _nb_markers ; t++) 
	    {
	      relative_entropy[t] = 0;
	      for (int iseq=0; iseq < _nb_simul_seq ; iseq++) 
		{
		  relative_entropy[t] += rent[iseq][t];
		}
	      relative_entropy[t] /= _nb_simul_seq;
	    }
	  tmin = 0;
	  tmax = _nb_markers-1;	  
	} else {
	  tmin = last_changed;
	  tmax = last_changed;
	  for (int iseq=0; iseq < _nb_simul_seq ; iseq++) 
	    {
	      //cout << "iseq " << iseq << endl;
	      int imin = last_changed;
	      int imax = last_changed;
	      this->PosteriorDecodingNewWay(_simul_seq_obs[iseq], subset, 
					    sizeopt, forw_opt[iseq], 
					    backw_opt[iseq], last_changed, 
					    &imin, &imax);
	      
	      for (int t=imin ; t <= imax ; t++) 
		{
		  rent[iseq][t] = 0;
		  int x=_simul_seq_obs[iseq][t];
		  double px = 0;		  
		  for (int u = 0 ; u < _ns ; u++)
		    {
		      px += _smoo[t][u]*_b[t][u][x];
		    }
		  if (px > 10e-10) 
		    {
		      rent[iseq][t] += -px*log(px);
		    }		    		  
		}	
	      if (imin < tmin)
		{
		  tmin=imin;
		}
	      if (imax > tmax)
		{
		  tmax=imax;
		}
	    }
	  cout << "Recomputing relative_entropy from " << tmin << " to " << tmax << endl;
	  for (int t=tmin ; t <= tmax ; t++) 
	    {
	      relative_entropy[t] = 0;
	      for (int iseq=0; iseq < _nb_simul_seq ; iseq++) 
		{
		  relative_entropy[t] += rent[iseq][t];
		}
	      relative_entropy[t] /= _nb_simul_seq;
	    }	  
	}

//       for (int i=0; i<nanchors ; i++) 
//       {
// 	  cout << i << ": " << forw_opt[0][i][0] << " " << backw_opt[0][i][0] << endl;
//       }

      int max_t = 0;
      int min_t = 0;
      for (int t=0 ; t<_nb_markers; t++)
	{
	  if ( (relative_entropy[t] > relative_entropy[max_t] || subset[max_t] == true)
	      && subset[t] == false ) 
	    {
	      max_t = t;
	    }
	  if ( (relative_entropy[t] < relative_entropy[min_t] || subset[min_t] == false)
	      && subset[t] == true ) 
	    {
	      min_t = t;
	    }
	}

      cout << "increase by " << relative_entropy[max_t] << " or decrease by " 
	   << relative_entropy[min_t] << endl;

      if (1) 
	{
	  if (nsubset > 0 && relative_entropy[min_t]+0.01 < relative_entropy[max_t]
	      && last_added != min_t && fancy && !lastchange_is_remove) 
	    {
	      last_changed = min_t;
	      lastchange_is_remove = true;

	      subset[min_t] = false;

	      entropy -= relative_entropy[min_t];
	      nsubset--;
	      //entropy = this->ApproximateEntropy(subset);
	      cout << nsubset << " remove " << min_t << " " << entropy << endl;	  
	    } else {
	      last_changed = max_t;
	      last_added = max_t;
	      lastchange_is_remove = false;

	      subset[max_t] = true;
	      //entropy = this->ApproximateEntropy(subset);
	      entropy += relative_entropy[max_t];
	      nsubset++;
	      cout << nsubset << " add " << max_t << " " << entropy << endl;	      
	    }
	}


      output << nsubset << " " << entropy << " " << last_changed << endl;
      for (int t=0 ; t<_nb_markers; t++)
	{
	  if (subset[t])
	    {
	      //output << t << " ";
	    }
	}    
      //output << endl;
      current_time = time(NULL);
      cout << "iter " << iter << " time " << current_time - previous_time << endl; 
      //previous_time = current_time;
      iter++;
   }
 
  delete [] subset;

  output.close();

}

void LSHiddenMarkovSelect::TestEntropyComputation(int nsample)
{ 
  cout << "Entropy " << endl;

  cout << "50 simulated sequences" << endl;
  for (int k = 0 ; k < nsample ; k++) 
    {
      this->SimulSeq(50);
      double entropy = this->ApproximateEntropy(NULL, false, NULL);
      //cout << entropy << " ";
    }
  //cout << endl;

  cout << "100 simulated sequences" << endl;
  for (int k = 0 ; k < nsample ; k++) 
    {
      this->SimulSeq(100);
      double entropy = this->ApproximateEntropy(NULL, false, NULL);
      //cout << entropy << " ";
    }
  //cout << endl;

  
  cout << "500 simulated sequences" << endl;
  for (int k = 0 ; k < nsample ; k++) 
    {
      this->SimulSeq(500);
      double entropy = this->ApproximateEntropy(NULL, false, NULL);
      //cout << entropy << " ";
    } 
  //cout << endl;

}

double LSHiddenMarkovSelect::ApproximateEntropy(bool *subset, 
						bool produce_state_marginal_h,
						char* marginal_h_outputfile)
{
  
  double loglik = 0;
  int ** sequences = _simul_seq_obs;
  int nb_seq = _nb_simul_seq;
  double entropy = 0;

  double *marginal_h;
  if (produce_state_marginal_h)
    {
      marginal_h = new double [_nb_markers];
      
      for (int t=0 ; t < _nb_markers ; t++) 
	{
	  marginal_h[t] = 0;
	}
    }

  for (int k = 0 ; k < nb_seq ; k++) 
    {
      cout << "Approximate entropy seq " << k << endl;
      this->InitCountAndProba(false, true);
      
      // Forward recursion
      for (int t=0 ; t < _nb_markers ; t++) 
	{
	  // prediction
	  if (t > 0)
	    {
	      for (int u=0 ; u < _ns ; u++) 
		{
		  _pred[t][u] += _lsa[t-1][0]*_filt[t-1][u] + _lsa[t-1][1]*(1-_filt[t-1][u]);
		}	
	    } else if (t==0) {
	      for (int u=0 ; u < _ns ; u++) 
		{
		  _pred[t][u] = _a_init[u];
		}
	    }
	  
	  if (subset == NULL || subset[t] == true) 
	    {
	      for (int x = 0 ; x < _nmodal ; x++) 
		{
		  double px = 0;
		  for (int u = 0 ; u < _ns ; u++)
		    {
		      px += _pred[t][u]*_b[t][u][x];
		    }
		  if (px > 10e-10) 
		    {
		      entropy += -px*log(px);
		    }	      
		}
	    }

	  // filtration
	  if (subset == NULL || subset[t] == true) 
	    {
	      double sum = 0;
	      for (int u=0 ; u < _ns ; u++) 
		{
		  if (sequences[k][t] >= 0) 
		    {
		      _filt[t][u] = _pred[t][u]*_b[t][u][sequences[k][t]]; 
		    } else {
		      _filt[t][u] = _pred[t][u];
		    }
		  //cout << "_filt[" << t << "][" << u << "] " << _filt[t][u] << " ";
		  sum += _filt[t][u];
		}	    
	      //cout << endl;
	      for (int u=0 ; u < _ns ; u++) 
		{	      
		  _filt[t][u] /= sum;
		  //cout << "_filt[" << t << "][" << u <<"] " << _filt[t][u] << " "; 
		}	  
	      loglik += log(sum); // by the way we compute the loglik
	      //cout << endl;
	    } else {
	      for (int u=0 ; u < _ns ; u++) 
		{
		  _filt[t][u] = _pred[t][u]; 
		}
	    }	  
	} 
      if (produce_state_marginal_h)
	{
	  for (int v = 0; v < _ns ; v++) 
	    {
	      _smoo[_nb_markers-1][v] = _filt[_nb_markers-1][v];
	    }
	  for (int t= _nb_markers-2 ; t >= 0 ; t--)
	    {
	      double sum_ratio = 0;
	      for (int v = 0 ; v < _ns ; v++) 
		{
		  double ratio = _smoo[t+1][v]/_pred[t+1][v];
		  if (ratio > 0) 
		    {
		      sum_ratio += ratio;
		    }
		}
	      for (int u = 0 ; u < _ns ; u++) 
		{
		  double ratio = _smoo[t+1][u]/_pred[t+1][u];
		  double cuu = _filt[t][u]*_lsa[t][0]*ratio;
		  
		  _smoo[t][u] = cuu + _filt[t][u]*_lsa[t][1]*(sum_ratio-ratio);
		}
	    }
	  for (int t=0 ; t < _nb_markers ; t++)
	    {
	      for (int u = 0 ; u < _ns ; u++)
		{
		  if (_smoo[t][u] > 1e-6)
		  marginal_h[t] -= _smoo[t][u]*log(_smoo[t][u]);
		}
	    }	  
	}
    
    }
  entropy /= nb_seq;
  if (produce_state_marginal_h)
    {
      for (int t=0 ; t < _nb_markers ; t++)
	{
	  marginal_h[t] /= nb_seq;	  
	}	  
     
      ofstream output(marginal_h_outputfile);
	
      for (int t=0 ; t<_nb_markers; t++) 
	{
	  output << marginal_h[t] << endl;
	}
      output.close();
      delete [] marginal_h;
   }
  

  cout << "entropy1 " << entropy << " entropy2 " << loglik/nb_seq << endl;
  return(entropy);
}

double LSHiddenMarkovSelect::LogLikelihood(int* sequence, bool *subset)
{
  
  double loglik = 0;

  //cout << "b[0][0]" << _b[0][0] << endl;
  //cout << "_ns " << _ns << endl;
  // Forward recursion
  for (int t=0 ; t < _nb_markers ; t++) 
    {
      // prediction
      if (t > 0)
	{
	  for (int u=0 ; u < _ns ; u++) 
	    {
	      _pred[t][u] = _lsa[t-1][0]*_filt[t-1][u] + _lsa[t-1][1]*(1-_filt[t-1][u]);
	    }	
	} else if (t==0) {
	  for (int u=0 ; u < _ns ; u++) 
	    {
	      _pred[t][u] = _a_init[u];
	    }
	}
      
      // filtration
      if ((subset == NULL || subset[t] == true)) 
	{
	  double sum = 0;
	  for (unsigned int u=0 ; u < _ns ; u++) 
	    {
	      if (sequence[t] >= 0) 
		{
		  //double p = _b[t][u][sequence[t]];
		  _filt[t][u] = _pred[t][u]* _b[t][u][sequence[t]];//_b[t][u][sequence[t]];
		} else {
		  _filt[t][u] = _pred[t][u];
		}
	      //cout << _filt[t][u] << " ";
	      sum += _filt[t][u];
	    }	    
	  //cout << endl;
	  for (int u=0 ; u < _ns ; u++) 
	    {	      
	      _filt[t][u] /= sum;
	      //cout << "_filt[" << t << "][" << u <<"] " << _filt[t][u] << " "; 
	    }	  
	  loglik += log(sum); // by the way we compute the loglik
	  //cout << endl;
	} else {
	  for (int u=0 ; u < _ns ; u++) 
	    {
	      _filt[t][u] = _pred[t][u]; 
	    }
	}
    } 
    
  // Backward recursion : we do the backward recursion in case we want to predict the SNPs
  for (int v = 0; v < _ns ; v++) 
    {
      _smoo[_nb_markers-1][v] = _filt[_nb_markers-1][v];
    }
  for (int t= _nb_markers-2 ; t >= 0 ; t--)
    {
      double sum_ratio = 0;
      for (int v = 0 ; v < _ns ; v++) 
	{
	  double ratio = _smoo[t+1][v]/_pred[t+1][v];
	  if (ratio > 0) 
	    {
	      sum_ratio += ratio;
	    }
	}
      for (int u = 0 ; u < _ns ; u++) 
	{
	  double ratio = _smoo[t+1][u]/_pred[t+1][u];
	  double cuu = _filt[t][u]*_lsa[t][0]*ratio;
	  
	  _smoo[t][u] = cuu + _filt[t][u]*_lsa[t][1]*(sum_ratio-ratio);
	}
    }

  return(loglik);
}

void LSHiddenMarkovSelect::AllocGenoPred()
{
  cout << "start alloc" << endl;
  if (_geno_pred_anchor==NULL) {
    _proba_geno = new double* [_nb_markers];
    _best_haplo_geno = new int* [_nb_markers];
    for (int im=0; im<_nb_markers; im++) {
      _best_haplo_geno[im] = new int [2];
      _proba_geno[im] = new double [_nmodal];
    }

//     _geno_pred = new double** [_nb_markers];
//     _geno_filt = new double** [_nb_markers];
//     _geno_smoo = new double** [_nb_markers];   
//     for (int im=0; im<_nb_markers; im++) {
//       _geno_pred[im] = new double* [_ns];
//       _geno_filt[im] = new double* [_ns];
//       _geno_smoo[im] = new double* [_ns];
//       for (int is=0; is<_ns; is++) {
// 	_geno_pred[im][is] = new double [_ns];
// 	_geno_filt[im][is] = new double [_ns];
// 	_geno_smoo[im][is] = new double [_ns];	
//       }
//     }
  
    _step_geno_memopt = 1000;
    _nanchors = 0;
    for (int im=0; im < _nb_markers; im++) 
      {
	if (im%_step_geno_memopt==0 || im==_nb_markers-1) 
	  {
	    _nanchors++;
	  }
      }
    _anchor_pos = new int [_nanchors];
    int ianc = 0;
    for (int im=0; im < _nb_markers; im++) 
      {
	if (im%_step_geno_memopt==0 || im==_nb_markers-1) 
	  {
	    _anchor_pos[ianc] = im;
	    ianc++;
	  }
      }
    
    _geno_pred_anchor = new double** [_nanchors];
    _geno_filt_anchor = new double** [_nanchors];
    _geno_smoo_anchor = new double** [_nanchors];
    for (int ia=0; ia<_nanchors; ia++) 
      {
	_geno_pred_anchor[ia] = new double* [_ns];
	_geno_filt_anchor[ia] = new double* [_ns];
	_geno_smoo_anchor[ia] = new double* [_ns];
	for (int is=0; is<_ns; is++) {
	  _geno_pred_anchor[ia][is] = new double [_ns];
	  _geno_filt_anchor[ia][is] = new double [_ns];
	  _geno_smoo_anchor[ia][is] = new double [_ns];	
	}	
      }
    _geno_pred_inter = new double** [_step_geno_memopt+1];
    _geno_filt_inter = new double** [_step_geno_memopt+1];
    _geno_smoo_inter = new double** [_step_geno_memopt+1];
    for (int im=0; im<_step_geno_memopt+1; im++) {
      _geno_pred_inter[im] = new double* [_ns];
      _geno_filt_inter[im] = new double* [_ns];
      _geno_smoo_inter[im] = new double* [_ns];
      for (int is=0; is<_ns; is++) {
	_geno_pred_inter[im][is] = new double [_ns];
	_geno_filt_inter[im][is] = new double [_ns];
	_geno_smoo_inter[im][is] = new double [_ns];	
      }
    }


    cout << "nanchors " << _nanchors << endl;
    cout << "Allocated AllocGenoPred()" << endl;
  }
}

double LSHiddenMarkovSelect::LogLikelihoodGenotypeMemOptRestrictedForward(int* sequence, bool *subset, int ianc)
{
  //cout << "Entering LSHiddenMarkovSelect::LogLikelihoodGenotypeMemOptRestrictedForward " << ianc << endl;
  double* geno_marg1 = new double [_ns];
  double* geno_marg2 = new double [_ns];
  double loglik = 0;
  int tmin = _anchor_pos[ianc];
  int tmax = _anchor_pos[ianc+1];
  _geno_pred_inter = _geno_pred_inter-tmin;
  _geno_filt_inter = _geno_filt_inter-tmin;
  for (int t=tmin ; t <= tmax ; t++) 
    {
      //cout << "t " << t << endl;
      // prediction
      if (t > tmin)
	{
	  double sum_marg1=0;
	  double sum_marg2=0;
	  for (int v1=0 ; v1 < _ns ; v1++) 
	    {
	      geno_marg1[v1]=0;
	      geno_marg2[v1]=0;
	      for (int v2=0 ; v2 < _ns ; v2++) 
		{
		  geno_marg1[v1] += _geno_filt_inter[t-1][v1][v2];
		  geno_marg2[v1] += _geno_filt_inter[t-1][v2][v1];
		}
	      sum_marg1+=geno_marg1[v1];	      
	      sum_marg2+=geno_marg2[v1];	      
	    }
	  //cout << "pred sum_marg " << sum_marg1 << " " << sum_marg2 << endl;
	  double auu2 = _lsa[t-1][0]*_lsa[t-1][0];
	  double auuuv = _lsa[t-1][0]*_lsa[t-1][1];
	  double auv2 = _lsa[t-1][1]*_lsa[t-1][1];
	  double check_sum = 0;
	  for (int v1=0 ; v1 < _ns ; v1++) 
	    {
	      for (int v2=0 ; v2 < _ns ; v2++) 
		{
		  _geno_pred_inter[t][v1][v2] = auu2*_geno_filt_inter[t-1][v1][v2] 
		    + auuuv*(geno_marg1[v1]+geno_marg1[v2]-2*_geno_filt_inter[t-1][v1][v2])
		    + auv2*(1-geno_marg1[v1]-geno_marg1[v2]+_geno_filt_inter[t-1][v1][v2]);
		  check_sum += _geno_pred_inter[t][v1][v2];
		}
	    }	
	  //cout << "pred check_sum " << check_sum << endl;
	} else if (t==tmin) {
	  double check_sum = 0;
	  for (int v1=0 ; v1 < _ns ; v1++) 
	    {
	      for (int v2=0 ; v2 < _ns ; v2++) 
		{
		  _geno_pred_inter[t][v1][v2] = _geno_pred_anchor[ianc][v1][v2];
		  check_sum += _geno_pred_inter[t][v1][v2];
		}
	    }
	  //cout << "pred check_sum " << check_sum << endl;	  
	}
      
      // filtration
      if ((subset == NULL || subset[t] == true)) 
	{
	  double sum = 0;
	  for (int v1=0 ; v1 < _ns ; v1++) 
	    {
	      for (int v2=0 ; v2 < _ns ; v2++) 
		{
		  if (sequence[t] >= 0) 
		    {
		      double p;
		      if (sequence[t]==0) 
			{
			  p=_b[t][v1][0]*_b[t][v2][0];
			} else if (sequence[t]==1) {
			  p=_b[t][v1][1]*_b[t][v2][1];
			} else if (sequence[t]==2) {
			  p=_b[t][v1][0]*_b[t][v2][1]+_b[t][v1][1]*_b[t][v2][0];
			} else {
			  p=1; 
			}
		      _geno_filt_inter[t][v1][v2] = _geno_pred_inter[t][v1][v2]*p;
		    } else {
		      _geno_filt_inter[t][v1][v2] = _geno_pred_inter[t][v1][v2];
		    }
		  sum += _geno_filt_inter[t][v1][v2];
		}
	    }
	  for (int v1=0 ; v1 < _ns ; v1++) 
	    {
	      for (int v2=0 ; v2 < _ns ; v2++) 
		{
		  _geno_filt_inter[t][v1][v2] /= sum;
		}
	    }	
	  //cout << "filt1 check_sum " << sum << endl;	  	  
	  loglik += log(sum); // by the way we compute the loglik
	  //cout << endl;
	} else {
	  double check_sum = 0;
	  for (int v1=0 ; v1 < _ns ; v1++) 
	    {
	      for (int v2=0 ; v2 < _ns ; v2++) 
		{
		  _geno_filt_inter[t][v1][v2] = _geno_pred_inter[t][v1][v2];
		  check_sum += _geno_filt_inter[t][v1][v2];
		}
	    }	 
	  //cout << "filt2 check_sum " << check_sum << endl;	  	   
	}
    } 
  for (int v1=0 ; v1 < _ns ; v1++) 
    {
      for (int v2=0 ; v2 < _ns ; v2++) 
	{
	  _geno_filt_anchor[ianc][v1][v2] = _geno_filt_inter[tmin][v1][v2];
	  _geno_filt_anchor[ianc+1][v1][v2] = _geno_filt_inter[tmax][v1][v2];
	  _geno_pred_anchor[ianc+1][v1][v2] = _geno_pred_inter[tmax][v1][v2];
	}
    }	
  
  
  _geno_pred_inter = _geno_pred_inter+tmin;
  _geno_filt_inter = _geno_filt_inter+tmin;
  delete geno_marg1;
  delete geno_marg2;
  return loglik;
}

void LSHiddenMarkovSelect::GenotypeMemOptRestrictedBackward(int* sequence, bool* subset, int ianc)
{
  //cout << "Entering GenotypeMemOptRestrictedBackward " << ianc << endl;
  this->LogLikelihoodGenotypeMemOptRestrictedForward(sequence, subset, ianc-1);
  double* geno_marg1 = new double [_ns];
  double* geno_marg2 = new double [_ns];
  int tmin = _anchor_pos[ianc-1];
  int tmax = _anchor_pos[ianc];
  _geno_smoo_inter = _geno_smoo_inter-tmin;
  _geno_filt_inter = _geno_filt_inter-tmin;
  _geno_pred_inter = _geno_pred_inter-tmin;

  //cout << "tmin " << tmin << " tmax "<< tmax << endl;

  for (int v1 = 0 ; v1 < _ns ; v1++) 
    {
      for (int v2 = 0 ; v2 < _ns ; v2++) 
	{
	  _geno_smoo_inter[tmax][v1][v2] = _geno_smoo_anchor[ianc][v1][v2];
	}
    }
  //cout << "backward recursion" << endl;
  for (int t=tmax-1 ; t >= tmin ; t--)
    {
      double sum_ratio = 0;
      for (int v1=0 ; v1 < _ns ; v1++) 
	{
	  geno_marg1[v1]=0;
	  geno_marg2[v1]=0;
	  for (int v2=0 ; v2 < _ns ; v2++) 
	    {
	      geno_marg1[v1] += _geno_smoo_inter[t+1][v1][v2]/_geno_pred_inter[t+1][v1][v2];
	      geno_marg2[v1] += _geno_smoo_inter[t+1][v2][v1]/_geno_pred_inter[t+1][v2][v1];
	    }	
	  sum_ratio += geno_marg1[v1];
	}
      double auu2 = _lsa[t][0]*_lsa[t][0];
      double auuuv = _lsa[t][0]*_lsa[t][1];
      double auv2 = _lsa[t][1]*_lsa[t][1];
      double check_sum = 0;
      for (int u1 = 0 ; u1 < _ns ; u1++) 
	{
	  for (int u2 = 0 ; u2 < _ns ; u2++) 
	    {
	      double ratio = _geno_smoo_inter[t+1][u1][u2]/_geno_pred_inter[t+1][u1][u2];
	      _geno_smoo_inter[t][u1][u2] = _geno_filt_inter[t][u1][u2]
		*(auu2*ratio+auuuv*(geno_marg1[u1]+geno_marg1[u2]-2*ratio)
		  +auv2*(sum_ratio-geno_marg1[u1]-geno_marg1[u2]+ratio));
	      check_sum += _geno_smoo_inter[t][u1][u2];
	    }
	}
      //cout << "t " << t << " check_sum " << check_sum << endl;
    }  
  for (int v1 = 0 ; v1 < _ns ; v1++) 
    {
      for (int v2 = 0 ; v2 < _ns ; v2++) 
	{
	  _geno_smoo_anchor[ianc-1][v1][v2] = _geno_smoo_inter[tmin][v1][v2];
	}
    }
  
  // Compute genotypes posterior proba 
  for (int t=tmin ; t <= tmax ; t++)
    {
      for (int g=0; g<=2; g++) 
	{
	  _proba_geno[t][g]=0;
	}
      if ((subset==NULL || subset[t] == true) && sequence[t]>=0) 
	{
	  _proba_geno[t][sequence[t]]=1;
	} else {
	  for (int v1 = 0 ; v1 < _ns ; v1++) 
	    {
	      for (int v2 = 0 ; v2 < _ns ; v2++) 
		{		  
		  _proba_geno[t][0]+=_geno_smoo_inter[t][v1][v2]*_b[t][v1][0]*_b[t][v2][0];
		  _proba_geno[t][1]+=_geno_smoo_inter[t][v1][v2]*_b[t][v1][1]*_b[t][v2][1];
		  _proba_geno[t][2]+=_geno_smoo_inter[t][v1][v2]*(_b[t][v1][0]*_b[t][v2][1]+_b[t][v1][1]*_b[t][v2][0]);
		}
	    }	  
	}
    }
  // Viterbi backtracking
  for (int t=tmax-1 ; t >= tmin ; t--)
    {
      double pmax = 0;
      int v1star = _best_haplo_geno[t+1][0];
      int v2star = _best_haplo_geno[t+1][1];
      for (int v1 = 0 ; v1 < _ns ; v1++) 
	{
	  for (int v2 = 0 ; v2 < _ns ; v2++) 
	    {	
	      double a = 1;
	      if (v1==v1star) 
		{
		  a *= _lsa[t][0];
		} else {
		  a *= _lsa[t][1];
		}
	      if (v2==v2star) 
		{
		  a *= _lsa[t][0];
		} else {
		  a *= _lsa[t][1];
		}
	      if (_geno_filt_inter[t+1][v1][v2]*a>pmax) 
		{
		  pmax = _geno_filt_inter[t+1][v1][v2]*a;
		  _best_haplo_geno[t][0] = v1;
		  _best_haplo_geno[t][1] = v2;
		}
	    } 
	}            
    }

  _geno_smoo_inter = _geno_smoo_inter+tmin;
  _geno_filt_inter = _geno_filt_inter+tmin;
  _geno_pred_inter = _geno_pred_inter+tmin;
  delete geno_marg1;
  delete geno_marg2;
}

double LSHiddenMarkovSelect::LogLikelihoodGenotypeMemOpt(int* sequence, bool *subset)
{
  if (_geno_pred_anchor==NULL) {
    this->AllocGenoPred();
  }
  double loglik = 0;

  //initialization
  for (int v1=0 ; v1 < _ns ; v1++) 
    {
      for (int v2=0 ; v2 < _ns ; v2++) 
	{
	  _geno_pred_anchor[0][v1][v2] = _a_init[v1]*_a_init[v2];
	}
    }
  

  // Forward recursion
  for (int ia=0 ; ia < _nanchors-1 ; ia++) 
    {
      loglik += this->LogLikelihoodGenotypeMemOptRestrictedForward(sequence, subset, ia);
    }

  // Backward recursion : we do the backward recursion in case latter we want to predict the SNPs
  for (int v1=0 ; v1 < _ns ; v1++) 
    {
      for (int v2=0 ; v2 < _ns ; v2++) 
	{
	  _geno_smoo_anchor[_nanchors-1][v1][v2] = _geno_filt_anchor[_nanchors-1][v1][v2];
	}
    }
  // Viterbi backtracking initialization
  double pmax = 0;
  for (int v1 = 0 ; v1 < _ns ; v1++) 
    {
      for (int v2 = 0 ; v2 < _ns ; v2++) 
	{		
	  if (_geno_filt_anchor[_nanchors-1][v1][v2]>pmax) 
	    {
		  pmax = _geno_filt_anchor[_nanchors-1][v1][v2];
		  _best_haplo_geno[_nb_markers-1][0] = v1;
		  _best_haplo_geno[_nb_markers-1][1] = v2;		
	    }
	}      
    }
  
  for (int ia=_nanchors-1 ; ia > 0 ; ia--) 
    {
      this->GenotypeMemOptRestrictedBackward(sequence, subset, ia);
    }
  
//   cout << "Posterior proba" << endl;
//   for (int t=0 ; t < _nb_markers ; t++)
//     {
//       cout << "pred " << t << " " << _proba_geno[t][0] << " " << _proba_geno[t][1] << " " << _proba_geno[t][2] << endl;
//     }
//   cout << "Best Haplo" << endl;
//   for (int t=0 ; t < _nb_markers ; t++)
//     {
//       cout << "haplo " << t << " " << _best_haplo_geno[t][0] << " " << _best_haplo_geno[t][1] << endl;
//     }
  
  return loglik;
}


double LSHiddenMarkovSelect::LogLikelihoodGenotype(int* sequence, bool *subset)
{
  if (_geno_pred==NULL) {
    this->AllocGenoPred();
  }
  double* geno_marg1 = new double [_ns];
  double* geno_marg2 = new double [_ns];
  double loglik = 0;

  // Forward recursion
  for (int t=0 ; t < _nb_markers ; t++) 
    {
      cout << "t " << t << endl;
      // prediction
      if (t > 0)
	{
	  double sum_marg1=0;
	  double sum_marg2=0;
	  for (int v1=0 ; v1 < _ns ; v1++) 
	    {
	      geno_marg1[v1]=0;
	      geno_marg2[v1]=0;
	      for (int v2=0 ; v2 < _ns ; v2++) 
		{
		  geno_marg1[v1] += _geno_filt[t-1][v1][v2];
		  geno_marg2[v1] += _geno_filt[t-1][v2][v1];
		}
	      sum_marg1+=geno_marg1[v1];	      
	      sum_marg2+=geno_marg2[v1];	      
	    }
	  cout << "pred sum_marg " << sum_marg1 << " " << sum_marg2 << endl;
	  double auu2 = _lsa[t-1][0]*_lsa[t-1][0];
	  double auuuv = _lsa[t-1][0]*_lsa[t-1][1];
	  double auv2 = _lsa[t-1][1]*_lsa[t-1][1];
	  double check_sum = 0;
	  for (int v1=0 ; v1 < _ns ; v1++) 
	    {
	      for (int v2=0 ; v2 < _ns ; v2++) 
		{
		  _geno_pred[t][v1][v2] = auu2*_geno_filt[t-1][v1][v2] 
		    + auuuv*(geno_marg1[v1]+geno_marg1[v2]-2*_geno_filt[t-1][v1][v2])
		    + auv2*(1-geno_marg1[v1]-geno_marg1[v2]+_geno_filt[t-1][v1][v2]);
		  check_sum += _geno_pred[t][v1][v2];
		}
	    }	
	  cout << "pred check_sum " << check_sum << endl;
	} else if (t==0) {
	  double check_sum = 0;
	  for (int v1=0 ; v1 < _ns ; v1++) 
	    {
	      for (int v2=0 ; v2 < _ns ; v2++) 
		{
		  _geno_pred[t][v1][v2] = _a_init[v1]*_a_init[v2];
		  check_sum += _geno_pred[t][v1][v2];
		}
	    }
	  cout << "pred check_sum " << check_sum << endl;	  
	}
      
      // filtration
      if ((subset == NULL || subset[t] == true)) 
	{
	  double sum = 0;
	  for (int v1=0 ; v1 < _ns ; v1++) 
	    {
	      for (int v2=0 ; v2 < _ns ; v2++) 
		{
		  if (sequence[t] >= 0) 
		    {
		      double p;
		      if (sequence[t]==0) 
			{
			  p=_b[t][v1][0]*_b[t][v2][0];
			} else if (sequence[t]==1) {
			  p=_b[t][v1][1]*_b[t][v2][1];
			} else if (sequence[t]==2) {
			  p=_b[t][v1][0]*_b[t][v2][1]+_b[t][v1][1]*_b[t][v2][0];
			} else {
			  p=1; 
			}
		      _geno_filt[t][v1][v2] = _geno_pred[t][v1][v2]*p;
		    } else {
		      _geno_filt[t][v1][v2] = _geno_pred[t][v1][v2];
		    }
		  sum += _geno_filt[t][v1][v2];
		}
	    }
	  for (int v1=0 ; v1 < _ns ; v1++) 
	    {
	      for (int v2=0 ; v2 < _ns ; v2++) 
		{
		  _geno_filt[t][v1][v2] /= sum;
		}
	    }	
	  cout << "filt1 check_sum " << sum << endl;	  	  
	  loglik += log(sum); // by the way we compute the loglik
	  //cout << endl;
	} else {
	  double check_sum = 0;
	  for (int v1=0 ; v1 < _ns ; v1++) 
	    {
	      for (int v2=0 ; v2 < _ns ; v2++) 
		{
		  _geno_filt[t][v1][v2] = _geno_pred[t][v1][v2];
		  check_sum += _geno_filt[t][v1][v2];
		}
	    }	 
	  cout << "filt2 check_sum " << check_sum << endl;	  	   
	}
    } 
    
  // Backward recursion : we do the backward recursion in case latter we want to predict the SNPs
  for (int v1=0 ; v1 < _ns ; v1++) 
    {
      for (int v2=0 ; v2 < _ns ; v2++) 
	{
	  _geno_smoo[_nb_markers-1][v1][v2] = _geno_filt[_nb_markers-1][v1][v2];
	}
    }
  cout << "backward recursion" << endl;
  for (int t= _nb_markers-2 ; t >= 0 ; t--)
    {
      double sum_ratio = 0;
      for (int v1=0 ; v1 < _ns ; v1++) 
	{
	  geno_marg1[v1]=0;
	  geno_marg2[v1]=0;
	  for (int v2=0 ; v2 < _ns ; v2++) 
	    {
	      geno_marg1[v1] += _geno_smoo[t+1][v1][v2]/_geno_pred[t+1][v1][v2];
	      geno_marg2[v1] += _geno_smoo[t+1][v2][v1]/_geno_pred[t+1][v2][v1];
	    }	
	  sum_ratio += geno_marg1[v1];
	}
      double auu2 = _lsa[t][0]*_lsa[t][0];
      double auuuv = _lsa[t][0]*_lsa[t][1];
      double auv2 = _lsa[t][1]*_lsa[t][1];
      double check_sum = 0;
      for (int u1 = 0 ; u1 < _ns ; u1++) 
	{
	  for (int u2 = 0 ; u2 < _ns ; u2++) 
	    {
	      double ratio = _geno_smoo[t+1][u1][u2]/_geno_pred[t+1][u1][u2];
	      _geno_smoo[t][u1][u2] = _geno_filt[t][u1][u2]
		*(auu2*ratio+auuuv*(geno_marg1[u1]+geno_marg1[u2]-2*ratio)
		  +auv2*(sum_ratio-geno_marg1[u1]-geno_marg1[u2]+ratio));
	      check_sum += _geno_smoo[t][u1][u2];
	    }
	}
      cout << "t " << t << " check_sum " << check_sum << endl;
    }
  

  delete geno_marg1;
  delete geno_marg2;
  return loglik;
}


int LSHiddenMarkovSelect::NbSNPpredictedGenotype(int* sequence, bool *subset, int *predicted)
{
  // To be used after LogLikelihoodGenotype
  int nbsnps = 0;

  for (int t=0 ; t < _nb_markers ; t++) 
    {
      if (subset == NULL || subset[t] == true || sequence[t] < 0) 
	{
	  if (predicted != NULL) 
	    {
	      predicted[t] = 1;
	    }
	  nbsnps++;
	} else {
	  int gmax = 0;
	  for (int g=0; g<3 ; g++) 
	    {
	      if (_proba_geno[t][g] >= _proba_geno[t][gmax]) 
		{
		  gmax = g;
		}	      
	    }	 
 	  if (gmax == sequence[t])
	    {
	      if (predicted != NULL) 
		{
		  predicted[t] = 1;
		}
	      nbsnps++;
	    } else {
	      if (predicted != NULL) 
		{
		  predicted[t] = 0;
		}
	    }
	}
    }

  return(nbsnps);
}

void LSHiddenMarkovSelect::PredictMissingGenotype(int* sequence, string haploname, ostream& outputstream)
{
  outputstream << haploname << '|';
  for (int t=0 ; t < _nb_markers ; t++) 
    {
      if (sequence[t] > 0) 
	{
	  outputstream << sequence[t];
	} else {
	  int gmax = 0;
	  for (int g=0; g<3 ; g++) 
	    {
	      if (_proba_geno[t][g] >= _proba_geno[t][gmax]) 
		{
		  gmax = g;
		}	      
	    }	 
	  outputstream << gmax;
	}
    }
  outputstream << endl;
}

int LSHiddenMarkovSelect::NbSNPpredicted(int* sequence, bool *subset, int *predicted)
{
  // To be used after LogLikelihood
  
  int nbsnps = 0;
  
  double* proba = new double [_nmodal];

  for (int t=0 ; t < _nb_markers ; t++) 
    {
      if (subset == NULL || subset[t] == true || sequence[t] < 0) 
	{
	  if (predicted != NULL) 
	    {
	      predicted[t] = 1;
	    }
	  nbsnps++;
	} else {
	  for (int x=0; x<_nmodal ; x++) 
	    {
	      proba[x] = 0;
	    }
	  for (int u=0 ; u < _ns ; u++) 
	    {
	      for (int x=0; x<_nmodal ; x++) 
		{	      
		  proba[x] += _smoo[t][u]*_b[t][u][x];;
		}	  
	    }
	  int xmax = 0;
	  for (int x=0; x<_nmodal ; x++) 
	    {
	      if (proba[x] >= proba[xmax]) 
		{
		  xmax = x;
		}	      
	    }	 
 	  if (xmax == sequence[t])
	    {
	      if (predicted != NULL) 
		{
		  predicted[t] = 1;
		}
	      nbsnps++;
	    } else {
	      if (predicted != NULL) 
		{
		  predicted[t] = 0;
		}
	    }
	}
    }

  delete proba;
  return(nbsnps);
}

void LSHiddenMarkovSelect::PredictMissing(int* sequence, string haploname, ostream& outputstream) 
{
  double* proba = new double [_nmodal];
  outputstream << haploname << '|';
  for (int t=0 ; t < _nb_markers ; t++) 
    {
      if (sequence[t] >= 0) 
	{
	  outputstream << sequence[t];
	} else {
	  for (int x=0; x<_nmodal ; x++) 
	    {
	      proba[x] = 0;
	    }
	  for (int u=0 ; u < _ns ; u++) 
	    {
	      for (int x=0; x<_nmodal ; x++) 
		{	      
		  proba[x] += _smoo[t][u]*_b[t][u][x];;
		}	  
	    }
	  int xmax = 0;
	  for (int x=0; x<_nmodal ; x++) 
	    {
	      if (proba[x] >= proba[xmax]) 
		{
		  xmax = x;
		}	      
	    }	
	  outputstream << xmax;
	}
    }
  
  outputstream << endl;
  delete proba;  
}

void LSHiddenMarkovSelect::Postproba(int* sequence, bool *subset, double **postproba)
{
  // To be used after LogLikelihood
  
  for (int t=0 ; t < _nb_markers ; t++) 
    {
      if (subset == NULL || subset[t] == true || sequence[t] < 0) 
	{
	  if (sequence[t]>=0) 
	    {
	      if (sequence[t]==0) 
		{
		  postproba[t][0]=1;
		  postproba[t][1]=0;
		} else {
		  postproba[t][0]=0;
		  postproba[t][1]=1;
		}
	    }
	} else {
	  for (int x=0; x<_nmodal ; x++) 
	    {
	      postproba[t][x] = 0;
	    }
	  for (int u=0 ; u < _ns ; u++) 
	    {
	      for (int x=0; x<_nmodal ; x++) 
		{	      
		  postproba[t][x] += _smoo[t][u]*_b[t][u][x];;
		}	  
	    }
	}
    }
}


void LSHiddenMarkovSelect::PosteriorDecodingNewWayInit(int* sequence, bool* subset, int sizeopt, double** forw_opt_seq, double** backw_opt_seq)
{
  double ** forw = _pred;
  double ** backw = _filt;
  double * filt = _filt_newway;

  //cout << "In  PosteriorDecodingNewWayInit" << endl;
  //cout << "Forward prediction" << endl;
  // Forward prediction
  for (int t=0 ; t < _nb_markers ; t++) 
    {
      // prediction
      if (t > 0)
	{
	  if (sequence[t-1] >= 0 && subset != NULL && subset[t-1] == true)
	    {
	      double sum = 0;
	      for (int u=0 ; u < _ns ; u++) 
		{
		  filt[u] = _b[t-1][u][sequence[t-1]]*forw[t-1][u];
		  sum += filt[u];
		}	      
	      for (int u=0 ; u < _ns ; u++) 
		{
		  filt[u] /= sum;
		}	      
	      for (int u=0 ; u < _ns ; u++) 
		{
		  forw[t][u] = _lsa[t-1][0]*filt[u] + _lsa[t-1][1]*(1-filt[u]);
		}	      	      
	    } else {
	      for (int v=0 ; v < _ns ; v++) 
		{
		  forw[t][v] = _lsa[t-1][0]*forw[t-1][v] 
		    + _lsa[t-1][1]*(1-forw[t-1][v]);		   
		}	
	    }
	} else if (t==0) {
	  for (int u=0 ; u < _ns ; u++) 
	    {
	      forw[t][u] = _a_init[u];
	    }
	}
      if (t%sizeopt == 0)
	{
	  for (int u=0 ; u < _ns ; u++) 
	    {
	      forw_opt_seq[t/sizeopt][u] = forw[t][u];
	    }	  
	}
    }

  //cout << "Backward prediction" << endl;
  // Backward prediction
  for (int t=_nb_markers-1 ; t >= 0 ; t--) 
    {
      if (t < _nb_markers-1)
	{
	  if (sequence[t+1] >= 0 && subset != NULL && subset[t+1] == true)
	    {
	      double sum = 0;
	      for (int u=0 ; u < _ns ; u++) 
		{
		  filt[u] = _b[t+1][u][sequence[t+1]]*backw[t+1][u];
		  sum += filt[u];
		}	      
	      for (int u=0 ; u < _ns ; u++) 
		{
		  filt[u] /= sum;
		}	      
	      for (int u=0 ; u < _ns ; u++) 
		{
		  backw[t][u] = _lsa[t][0]*filt[u] + _lsa[t][1]*(1-filt[u]);
		}	      	      
	    } else {
	      for (int u=0 ; u < _ns ; u++) 
		{
		  backw[t][u] = _lsa[t][0]*backw[t+1][u] + _lsa[t][1]*(1-backw[t+1][u]);
		}	
	    }
	} else if (t==_nb_markers-1) {
	  for (int u=0 ; u < _ns ; u++) 
	    {
	      backw[t][u] = _a_init[u];
	    }
	}
      if (t%sizeopt == 0)
	{
	  for (int u=0 ; u < _ns ; u++) 
	    {
	      backw_opt_seq[t/sizeopt][u] = backw[t][u];
	    }	  
	}
    }

  for (int u=0 ; u < _ns ; u++) 
    {      
      forw_opt_seq[(int)ceil((double)(_nb_markers-1)/(double)sizeopt - 1e-6)][u] = forw[_nb_markers-1][u];
      backw_opt_seq[(int)ceil((double)(_nb_markers-1)/(double)sizeopt - 1e-6)][u] = backw[_nb_markers-1][u];
    }

  //cout << "Smoothing" << endl;
  //Smoothing
  for (int t=_nb_markers-1 ; t >=0 ; t--) 
    {
      double sum = 0;
      for (int u=0 ; u <_ns ; u++)
	{
	  _smoo[t][u] = (backw[t][u]*forw[t][u])/(1/(double)(_ns));
	  sum += _smoo[t][u];
	}
      //cout << "_smoo[t=" << t << "] ";
      for (int u=0 ; u <_ns ; u++)
	{
	  _smoo[t][u] /= sum;
	  //cout << _smoo[t][u] << " ";
	}
      //cout << endl;
    }  
  //cout << "done" << endl;
  //exit(1);

}

void LSHiddenMarkovSelect::RestrictedPosteriorDecodingNewWay(int* sequence, 
							     bool* subset, 
						   int sizeopt,
						   double** forw_opt_seq,
						   double** backw_opt_seq, 
						   int iinterval)
{
  double ** forw = _pred;
  double ** backw = _filt;
  double * filt = _filt_newway;

  //cout << "Forward prediction" << endl;
  // Forward prediction
  int tmin = iinterval*sizeopt;
  int tmax = (iinterval+1)*sizeopt;
  

  if (tmax > _nb_markers-1) 
    {
      tmax = _nb_markers-1;
    }

  //cout << "In RestrictedPosteriorDecodingNewWay tmin " << tmin << " " << tmax << endl;

  for (int v=0 ; v < _ns ; v++) 
    {
      forw[tmin][v] = forw_opt_seq[iinterval][v]; 
    }	
  for (int v=0 ; v < _ns ; v++) 
    {
      backw[tmax][v] = backw_opt_seq[iinterval+1][v]; 
    }	


  for (int t=tmin+1 ; t <= tmax ; t++) 
    {
      // prediction
      if (sequence[t-1] >= 0 && subset != NULL && subset[t-1] == true)
	{
	  double sum = 0;
	  for (int u=0 ; u < _ns ; u++) 
	    {
	      filt[u] = _b[t-1][u][sequence[t-1]]*forw[t-1][u];
	      sum += filt[u];
	    }	      
	  for (int u=0 ; u < _ns ; u++) 
	    {
	      filt[u] /= sum;
	    }	      
	  for (int u=0 ; u < _ns ; u++) 
	    {
	      forw[t][u] = _lsa[t-1][0]*filt[u] + _lsa[t-1][1]*(1-filt[u]);
	    }	      	      
	} else {
	  for (int v=0 ; v < _ns ; v++) 
	    {
	      forw[t][v] = _lsa[t-1][0]*forw[t-1][v] 
		+ _lsa[t-1][1]*(1-forw[t-1][v]);		   
	    }	
	}
    }

  //cout << "Backward prediction" << endl;
  // Backward prediction
  for (int t=tmax-1 ; t >= tmin ; t--) 
    {
      if (sequence[t+1] >= 0 && subset != NULL && subset[t+1] == true)
	{
	  double sum = 0;
	  for (int u=0 ; u < _ns ; u++) 
	    {
	      filt[u] = _b[t+1][u][sequence[t+1]]*backw[t+1][u];
	      sum += filt[u];
	    }	      
	  for (int u=0 ; u < _ns ; u++) 
	    {
	      filt[u] /= sum;
	    }	      
	  for (int u=0 ; u < _ns ; u++) 
	    {
	      backw[t][u] = _lsa[t][0]*filt[u] + _lsa[t][1]*(1-filt[u]);
	    }	      	      
	} else {
	  for (int u=0 ; u < _ns ; u++) 
	    {
	      backw[t][u] = _lsa[t][0]*backw[t+1][u] + _lsa[t][1]*(1-backw[t+1][u]);
	    }	
	}
    }

  //cout << "Smoothing" << endl;
  //Smoothing
  for (int t=tmax ; t >=tmin ; t--) 
    {
      double sum = 0;
      for (int u=0 ; u <_ns ; u++)
	{
	  _smoo[t][u] = (backw[t][u]*forw[t][u]); // *1/(1/(double)(_ns));
	  sum += _smoo[t][u];
	}
      //cout << "_smoo[t=" << t << "] ";
      for (int u=0 ; u <_ns ; u++)
	{
	  _smoo[t][u] /= sum;
	  //cout << _smoo[t][u] << " ";
	}
      //cout << endl;
    }  
  //cout << "done" << endl;

}

void LSHiddenMarkovSelect::PosteriorDecodingNewWay(int* sequence, bool* subset, 
						   int sizeopt,
						   double** forw_opt_seq,
						   double** backw_opt_seq, 
						   int ipos,
						   int* imin, int* imax)
{
  //cout << "In PosteriorDecodingNewWay ipos " << ipos << endl;

  double ** forw = _pred;
  double ** backw = _filt;
  double * util = _filt_newway;

  double eps = 0.001;
  int ainf = (int)floor((double)ipos/(double)sizeopt+1e-6);
  int asup = (int)ceil((double)ipos/(double)sizeopt-1e-6);

  bool cvginf;
  bool cvgsup;
  int tsup;
  int tinf;
  double sum;

  //cout << "ainf " << ainf << " asup " << asup << endl;
  if (ainf == asup)
    {
      if ((ainf-1)*sizeopt>=0) 
	{
	  ainf--;
	}
      if ((asup)*sizeopt<_nb_markers) 
	{
	  asup++;
	}
      //cout << "changed ainf " << ainf << " asup " << asup << endl;
    }

  if (asup-ainf==1) 
    {
      this->RestrictedPosteriorDecodingNewWay(sequence, subset, sizeopt, 
					      forw_opt_seq,
					      backw_opt_seq, ainf);
    } else {
      this->RestrictedPosteriorDecodingNewWay(sequence, subset, sizeopt, 
					      forw_opt_seq,
					      backw_opt_seq, ainf);
      this->RestrictedPosteriorDecodingNewWay(sequence, subset, sizeopt, 
					      forw_opt_seq,
					      backw_opt_seq, asup-1);
    }

  sum = 0;
  for (int u=0 ; u < _ns ; u++) 
    {
      util[u] = backw_opt_seq[ainf][u]*forw_opt_seq[ainf][u]; 
      sum += util[u];
    }
  cvginf = true;
  tinf = ainf*sizeopt;
  //cout << "eval cvginf at pos " << tinf << " i " << ainf << endl;
  for (int u=0 ; u < _ns ; u++) 
    {
      util[u] /= sum;
      if (util[u]-_smoo[tinf][u]>eps || _smoo[tinf][u]-util[u]>eps) 
	{
	  cvginf = false;
	  //cout << u << " old " << util[u] << " new " <<_smoo[tinf][u] << " ";
	  //cout << "NO" << endl;
	} else {
	  //cout << "OK" << endl;
	}
      backw_opt_seq[ainf][u] = backw[tinf][u];
    }
  if (cvginf && tinf !=0)
    {
      //cout << "Left PosteriorDecoding stopped at " << tinf << endl;
    }

  while (!cvginf && tinf != 0)
    {
      ainf--;
      this->RestrictedPosteriorDecodingNewWay(sequence, subset, sizeopt, 
					      forw_opt_seq,
					      backw_opt_seq, ainf);
      sum = 0;
      for (int u=0 ; u < _ns ; u++) 
	{
	  util[u] = backw_opt_seq[ainf][u]*forw_opt_seq[ainf][u]; 
	  sum += util[u];
	}
      cvginf = true;
      tinf = ainf*sizeopt;
      //cout << "eval cvginf at pos " << tinf << " i " << ainf << endl;
      for (int u=0 ; u < _ns ; u++) 
	{
	  util[u] /= sum;
	  if (util[u]-_smoo[tinf][u]>eps  || _smoo[tinf][u]-util[u]>eps) 
	    {
	      cvginf = false;
	      //cout << u << " old " << util[u] << " new " << _smoo[tinf][u] << " ";
	      //cout << "NO" << endl;
	    } else {
	      //cout << "OK" << endl;
	    }
	  backw_opt_seq[ainf][u] = backw[tinf][u];
	}
      if (cvginf && tinf !=0)
	{
	  //  cout << "Left PosteriorDecoding stopped at " << tinf << endl;
	}
    }

  sum = 0;
  for (int u=0 ; u < _ns ; u++) 
    {
      util[u] = backw_opt_seq[asup][u]*forw_opt_seq[asup][u]; 
      sum += util[u];
    }
  cvgsup = true;
  tsup = asup*sizeopt;
  if (tsup > _nb_markers-1)
    {
      tsup = _nb_markers-1;
    }

  for (int u=0 ; u < _ns ; u++) 
    {
      util[u] /= sum;
      if (util[u]-_smoo[tsup][u]>eps || _smoo[tsup][u]-util[u]>eps) 
	{
	  cvgsup = false;
	}
      forw_opt_seq[asup][u] = forw[tsup][u];
    }
  
  if (cvgsup && tsup !=_nb_markers-1)
    {
      //cout << "Right PosteriorDecoding stopped at " << tsup << endl;
    }

  while (!cvgsup && tsup != _nb_markers-1)
    {
      asup++;
      this->RestrictedPosteriorDecodingNewWay(sequence, subset, sizeopt, 
					      forw_opt_seq,
					      backw_opt_seq, asup-1);
      sum = 0;
      for (int u=0 ; u < _ns ; u++) 
	{
	  util[u] = backw_opt_seq[asup][u]*forw_opt_seq[asup][u]; 
	  sum += util[u];
	}
      cvgsup = true;
      tsup = asup*sizeopt;
      if (tsup > _nb_markers-1)
	{
	  tsup = _nb_markers-1;
	}

      for (int u=0 ; u < _ns ; u++) 
	{
	  util[u] /= sum;
	  if (util[u]-_smoo[tsup][u]>eps || _smoo[tsup][u]-util[u]>eps) 
	    {
	      cvgsup = false;
	    }
	  forw_opt_seq[asup][u] = forw[tsup][u];
	}
      if (cvgsup && tsup !=_nb_markers-1)
	{
	  //cout << "Right PosteriorDecoding stopped at " << tsup << endl;
	}
    }

  *imin = tinf;
  *imax = tsup;
  //cout << "End of PosteriorDecodingNewWay imin " << *imin << " imax" << *imax<< endl;

}


void LSHiddenMarkovSelect::SetObsSeqAsSimulSeq(HaploData& haplodata)
{
  if (_nb_simul_seq > 0) 
    {
      for (int iseq=0 ; iseq < _nb_simul_seq ; iseq++)
	{
	  delete [] _simul_seq_obs[iseq];
	  delete [] _simul_seq_hid[iseq];
	}
      delete [] _simul_seq_obs;
      delete [] _simul_seq_hid;
      _nb_simul_seq = 0;      
    }
  
  _nb_simul_seq = haplodata.nb_haplo();

  _simul_seq_obs = new int* [_nb_simul_seq];
  _simul_seq_hid = new int* [_nb_simul_seq];

  int** haplos = haplodata.haplotypes(); 
 
  for (int iseq=0 ; iseq < _nb_simul_seq ; iseq++)
    {
      _simul_seq_obs[iseq] = new int [_nb_markers];
      _simul_seq_hid[iseq] = new int [_nb_markers];
      
      for (int t=0; t<_nb_markers;t++)
	{
	  _simul_seq_hid[iseq][t] = -1;
	  _simul_seq_obs[iseq][t] = haplos[iseq][t];
	}
    }
}

void LSHiddenMarkovSelect::SimulSeq(int nbseq)
{
  
  cout << "_nb_simul_seq " << _nb_simul_seq << endl;
  if (_nb_simul_seq > 0) 
    {
      for (int iseq=0 ; iseq < _nb_simul_seq ; iseq++)
	{
	  delete [] _simul_seq_obs[iseq];
	  delete [] _simul_seq_hid[iseq];
	}
      delete [] _simul_seq_obs;
      delete [] _simul_seq_hid;
      _nb_simul_seq = 0;
    }
  
  
  cout << "_nb_simul_seq " << _nb_simul_seq << endl;
  _nb_simul_seq = nbseq;  
  cout << "_nb_simul_seq " << _nb_simul_seq << endl;
  _simul_seq_obs = new int* [_nb_simul_seq];
  _simul_seq_hid = new int* [_nb_simul_seq];
  cout << "/ after bug" << endl;

  for (int iseq=0 ; iseq < _nb_simul_seq ; iseq++)
    {
      //cout << "iseq " << iseq << endl;
      _simul_seq_obs[iseq] = new int [_nb_markers];
      _simul_seq_hid[iseq] = new int [_nb_markers];
      
      int u = -1;
      double r = gsl_rng_uniform_pos(_rng);
      double sp = 0;
      while (r >= sp && u<_ns-1)
	{
	  u++;
	  sp += _a_init[u];
	}
      _simul_seq_hid[iseq][0] = u;
      for (int t=0; t<_nb_markers-1;t++)
	{
	  u = -1;
	  r = gsl_rng_uniform_pos(_rng);
	  sp = 0;
	  while (r >= sp && u<_ns-1)
	    {
	      u++;
	      if (u != _simul_seq_hid[iseq][t]) 
		{
		  sp += _lsa[t][1];
		} else {
		  sp += _lsa[t][0];		  
		}
	    }
	  //	  cout << "_lsa[t][0] " << _lsa[t][0] << endl;
	  // cout << "_lsa[t][1] " << _lsa[t][1] << endl;
	  if (u==-1) 
	    {
	      cout << "pb 1" << endl;
	    }
	  _simul_seq_hid[iseq][t+1] = u;
	}
      for (int t=0; t<_nb_markers;t++)
	{
	  u = _simul_seq_hid[iseq][t];
	  int x = -1;
	  r = gsl_rng_uniform_pos(_rng);
	  sp = 0;
	  while (r >= sp && x <_nmodal-1)
	    {
	      x++;
	      sp += _b[t][u][x];
	    }
	  if (x==-1) 
	    {
	      cout << "pb 2" << endl;
	    }
	  _simul_seq_obs[iseq][t] = x;
	}
      for (int t=0; t<_nb_markers;t++)
	{
	  //cout << _simul_seq_hid[iseq][t];
	}
      //cout << endl;
      for (int t=0; t<_nb_markers;t++)
	{
	  //cout << _simul_seq_obs[iseq][t];
	}
      //cout << endl;
    }

}

void LSHiddenMarkovSelect::PrintModel(string outfilename) 
{
  ofstream output(outfilename.c_str());

  output << _ns << " " << _nb_markers << " " << _nmodal << endl;

  for (int is=0; is<_ns ; is++) 
    {
      for (int x=0 ; x<_nmodal ; x++) 
	{	  
	  for (int t=0 ; t<_nb_markers; t++) 
	    {
	      output << _b[t][is][x] << " ";
	    }
	  output << endl;
	}
    }
  for (int t=0 ; t<_nb_markers-1; t++) 
    {
      output << _lsa[t][0] << " ";
    }
  output << endl;

  output.close();
}

LSHiddenMarkovSelect::LSHiddenMarkovSelect(string infilename)
{
  cout << "In LSHiddenMarkovSelect::LSHiddenMarkovSelect(string infilename)" << endl;
  ifstream input (infilename.c_str(), ios::in);

  input >> _ns;
  input >> _nb_markers;
  input >> _nmodal;

  cout << "ns " << _ns << " nb_markers " << _nb_markers << " nmodal " << _nmodal<< endl;
  
  _a_init = new double [_ns];

  _lsa = new double* [_nb_markers];
  _b = new double** [_nb_markers];
  for (int t=0 ; t < _nb_markers ; t++) 
    {
      _lsa[t] = new double [2];
      _b[t] = new double* [_ns];
      for (int u=0 ; u < _ns; u++)
	{
	  _b[t][u] = new double [_nmodal];      
	}
    }

  _argmaxtrans = new int* [_nb_markers-1];
  for (int t=0; t < _nb_markers-1; t++)
    {
      _argmaxtrans[t] = new int [_ns];
      for (int u=0; u < _ns; u++) 
	{
	  _argmaxtrans[t][u] = u;
	}
    }
  
  _pred = new double* [_nb_markers];
  _filt = new double* [_nb_markers];
  _smoo = new double* [_nb_markers];
  _filt_newway = new double [_ns];
  
  for (int t = 0; t < _nb_markers ; t++) 
    {
      _pred[t] = new double [_ns];
      _filt[t] = new double [_ns];
      _smoo[t] = new double [_ns];
    }

  _simul_seq_obs = NULL;
  _simul_seq_hid = NULL;
  _nb_simul_seq = 0;
  
  int nread = 0;
  for (int is=0; is<_ns ; is++) 
    {
      _a_init[is] = 1/(double)_ns;
      for (int x=0 ; x<_nmodal ; x++) 
	{	  
	  for (int t=0 ; t<_nb_markers; t++) 
	    {
// 	      if (t == 10779 && is==82 && x==1) {
// 		string word;
// 		input >> word;
// 		cout << "word '" << word << "' " << endl;
// 		exit(1);
// 	      }
	      input >> _b[t][is][x];
// 	      nread++;
// 	      if ((_b[t][is][x] > 0.996365+0.0001 || _b[t][is][x] < 0.996365-0.0001) && (_b[t][is][x] >0.00363474+0.0001 || _b[t][is][x] <0.00363474-0.0001)) 
// 		{
// 		  cout << "t is x " << t << " " << is << " " << x << endl;
// 		  cout << "read " << _b[t][is][x] << endl;
// 		  exit(1);
// 		}
	    }
	}
      for (int t=0 ; t<_nb_markers; t++) 
	{
	  double sum = 0;
	  for (int x=0 ; x<_nmodal ; x++) 
	    {	  	  
	      sum += _b[t][is][x];
	    }      
	  for (int x=0 ; x<_nmodal ; x++) 
	    {	  	  
	      _b[t][is][x] /= sum;
	    }      	  
	}
    }
  
//   for (int is=0; is<_ns ; is++) 
//     {
//       cout << is << " " << _b[0][is][0] << " ";
//       cout << is << " " << _b[0][is][1] << " ";
//     }
//   cout << endl;
//   cout << "nread " << nread << endl;
//   exit(1);
  for (int t=0 ; t<_nb_markers-1; t++) 
    {
      input >> _lsa[t][0];
      _lsa[t][1] = (1 - _lsa[t][0])/(_ns-1);
      //cout << _lsa[t][0] << " " << _lsa[t][1] << endl;
    }
  

  input.close();

  _epsilon_loglik = 0.00001;
  _nb_em = 100;
  _nbiter_max_em = 100;
  //_nbiter_max_em = 2;

  //  cout << "_nbiter_max_em " << _nbiter_max_em << endl;
  cout << "HI !" << endl;

  _rng = gsl_rng_alloc(gsl_rng_taus);
  //gsl_rng_set(_rng, time(NULL));
  gsl_rng_set(_rng, 50000);

  _geno_pred = NULL;
  _geno_filt = NULL;
  _geno_smoo = NULL;
  _geno_pred_anchor = NULL;


}
