# Supplementary material for: A model-based approach to selection of tag SNPs
Source: BMC Bioinformatics. 2006 Jun 15;7:303. doi: 10.1186/1471-2105-7-303 (PMC1525207; doi:10.1186/1471-2105-7-303)
Supplement: Additional File 1 — Programs for tag SNP selection and tagged SNP prediction using Li and Stephens models. This tar-gzipped archive includes the Linux i586 binaries, C++ source code, sample data and instructions on how to compile and to use the programs. [file 1471-2105-7-303-S1.gz › tagsnps/test/encode1_Set0_nseq100.hmmls_het.stdout]

********* Li & Stephens hetero rho
b[0][0]0x8188280
HI !
CountAlloc() _ns 100 _nb_markers 1118

_nbiter_max_em 100
sequences loglik -5503.87
total loglik -6687.7
iseg=0 tmin=0 tmax=1116
sum_count 846.042
iter 0 f()=10281.9
break f=9175.49 status 27
iter 31 diff 0
Reprise 0
break f=8909.03 status 27
iter 55 diff 0
Reprise 1
break f=8775.59 status 27
iter 147 diff 0
Reprise 2
break f=8775.59 status 27
iter 178 diff 0
Reprise 3
break f=8775.59 status 27
iter 179 diff 0
Reprise 4
iter 179 f()=8775.59
0.00617089 0:0.613575 1:0.266169 2:0.26698 3:0.294531 4:0.303738 5:0.281463 6:0.298276 7:0.347578 8:0.260951 9:0.253465 10:0.270211 11:0.338673 12:0.267394 13:0.42214 14:0.266232 15:0.260462 16:0.264941 17:0.26008 18:0.261909 19:0.281623 20:0.26239 21:0.261691 22:0.2724 23:0.263803 24:0.270441 25:0.26516 26:0.262255 27:0.26582 28:0.262216 29:0.98525 30:1.10978 31:1.09876 32:0.890381 33:0.385868 34:0.336581 35:0.297532 36:0.284387 37:0.299581 38:0.261388 39:0.265342 40:0.260144 41:0.26921 42:0.276076 43:0.280165 44:0.279705 45:0.303547 46:0.290118 47:0.269283 48:0.28237 49:0.294467 50:0.273822 51:0.269132 52:0.261177 53:0.270534 54:0.300671 55:0.28394 56:0.284676 57:0.280955 58:0.278795 59:0.265818 60:0.310992 61:0.275784 62:0.283009 63:0.269594 64:0.265292 65:0.266161 66:0.263324 67:0.259847 68:0.270985 69:0.263187 70:0.269594 71:0.261421 72:0.265028 73:0.267274 74:0.261297 75:0.262003 76:0.269663 77:0.262548 78:0.259491 79:0.260033 80:0.260932 81:0.259559 82:0.261531 83:0.260425 84:0.260414 85:0.260477 86:0.260176 87:0.261362 88:0.259795 89:0.259975 90:0.268898 91:0.27251 92:0.259228 93:0.259143 94:0.25921 95:0.259201 96:0.258696 97:0.25899 98:0.259798 99:0.260092 100:0.259408 101:0.261949 102:0.25936 103:0.25952 104:0.266323 105:0.273901 106:0.276308 107:0.262593 108:0.273238 109:0.263285 110:0.26559 111:0.266326 112:0.260773 113:0.262673 114:0.262868 115:0.270735 116:0.272261 117:0.274976 118:0.293065 119:0.267679 120:0.290223 121:0.291266 122:0.268054 123:0.270091 124:0.283119 125:0.274878 126:0.281412 127:0.263929 128:0.260918 129:0.26272 130:0.271622 131:0.268793 132:0.26718 133:0.263854 134:0.262925 135:0.270304 136:0.262443 137:0.264803 138:0.26305 139:0.262063 140:0.256524 141:0.257348 142:0.259118 143:0.2593 144:0.259158 145:0.258886 146:0.259023 147:0.259243 148:0.258938 149:0.259275 150:0.26171 151:0.263565 152:0.261572 153:0.263717 154:0.26199 155:0.267799 156:0.265905 157:0.263189 158:0.271484 159:0.429979 160:0.25979 161:0.259448 162:0.259685 163:0.25751 164:0.256411 165:0.243243 166:0.256869 167:0.24847 168:0.248988 169:0.248551 170:0.252458 171:0.256542 172:0.291478 173:0.255637 174:0.255467 175:0.249575 176:0.248704 177:0.250805 178:0.251706 179:0.254168 180:0.24852 181:0.257908 182:0.248832 183:0.25247 184:0.25735 185:0.239961 186:0.264172 187:0.275482 188:0.260545 189:0.284528 190:0.254634 191:0.259233 192:0.268612 193:0.286952 194:0.26532 195:0.265335 196:0.264184 197:0.268909 198:0.251445 199:0.250093 200:0.255607 201:0.251351 202:0.250861 203:0.257004 204:0.248625 205:0.25905 206:0.257177 207:0.257936 208:0.257734 209:0.252305 210:0.256225 211:0.254727 212:0.257009 213:0.249091 214:0.254081 215:0.258784 216:0.254935 217:0.257575 218:0.258119 219:0.256406 220:0.258779 221:0.256033 222:0.240843 223:0.254073 224:0.257279 225:0.25963 226:0.259874 227:0.259369 228:0.260361 229:0.259953 230:0.260416 231:0.259655 232:0.255547 233:0.25436 234:0.299732 235:0.266975 236:0.296891 237:0.271266 238:0.252459 239:0.251248 240:0.253641 241:0.258125 242:0.259214 243:0.254034 244:0.257865 245:0.254105 246:0.256669 247:0.251536 248:0.258242 249:0.255436 250:0.253325 251:0.257784 252:0.257373 253:0.330519 254:0.264652 255:0.286861 256:0.262131 257:0.255323 258:0.256178 259:0.256515 260:0.256339 261:0.258783 262:0.257434 263:0.255594 264:0.258365 265:0.2574 266:0.254478 267:0.257569 268:0.29386 269:0.372672 270:0.256587 271:0.258292 272:0.258405 273:0.258316 274:0.257407 275:0.257517 276:0.255233 277:0.25764 278:0.254136 279:0.258453 280:0.257043 281:0.256109 282:0.255259 283:0.258173 284:0.254992 285:0.258521 286:0.259131 287:0.25628 288:0.258701 289:0.277582 290:0.333785 291:0.292803 292:0.288298 293:0.255499 294:0.259221 295:0.361997 296:0.259209 297:0.360747 298:0.266393 299:0.256628 300:0.256226 301:0.265057 302:0.266236 303:0.27975 304:0.274909 305:0.28024 306:0.260973 307:0.266986 308:0.266426 309:0.27814 310:0.261766 311:0.280856 312:0.284489 313:0.265041 314:0.27334 315:0.268009 316:0.273551 317:0.26845 318:0.265181 319:0.283154 320:0.276121 321:0.265658 322:0.268839 323:0.294863 324:0.260988 325:0.295415 326:0.271001 327:0.281577 328:0.267426 329:0.28186 330:0.305646 331:0.435308 332:0.413947 333:0.491179 334:0.66959 335:0.397929 336:0.333959 337:0.327196 338:0.45965 339:0.456605 340:0.266222 341:0.261768 342:0.262562 343:0.263204 344:0.309701 345:0.259548 346:0.262434 347:0.460506 348:0.260112 349:0.256321 350:0.258263 351:0.253103 352:0.259279 353:0.253953 354:0.25806 355:0.251893 356:0.255746 357:0.25137 358:0.252641 359:0.25219 360:0.254297 361:0.257889 362:0.251937 363:0.257623 364:0.25517 365:0.252811 366:0.243067 367:0.258695 368:0.255863 369:0.253679 370:0.259503 371:0.245444 372:0.245299 373:0.256938 374:0.259 375:0.255273 376:0.250808 377:0.249338 378:0.257814 379:0.290268 380:0.411794 381:0.24949 382:0.250863 383:0.251467 384:0.25566 385:0.252445 386:0.253637 387:0.244753 388:0.25533 389:0.397207 390:0.258479 391:0.252399 392:0.253126 393:0.301488 394:0.25794 395:0.254135 396:0.253608 397:0.264917 398:0.249585 399:0.298482 400:0.250513 401:0.256888 402:0.256245 403:0.311504 404:0.25677 405:0.32904 406:0.254015 407:0.257446 408:0.253182 409:0.252445 410:0.253263 411:0.248565 412:0.258332 413:0.254101 414:0.255798 415:0.255172 416:0.249615 417:0.2522 418:0.254661 419:0.256198 420:0.249832 421:0.265373 422:0.304092 423:0.251648 424:0.246228 425:0.247269 426:0.261859 427:0.281585 428:0.812657 429:0.259639 430:0.260239 431:0.266148 432:0.266408 433:0.245834 434:0.254944 435:0.242238 436:0.251395 437:0.232332 438:0.24116 439:0.255443 440:0.24706 441:0.2288 442:0.229534 443:0.23292 444:0.41586 445:0.280116 446:0.257937 447:0.237444 448:0.285993 449:0.251833 450:0.246782 451:0.249762 452:0.234401 453:0.24911 454:0.238667 455:0.247469 456:0.24799 457:0.235214 458:0.257655 459:0.258208 460:0.254298 461:0.246402 462:0.250368 463:0.258077 464:0.248504 465:0.371344 466:0.252011 467:0.24456 468:0.252312 469:0.254266 470:0.252973 471:0.250183 472:0.253286 473:0.25332 474:0.247189 475:0.253429 476:0.257531 477:0.250695 478:0.259463 479:0.265498 480:0.260482 481:0.263702 482:0.266338 483:0.23822 484:0.250924 485:0.255658 486:0.253507 487:0.248318 488:0.249993 489:0.246869 490:0.245874 491:0.256049 492:0.25826 493:0.258597 494:0.250498 495:0.257771 496:0.25506 497:0.248805 498:0.258111 499:0.254846 500:0.254512 501:0.254324 502:0.2577 503:0.271223 504:0.269232 505:0.268354 506:0.258974 507:0.251723 508:0.251789 509:0.242938 510:0.254782 511:0.254711 512:0.25102 513:0.254594 514:0.259175 515:0.253355 516:0.272356 517:0.266326 518:0.247468 519:0.251836 520:0.256641 521:0.256987 522:0.249069 523:0.249236 524:0.247241 525:0.245803 526:0.253478 527:0.246364 528:0.256006 529:0.246114 530:0.259182 531:0.277235 532:0.263829 533:0.283326 534:0.254595 535:0.239069 536:0.248342 537:0.255942 538:0.24172 539:0.240484 540:0.242646 541:0.251242 542:0.256181 543:0.251024 544:0.252726 545:0.25314 546:0.255419 547:0.252425 548:0.250354 549:0.252353 550:0.249709 551:0.256316 552:0.254232 553:0.255865 554:0.25698 555:0.255555 556:0.254582 557:0.244038 558:0.258251 559:0.256953 560:0.254661 561:0.248052 562:0.238636 563:0.247288 564:0.240518 565:0.247971 566:0.239825 567:0.254889 568:0.25629 569:0.255699 570:0.267853 571:0.263516 572:0.290603 573:0.291343 574:0.292285 575:0.278557 576:0.276452 577:0.27014 578:0.263624 579:0.27948 580:0.300179 581:0.263499 582:0.287327 583:0.271037 584:0.281182 585:0.279757 586:0.262999 587:0.266609 588:0.262949 589:0.26734 590:0.259743 591:0.264878 592:0.260619 593:0.260851 594:0.259926 595:0.259319 596:0.258973 597:0.25838 598:0.259047 599:0.259773 600:0.258751 601:0.258985 602:0.258729 603:0.25863 604:0.259108 605:0.258761 606:0.259148 607:0.259256 608:0.258909 609:0.258984 610:0.258922 611:0.258739 612:0.258727 613:0.258546 614:0.259071 615:0.259 616:0.259207 617:0.259203 618:0.258783 619:0.259428 620:0.257543 621:0.255528 622:0.250043 623:0.24823 624:0.251211 625:0.24958 626:0.249625 627:0.249693 628:0.257541 629:0.253504 630:0.254993 631:0.254927 632:0.253848 633:0.250263 634:0.223155 635:0.254046 636:0.255878 637:0.254847 638:0.253736 639:0.231559 640:0.238582 641:0.244635 642:0.242437 643:0.241396 644:0.239624 645:0.269497 646:0.264868 647:0.273641 648:0.249625 649:0.250294 650:0.256184 651:0.302501 652:0.26291 653:0.273064 654:0.263383 655:0.264852 656:0.267123 657:0.263669 658:0.256765 659:0.259262 660:0.250895 661:0.256864 662:0.258621 663:0.245558 664:0.250472 665:0.26937 666:0.251489 667:0.23946 668:0.471014 669:0.252964 670:0.253816 671:0.254577 672:0.248888 673:0.245939 674:0.252422 675:0.25747 676:0.258673 677:0.257485 678:0.2551 679:0.255388 680:0.255328 681:0.255846 682:0.257442 683:0.256224 684:0.25746 685:0.256371 686:0.255263 687:0.310901 688:0.259057 689:0.249312 690:0.252727 691:0.257754 692:0.253335 693:0.262727 694:0.259432 695:0.261665 696:0.262146 697:0.259566 698:0.259561 699:0.263253 700:0.246625 701:0.250362 702:0.253116 703:0.252373 704:0.258014 705:0.252168 706:0.256086 707:0.25594 708:0.256235 709:0.351491 710:0.285346 711:0.258811 712:0.256002 713:0.253022 714:0.256443 715:0.255281 716:0.263701 717:0.448486 718:0.252161 719:0.25605 720:0.256344 721:0.259476 722:0.254969 723:0.257883 724:0.254734 725:0.260441 726:0.263308 727:0.261999 728:0.266253 729:0.26088 730:0.261162 731:0.255377 732:0.258981 733:0.283605 734:0.280786 735:0.276945 736:0.259152 737:0.249563 738:0.252815 739:0.254741 740:0.253654 741:0.248746 742:0.256623 743:0.249285 744:0.251117 745:0.257535 746:0.24631 747:0.242575 748:0.257656 749:0.233744 750:0.279528 751:0.307738 752:0.239499 753:0.242233 754:0.254196 755:0.235329 756:0.238521 757:0.229319 758:0.229849 759:0.253564 760:0.243872 761:0.239398 762:0.314178 763:0.302 764:0.226778 765:0.230859 766:0.235609 767:0.236948 768:0.253445 769:0.231217 770:0.24939 771:0.258855 772:0.249038 773:0.226146 774:0.219316 775:0.243374 776:0.240859 777:0.24697 778:0.228973 779:0.257982 780:0.247173 781:0.242511 782:0.250642 783:0.317984 784:0.264334 785:0.249801 786:0.250489 787:0.256174 788:0.248096 789:0.256541 790:0.257009 791:0.254338 792:0.25452 793:0.256648 794:0.258637 795:0.259769 796:0.25749 797:0.237894 798:0.335193 799:0.294589 800:0.232837 801:0.248702 802:0.253652 803:0.256678 804:0.236439 805:0.243776 806:0.258554 807:0.267024 808:0.237057 809:0.246804 810:0.252679 811:0.245143 812:0.225278 813:0.240647 814:0.253931 815:0.255286 816:0.201183 817:0.245866 818:0.245305 819:0.245228 820:0.232319 821:0.241124 822:0.239908 823:0.247802 824:0.241507 825:0.23731 826:0.208962 827:0.250677 828:0.235944 829:0.237624 830:0.249169 831:0.231178 832:0.233693 833:0.235957 834:0.250096 835:0.233156 836:0.238862 837:0.231569 838:0.245824 839:0.252595 840:0.238076 841:0.250015 842:0.258279 843:0.260027 844:0.30587 845:0.307215 846:0.295187 847:0.271531 848:0.268979 849:0.264549 850:0.357799 851:0.256336 852:0.253643 853:0.259389 854:0.259329 855:0.259244 856:0.247274 857:0.25134 858:0.258332 859:0.263884 860:0.264816 861:0.266852 862:0.335997 863:0.261306 864:0.288988 865:0.467837 866:0.346351 867:0.420658 868:0.667285 869:0.458446 870:0.67888 871:0.632078 872:0.321351 873:0.257844 874:0.256982 875:0.278693 876:0.254902 877:0.249221 878:0.252317 879:0.256865 880:0.254507 881:0.268543 882:0.61505 883:0.444215 884:0.241433 885:0.251577 886:0.252737 887:0.253357 888:0.251803 889:0.254442 890:0.259205 891:0.245185 892:0.237807 893:0.253549 894:0.252317 895:0.250049 896:0.255425 897:0.232088 898:0.232846 899:0.257295 900:0.245878 901:0.238914 902:0.262839 903:0.370684 904:0.269998 905:0.650225 906:0.266891 907:0.231797 908:0.255254 909:0.23574 910:0.265126 911:0.262273 912:0.260272 913:0.265774 914:0.260508 915:0.253158 916:0.252444 917:0.248534 918:0.24821 919:0.249387 920:0.247116 921:0.248499 922:0.232625 923:0.247768 924:0.231807 925:0.234445 926:0.229326 927:0.237921 928:0.255341 929:0.251596 930:0.256445 931:0.242976 932:0.24111 933:0.25418 934:0.260002 935:0.255646 936:0.243352 937:0.253041 938:0.241125 939:0.254232 940:0.248923 941:0.250712 942:0.249465 943:0.256679 944:0.24968 945:0.248037 946:0.249492 947:0.261109 948:0.260338 949:0.259462 950:0.261242 951:0.237522 952:0.255785 953:0.333181 954:0.323227 955:0.262424 956:0.622872 957:0.550938 958:0.762703 959:0.296649 960:0.410519 961:0.316224 962:0.321968 963:0.31838 964:0.258917 965:0.256239 966:0.257242 967:0.257616 968:0.259329 969:0.258059 970:0.259429 971:0.258399 972:0.256156 973:0.254656 974:0.255674 975:0.256678 976:0.257804 977:0.257817 978:0.257794 979:0.25703 980:0.256642 981:0.255327 982:0.254174 983:0.25472 984:0.256467 985:0.256457 986:0.258631 987:0.256081 988:0.258544 989:0.259204 990:0.252529 991:0.256483 992:0.256608 993:0.316726 994:0.338982 995:0.260066 996:0.271908 997:0.259452 998:0.268785 999:0.326114 1000:0.645402 1001:0.337407 1002:0.263151 1003:0.30303 1004:0.268082 1005:0.327999 1006:0.273329 1007:0.345752 1008:0.270137 1009:0.277878 1010:0.279015 1011:0.277398 1012:0.311529 1013:0.259209 1014:0.260571 1015:0.248355 1016:0.257201 1017:0.246574 1018:0.238895 1019:0.237165 1020:0.25871 1021:0.233046 1022:0.244732 1023:0.234852 1024:0.243231 1025:0.235042 1026:0.257509 1027:0.255033 1028:0.242985 1029:0.241951 1030:0.255645 1031:0.254002 1032:0.255332 1033:0.230692 1034:0.2519 1035:0.232904 1036:0.256699 1037:0.238794 1038:0.256604 1039:0.232412 1040:0.233088 1041:0.247644 1042:0.245017 1043:0.243822 1044:0.258205 1045:0.258005 1046:0.267116 1047:0.295251 1048:0.262773 1049:0.292027 1050:0.293235 1051:0.284227 1052:0.251346 1053:0.250506 1054:0.258149 1055:0.253465 1056:0.24023 1057:0.241642 1058:0.255753 1059:0.258785 1060:0.261192 1061:0.259521 1062:0.253029 1063:0.257563 1064:0.27643 1065:0.262729 1066:0.262367 1067:0.261583 1068:0.253087 1069:0.26276 1070:0.262562 1071:0.245122 1072:0.25954 1073:0.25638 1074:0.253582 1075:0.244888 1076:0.25035 1077:0.250317 1078:0.249745 1079:0.238948 1080:0.243806 1081:0.244544 1082:0.243446 1083:0.255612 1084:0.256528 1085:0.245447 1086:0.248676 1087:0.251128 1088:0.243056 1089:0.233148 1090:0.244472 1091:0.244274 1092:0.237484 1093:0.234443 1094:0.244638 1095:0.256649 1096:0.243814 1097:0.250466 1098:0.249112 1099:0.233793 1100:0.235739 1101:0.242119 1102:0.244616 1103:0.249497 1104:0.245748 1105:0.250784 1106:0.249911 1107:0.252066 1108:0.248958 1109:0.265194 1110:0.255682 1111:0.250911 1112:0.241096 1113:0.263483 1114:0.265016 1115:0.303026 1116:0.495604 
iter  0 ls_b=0.00125 loglik -6687.7
eps inf stop when < 1e-05
sequences loglik -3718.46
total loglik -4172.68
iseg=0 tmin=0 tmax=1116
sum_count 479.546
iter 0 f()=5441.45
break f=5321.86 status 27
iter 23 diff 0
Reprise 0
break f=5318.91 status 27
iter 40 diff 0
Reprise 1
break f=5318.65 status 27
iter 57 diff 0
Reprise 2
break f=5318.65 status 27
iter 62 diff 0
Reprise 3
break f=5318.61 status 27
iter 76 diff 0
Reprise 4
break f=5318.61 status 27
iter 85 diff 0
Reprise 5
break f=5318.61 status 27
iter 87 diff 0
Reprise 6
break f=5318.61 status 27
iter 88 diff 0
Reprise 7
iter 88 f()=5318.61
0.0030937 0:0.788419 1:0.273215 2:0.264937 3:0.266042 4:0.262568 5:0.271536 6:0.291035 7:0.352395 8:0.26669 9:0.258815 10:0.278438 11:0.307891 12:0.268708 13:0.401932 14:0.266522 15:0.265224 16:0.26623 17:0.265158 18:0.265039 19:0.266218 20:0.264747 21:0.264769 22:0.263776 23:0.264553 24:0.263945 25:0.264421 26:0.264711 27:0.264565 28:0.265507 29:1.90507 30:3.64006 31:3.55328 32:1.98563 33:0.318261 34:0.292228 35:0.276658 36:0.270568 37:0.278316 38:0.265315 39:0.265916 40:0.265141 41:0.266601 42:0.268037 43:0.269071 44:0.270095 45:0.293173 46:0.274382 47:0.267123 48:0.27106 49:0.276883 50:0.268312 51:0.267086 52:0.265373 53:0.267428 54:0.282786 55:0.271627 56:0.271917 57:0.270531 58:0.269803 59:0.266317 60:0.302251 61:0.268422 62:0.27083 63:0.266884 64:0.264482 65:0.264381 66:0.264642 67:0.264976 68:0.263864 69:0.264655 70:0.264038 71:0.264821 72:0.264485 73:0.264357 74:0.264854 75:0.264571 76:0.262522 77:0.264362 78:0.264993 79:0.264883 80:0.264699 81:0.264982 82:0.263009 83:0.264001 84:0.263273 85:0.263059 86:0.263637 87:0.261011 88:0.264222 89:0.264014 90:0.263782 91:0.263369 92:0.264408 93:0.263898 94:0.264389 95:0.264318 96:0.258555 97:0.261831 98:0.25888 99:0.25913 100:0.264439 101:0.259458 102:0.265036 103:0.265052 104:0.265918 105:0.267441 106:0.268117 107:0.265395 108:0.267276 109:0.265483 110:0.266586 111:0.266856 112:0.265382 113:0.265896 114:0.265953 115:0.270772 116:0.271662 117:0.273328 118:0.288615 119:0.269088 120:0.285512 121:0.286606 122:0.269288 123:0.270408 124:0.279113 125:0.27324 126:0.27744 127:0.267131 128:0.265394 129:0.265846 130:0.269329 131:0.267883 132:0.26726 133:0.266087 134:0.26583 135:0.268908 136:0.265704 137:0.266358 138:0.265874 139:0.265611 140:0.246351 141:0.258918 142:0.262943 143:0.264994 144:0.248587 145:0.261348 146:0.262994 147:0.264595 148:0.262215 149:0.264234 150:0.265297 151:0.264978 152:0.264978 153:0.264977 154:0.264975 155:0.265313 156:0.265159 157:0.265341 158:0.266336 159:0.646224 160:0.26321 161:0.263478 162:0.261852 163:0.258493 164:0.262471 165:0.230831 166:0.262811 167:0.251273 168:0.252306 169:0.252946 170:0.258339 171:0.262608 172:0.312973 173:0.261384 174:0.261229 175:0.251812 176:0.248187 177:0.251303 178:0.254528 179:0.259006 180:0.246512 181:0.263588 182:0.247255 183:0.258069 184:0.263288 185:0.24919 186:0.269555 187:0.279682 188:0.265838 189:0.29506 190:0.262061 191:0.262441 192:0.272727 193:0.323281 194:0.269509 195:0.264348 196:0.263304 197:0.269105 198:0.251213 199:0.246329 200:0.262342 201:0.25508 202:0.254196 203:0.26275 204:0.24862 205:0.264878 206:0.263255 207:0.26392 208:0.263399 209:0.255746 210:0.261583 211:0.259563 212:0.262776 213:0.247088 214:0.25949 215:0.264562 216:0.260538 217:0.263741 218:0.264135 219:0.262091 220:0.264515 221:0.260442 222:0.213145 223:0.243436 224:0.26089 225:0.264268 226:0.263092 227:0.264918 228:0.261295 229:0.265289 230:0.266051 231:0.265157 232:0.261264 233:0.259051 234:0.295466 235:0.268474 236:0.291613 237:0.270721 238:0.248627 239:0.242603 240:0.254925 241:0.263482 242:0.264916 243:0.255973 244:0.263075 245:0.257367 246:0.261563 247:0.250124 248:0.263221 249:0.257307 250:0.246381 251:0.262337 252:0.261166 253:0.328517 254:0.266855 255:0.285293 256:0.265946 257:0.260958 258:0.262141 259:0.262504 260:0.262172 261:0.264586 262:0.263336 263:0.261281 264:0.264217 265:0.263301 266:0.259251 267:0.263266 268:0.283372 269:0.373094 270:0.260447 271:0.263258 272:0.263503 273:0.263997 274:0.262931 275:0.263091 276:0.259535 277:0.263004 278:0.2558 279:0.264086 280:0.262251 281:0.261096 282:0.259502 283:0.263811 284:0.258905 285:0.264225 286:0.264857 287:0.260565 288:0.264374 289:0.275879 290:0.328788 291:0.286474 292:0.278395 293:0.260354 294:0.264957 295:0.372132 296:0.26493 297:0.370049 298:0.2665 299:0.262538 300:0.259884 301:0.265557 302:0.265671 303:0.268143 304:0.266457 305:0.267433 306:0.265026 307:0.265097 308:0.265672 309:0.26754 310:0.265203 311:0.268198 312:0.269487 313:0.265509 314:0.266592 315:0.265876 316:0.266647 317:0.265894 318:0.265516 319:0.268912 320:0.267129 321:0.265595 322:0.265972 323:0.275342 324:0.265202 325:0.277653 326:0.266572 327:0.269604 328:0.266304 329:0.26969 330:0.283463 331:0.580621 332:0.423914 333:0.509979 334:1.7748 335:0.35331 336:0.301877 337:0.29955 338:0.453094 339:0.726834 340:0.265383 341:0.264006 342:0.263682 343:0.263726 344:0.343651 345:0.264908 346:0.264231 347:0.470962 348:0.264899 349:0.261792 350:0.263909 351:0.25471 352:0.265008 353:0.259197 354:0.26398 355:0.254127 356:0.261971 357:0.255244 358:0.257908 359:0.257156 360:0.260357 361:0.263871 362:0.258284 363:0.263818 364:0.261016 365:0.257462 366:0.236473 367:0.264639 368:0.262546 369:0.260639 370:0.260336 371:0.237433 372:0.237563 373:0.26325 374:0.264817 375:0.261908 376:0.257119 377:0.251788 378:0.263577 379:0.279925 380:0.398804 381:0.24813 382:0.254531 383:0.255444 384:0.261652 385:0.257249 386:0.259186 387:0.224441 388:0.260871 389:0.396232 390:0.264276 391:0.256751 392:0.258558 393:0.324982 394:0.263357 395:0.254412 396:0.25568 397:0.288002 398:0.24414 399:0.33602 400:0.251806 401:0.262809 402:0.262351 403:0.350498 404:0.262763 405:0.364933 406:0.259859 407:0.263385 408:0.257744 409:0.25611 410:0.256565 411:0.243192 412:0.264252 413:0.260076 414:0.261948 415:0.261288 416:0.246548 417:0.255342 418:0.259256 419:0.261647 420:0.244393 421:0.267979 422:0.328247 423:0.25412 424:0.241272 425:0.253025 426:0.264264 427:0.276523 428:1.7595 429:0.264894 430:0.264515 431:0.268069 432:0.268343 433:0.249637 434:0.263145 435:0.2557 436:0.26156 437:0.242148 438:0.25502 439:0.263484 440:0.257362 441:0.229749 442:0.22776 443:0.237018 444:0.393785 445:0.278221 446:0.264306 447:0.247463 448:0.32952 449:0.260868 450:0.259598 451:0.259846 452:0.240265 453:0.258471 454:0.24622 455:0.256586 456:0.25733 457:0.237867 458:0.26373 459:0.264191 460:0.260815 461:0.249886 462:0.255744 463:0.263997 464:0.252214 465:0.371568 466:0.256464 467:0.237383 468:0.25806 469:0.260214 470:0.25862 471:0.254645 472:0.259106 473:0.25863 474:0.246755 475:0.258952 476:0.263473 477:0.255217 478:0.265052 479:0.265089 480:0.264762 481:0.263846 482:0.257582 483:0.212472 484:0.251674 485:0.261062 486:0.257919 487:0.245535 488:0.252446 489:0.242599 490:0.235143 491:0.261536 492:0.263987 493:0.264294 494:0.252816 495:0.263491 496:0.258702 497:0.234601 498:0.262642 499:0.255762 500:0.253836 501:0.247137 502:0.262502 503:0.273044 504:0.270874 505:0.269074 506:0.259384 507:0.257654 508:0.258056 509:0.233426 510:0.260384 511:0.260459 512:0.255487 513:0.260464 514:0.264931 515:0.25887 516:0.280212 517:0.28039 518:0.250004 519:0.249732 520:0.26214 521:0.262265 522:0.246547 523:0.252701 524:0.246011 525:0.250736 526:0.260764 527:0.252976 528:0.262572 529:0.249529 530:0.26461 531:0.281413 532:0.267024 533:0.284389 534:0.261053 535:0.225356 536:0.254681 537:0.262597 538:0.243731 539:0.23945 540:0.245727 541:0.254663 542:0.26241 543:0.253325 544:0.257708 545:0.258591 546:0.261767 547:0.257857 548:0.251447 549:0.257126 550:0.249935 551:0.262385 552:0.260038 553:0.261922 554:0.263079 555:0.261576 556:0.271312 557:0.249805 558:0.264444 559:0.263673 560:0.267342 561:0.25472 562:0.233768 563:0.253791 564:0.240175 565:0.254425 566:0.235004 567:0.261557 568:0.262582 569:0.256149 570:0.265815 571:0.265385 572:0.270623 573:0.2721 574:0.274193 575:0.252179 576:0.228495 577:0.25384 578:0.260558 579:0.27023 580:0.289556 581:0.261076 582:0.238054 583:0.25397 584:0.258699 585:0.261482 586:0.260449 587:0.251974 588:0.25938 589:0.240475 590:0.264382 591:0.254273 592:0.253064 593:0.247456 594:0.26077 595:0.264887 596:0.262846 597:0.257391 598:0.236369 599:0.257558 600:0.256978 601:0.261192 602:0.257724 603:0.2415 604:0.262031 605:0.257562 606:0.263216 607:0.264569 608:0.260641 609:0.261585 610:0.260139 611:0.256949 612:0.257696 613:0.248854 614:0.254177 615:0.243827 616:0.261892 617:0.25738 618:0.253313 619:0.259295 620:0.261555 621:0.253847 622:0.251897 623:0.247309 624:0.255438 625:0.252727 626:0.252647 627:0.252797 628:0.263284 629:0.25888 630:0.260468 631:0.260419 632:0.259133 633:0.253617 634:0.20973 635:0.261439 636:0.262839 637:0.262138 638:0.261176 639:0.223708 640:0.243376 641:0.252626 642:0.249318 643:0.247113 644:0.243049 645:0.278789 646:0.269052 647:0.282318 648:0.257641 649:0.258195 650:0.26305 651:0.315372 652:0.263239 653:0.281919 654:0.267224 655:0.268318 656:0.273432 657:0.267353 658:0.258126 659:0.252038 660:0.257248 661:0.263168 662:0.26453 663:0.248389 664:0.256855 665:0.279846 666:0.25851 667:0.231413 668:0.442706 669:0.257261 670:0.259213 671:0.260101 672:0.250069 673:0.24058 674:0.257378 675:0.259522 676:0.263257 677:0.259583 678:0.24612 679:0.249351 680:0.248797 681:0.248087 682:0.257923 683:0.249049 684:0.259345 685:0.25442 686:0.240261 687:0.316528 688:0.264739 689:0.248014 690:0.255839 691:0.263188 692:0.257102 693:0.250588 694:0.264873 695:0.265634 696:0.263675 697:0.264423 698:0.264636 699:0.2569 700:0.238934 701:0.251501 702:0.251467 703:0.251336 704:0.263377 705:0.239518 706:0.257616 707:0.260382 708:0.260915 709:0.350454 710:0.27741 711:0.264295 712:0.259133 713:0.246869 714:0.259774 715:0.254528 716:0.266172 717:0.420879 718:0.243899 719:0.257936 720:0.260909 721:0.26503 722:0.258486 723:0.263243 724:0.258374 725:0.265764 726:0.268143 727:0.266932 728:0.27104 729:0.265917 730:0.266044 731:0.260731 732:0.264681 733:0.279708 734:0.275507 735:0.272425 736:0.264804 737:0.231742 738:0.2532 739:0.259349 740:0.257844 741:0.240958 742:0.261644 743:0.242177 744:0.25327 745:0.261722 746:0.244362 747:0.230499 748:0.263505 749:0.215793 750:0.28097 751:0.321324 752:0.243812 753:0.252835 754:0.262519 755:0.248399 756:0.249031 757:0.229062 758:0.230872 759:0.262151 760:0.25496 761:0.250239 762:0.317703 763:0.304136 764:0.226521 765:0.24127 766:0.249581 767:0.249284 768:0.262266 769:0.245485 770:0.260393 771:0.264841 772:0.26009 773:0.235567 774:0.223316 775:0.257769 776:0.256128 777:0.260047 778:0.239131 779:0.264599 780:0.260317 781:0.257667 782:0.26076 783:0.346634 784:0.271095 785:0.260902 786:0.262202 787:0.264182 788:0.265671 789:0.265202 790:0.266696 791:0.269815 792:0.287867 793:0.275389 794:0.267526 795:0.270503 796:0.264514 797:0.253328 798:0.347169 799:0.294708 800:0.244547 801:0.280224 802:0.269329 803:0.267073 804:0.250523 805:0.257951 806:0.268344 807:0.293796 808:0.251494 809:0.259116 810:0.262432 811:0.255641 812:0.223534 813:0.248868 814:0.26488 815:0.263062 816:0.204012 817:0.256485 818:0.255077 819:0.257336 820:0.245666 821:0.256525 822:0.254882 823:0.260064 824:0.25593 825:0.251626 826:0.211994 827:0.261025 828:0.250097 829:0.252088 830:0.260682 831:0.245659 832:0.247912 833:0.25069 834:0.261145 835:0.241764 836:0.250939 837:0.236117 838:0.257571 839:0.261899 840:0.247263 841:0.261128 842:0.264678 843:0.265588 844:0.327894 845:0.354573 846:0.298105 847:0.272722 848:0.280892 849:0.270023 850:0.416389 851:0.265319 852:0.265791 853:0.268329 854:0.265313 855:0.265337 856:0.265805 857:0.267783 858:0.275658 859:0.276271 860:0.271754 861:0.27587 862:0.422616 863:0.266251 864:0.285553 865:0.644201 866:0.308385 867:0.373882 868:1.71095 869:0.408314 870:1.96557 871:0.952536 872:0.299707 873:0.268768 874:0.269195 875:0.274949 876:0.263455 877:0.259269 878:0.26189 879:0.264649 880:0.262946 881:0.268407 882:1.46557 883:0.392223 884:0.251824 885:0.261244 886:0.267128 887:0.265862 888:0.266092 889:0.265598 890:0.265035 891:0.258117 892:0.252106 893:0.265521 894:0.264641 895:0.264245 896:0.264802 897:0.245084 898:0.24646 899:0.264201 900:0.258341 901:0.252969 902:0.267496 903:0.495781 904:0.270773 905:0.709138 906:0.26866 907:0.244063 908:0.263199 909:0.25048 910:0.277228 911:0.27054 912:0.266657 913:0.279905 914:0.266503 915:0.263019 916:0.262752 917:0.260976 918:0.260894 919:0.26031 920:0.258997 921:0.259758 922:0.245815 923:0.259278 924:0.244688 925:0.248312 926:0.240243 927:0.252974 928:0.263382 929:0.261715 930:0.263928 931:0.255401 932:0.252093 933:0.262824 934:0.26838 935:0.263543 936:0.255886 937:0.262349 938:0.25402 939:0.263271 940:0.260735 941:0.261768 942:0.261154 943:0.264198 944:0.261201 945:0.260179 946:0.261086 947:0.275395 948:0.272784 949:0.266999 950:0.273926 951:0.243599 952:0.263469 953:0.326919 954:0.313874 955:0.265849 956:0.689309 957:0.532485 958:1.99887 959:0.280351 960:0.382407 961:0.298373 962:0.303248 963:0.300222 964:0.264916 965:0.262919 966:0.264369 967:0.264527 968:0.265476 969:0.264125 970:0.264681 971:0.264593 972:0.263786 973:0.263122 974:0.263757 975:0.263392 976:0.264518 977:0.264519 978:0.264504 979:0.264197 980:0.263727 981:0.262288 982:0.258038 983:0.260724 984:0.263488 985:0.263004 986:0.26468 987:0.262646 988:0.266353 989:0.265519 990:0.260038 991:0.262305 992:0.262259 993:0.305776 994:0.334672 995:0.264064 996:0.269513 997:0.265108 998:0.266646 999:0.291815 1000:1.4508 1001:0.300033 1002:0.266693 1003:0.29271 1004:0.270673 1005:0.319147 1006:0.273185 1007:0.34406 1008:0.270975 1009:0.275779 1010:0.276598 1011:0.276305 1012:0.325809 1013:0.263699 1014:0.264704 1015:0.248009 1016:0.263646 1017:0.255024 1018:0.239801 1019:0.238025 1020:0.26475 1021:0.236753 1022:0.255427 1023:0.238523 1024:0.252582 1025:0.244819 1026:0.264633 1027:0.264017 1028:0.257344 1029:0.255164 1030:0.264163 1031:0.263717 1032:0.265123 1033:0.241153 1034:0.261899 1035:0.245694 1036:0.264 1037:0.253259 1038:0.264002 1039:0.244184 1040:0.246187 1041:0.259724 1042:0.258058 1043:0.256761 1044:0.274134 1045:0.280055 1046:0.273081 1047:0.332394 1048:0.268345 1049:0.303912 1050:0.310296 1051:0.289846 1052:0.260351 1053:0.259584 1054:0.262068 1055:0.251957 1056:0.236612 1057:0.245042 1058:0.263412 1059:0.264849 1060:0.273519 1061:0.265314 1062:0.264493 1063:0.264905 1064:0.284879 1065:0.253732 1066:0.260776 1067:0.245862 1068:0.221564 1069:0.252402 1070:0.255304 1071:0.246282 1072:0.264333 1073:0.26075 1074:0.252111 1075:0.227805 1076:0.258033 1077:0.258111 1078:0.257263 1079:0.23825 1080:0.229181 1081:0.23489 1082:0.227809 1083:0.26097 1084:0.262905 1085:0.250561 1086:0.25317 1087:0.256991 1088:0.240895 1089:0.235385 1090:0.250337 1091:0.249986 1092:0.235597 1093:0.229331 1094:0.254255 1095:0.263653 1096:0.253182 1097:0.259057 1098:0.257679 1099:0.231822 1100:0.23726 1101:0.250912 1102:0.250085 1103:0.254595 1104:0.24244 1105:0.255858 1106:0.245066 1107:0.252472 1108:0.243726 1109:0.259695 1110:0.259347 1111:0.258366 1112:0.22943 1113:0.273208 1114:0.276067 1115:0.262292 1116:0.485991 
iter  1 ls_b=0.00103335 loglik -4172.68
eps 0.376066 stop when < 1e-05
sequences loglik -3536.72
total loglik -4004.18
iseg=0 tmin=0 tmax=1116
sum_count 402.759
iter 0 f()=4490.53
break f=4472.55 status 27
iter 23 diff 0
Reprise 0
break f=4471.9 status 27
iter 67 diff 0
Reprise 1
break f=4471.9 status 27
iter 72 diff 0
Reprise 2
break f=4471.9 status 27
iter 73 diff 0
Reprise 3
iter 73 f()=4471.9
0.00229326 0:0.652206 1:0.27158 2:0.264154 3:0.25936 4:0.242855 5:0.269826 6:0.289934 7:0.354334 8:0.266631 9:0.258831 10:0.275728 11:0.302606 12:0.268795 13:0.394045 14:0.265069 15:0.26529 16:0.264985 17:0.265319 18:0.264895 19:0.260668 20:0.264438 21:0.264594 22:0.260516 23:0.263879 24:0.261378 25:0.263403 26:0.264407 27:0.263535 28:0.265458 29:2.25193 30:7.2301 31:7.46436 32:2.60084 33:0.295286 34:0.280328 35:0.271738 36:0.265933 37:0.266891 38:0.265355 39:0.265314 40:0.265362 41:0.265323 42:0.265382 43:0.265477 44:0.267202 45:0.276409 46:0.268858 47:0.266091 48:0.267561 49:0.26985 50:0.266523 51:0.266078 52:0.265487 53:0.266199 54:0.272185 55:0.267776 56:0.267888 57:0.267354 58:0.267078 59:0.265806 60:0.281 61:0.266115 62:0.266736 63:0.265745 64:0.26333 65:0.262937 66:0.26404 67:0.265206 68:0.260322 69:0.26409 70:0.261237 71:0.264697 72:0.2634 73:0.262542 74:0.26477 75:0.264278 76:0.259329 77:0.263923 78:0.265298 79:0.265066 80:0.264671 81:0.265272 82:0.262463 83:0.263826 84:0.262839 85:0.262534 86:0.263379 87:0.259486 88:0.264229 89:0.263923 90:0.261801 91:0.260062 92:0.264643 93:0.264043 94:0.264621 95:0.264538 96:0.257603 97:0.261574 98:0.257837 99:0.258101 100:0.26466 101:0.258314 102:0.265369 103:0.265349 104:0.264504 105:0.263357 106:0.262853 107:0.264975 108:0.263477 109:0.264893 110:0.26629 111:0.266453 112:0.265608 113:0.265948 114:0.265986 115:0.27054 116:0.271334 117:0.272821 118:0.286887 119:0.269036 120:0.283934 121:0.284967 122:0.269215 123:0.270216 124:0.278023 125:0.272736 126:0.27645 127:0.267273 128:0.265605 129:0.265888 130:0.2681 131:0.267165 132:0.266773 133:0.266038 134:0.265877 135:0.267861 136:0.265797 137:0.266205 138:0.265906 139:0.265737 140:0.244139 141:0.258788 142:0.263078 143:0.265335 144:0.245989 145:0.261315 146:0.263144 147:0.2649 148:0.262283 149:0.264498 150:0.265339 151:0.264705 152:0.265026 153:0.264674 154:0.264961 155:0.264078 156:0.264404 157:0.265082 158:0.264213 159:0.779082 160:0.263374 161:0.263693 162:0.261895 163:0.258511 164:0.262924 165:0.230622 166:0.263243 167:0.251903 168:0.252933 169:0.253661 170:0.258934 171:0.263057 172:0.310656 173:0.261871 174:0.261724 175:0.252436 176:0.248717 177:0.251726 178:0.255028 179:0.259496 180:0.246903 181:0.263978 182:0.247652 183:0.25867 184:0.26371 185:0.2507 186:0.270843 187:0.28042 188:0.266188 189:0.297682 190:0.262621 191:0.263081 192:0.272793 193:0.334981 194:0.269668 195:0.264265 196:0.263247 197:0.267372 198:0.251265 199:0.24608 200:0.260974 201:0.255517 202:0.254629 203:0.263146 204:0.248923 205:0.265024 206:0.261077 207:0.26272 208:0.261349 209:0.255772 210:0.260214 211:0.257334 212:0.261849 213:0.247068 214:0.25995 215:0.264921 216:0.260983 217:0.263483 218:0.264052 219:0.262502 220:0.264871 221:0.260764 222:0.202911 223:0.241537 224:0.261002 225:0.263698 226:0.261174 227:0.265136 228:0.256864 229:0.264739 230:0.265124 231:0.26507 232:0.261159 233:0.259409 234:0.294982 235:0.268654 236:0.291134 237:0.270773 238:0.248381 239:0.241818 240:0.255082 241:0.263823 242:0.26526 243:0.256169 244:0.263412 245:0.25766 246:0.261905 247:0.250131 248:0.263525 249:0.25741 250:0.245594 251:0.262615 252:0.261402 253:0.339342 254:0.266355 255:0.277053 256:0.265865 257:0.261276 258:0.26249 259:0.262857 260:0.262507 261:0.264932 262:0.263682 263:0.261602 264:0.264565 265:0.263647 266:0.259465 267:0.263594 268:0.281999 269:0.373367 270:0.260511 271:0.263435 272:0.263711 273:0.264295 274:0.263174 275:0.263345 276:0.259531 277:0.263161 278:0.255272 279:0.264379 280:0.262424 281:0.261219 282:0.25949 283:0.264097 284:0.258831 285:0.264534 286:0.265195 287:0.260599 288:0.264687 289:0.275695 290:0.327487 291:0.285586 292:0.277748 293:0.260512 294:0.2653 295:0.368672 296:0.265269 297:0.367009 298:0.266801 299:0.262825 300:0.259696 301:0.265103 302:0.265002 303:0.264237 304:0.263995 305:0.263276 306:0.265127 307:0.264172 308:0.264848 309:0.263787 310:0.265166 311:0.263225 312:0.262278 313:0.264922 314:0.264203 315:0.264731 316:0.264176 317:0.26461 318:0.264872 319:0.262875 320:0.263968 321:0.264893 322:0.264644 323:0.263389 324:0.265312 325:0.261991 326:0.265038 327:0.265924 328:0.265449 329:0.265939 330:0.276835 331:0.573542 332:0.384918 333:0.463515 334:3.91111 335:0.325888 336:0.289903 337:0.289346 338:0.414649 339:0.865948 340:0.263705 341:0.263135 342:0.262295 343:0.262151 344:0.34212 345:0.265147 346:0.263439 347:0.468833 348:0.265033 349:0.262054 350:0.264214 351:0.25437 352:0.265353 353:0.259359 354:0.264312 355:0.253852 356:0.262295 357:0.255238 358:0.258082 359:0.257291 360:0.260641 361:0.26421 362:0.258698 363:0.264187 364:0.261361 365:0.257706 366:0.236143 367:0.265007 368:0.262968 369:0.261086 370:0.259272 371:0.236601 372:0.236783 373:0.263662 374:0.265171 375:0.262365 376:0.257644 377:0.251261 378:0.263838 379:0.278836 380:0.394764 381:0.247964 382:0.25479 383:0.255714 384:0.262036 385:0.257574 386:0.259556 387:0.219467 388:0.261231 389:0.396539 390:0.264631 391:0.257106 392:0.25897 393:0.329424 394:0.263682 395:0.251819 396:0.25432 397:0.284514 398:0.243456 399:0.329163 400:0.251907 401:0.263195 402:0.262765 403:0.353816 404:0.263165 405:0.36762 406:0.260299 407:0.263769 408:0.257917 409:0.256185 410:0.256412 411:0.242631 412:0.264622 413:0.260524 414:0.262373 415:0.261724 416:0.246264 417:0.255615 418:0.25959 419:0.262017 420:0.243794 421:0.267983 422:0.332364 423:0.254084 424:0.240445 425:0.253793 426:0.263246 427:0.271892 428:2.60541 429:0.264982 430:0.262549 431:0.266088 432:0.266266 433:0.249881 434:0.263415 435:0.256047 436:0.262212 437:0.243315 438:0.256126 439:0.264029 440:0.258529 441:0.232587 442:0.230449 443:0.23948 444:0.390452 445:0.279248 446:0.264742 447:0.249356 448:0.337163 449:0.261747 450:0.264606 451:0.262432 452:0.243289 453:0.259668 454:0.248257 455:0.257844 456:0.25854 457:0.240445 458:0.264194 459:0.264615 460:0.26153 461:0.251273 462:0.256791 463:0.264432 464:0.253425 465:0.375169 466:0.257331 467:0.238627 468:0.258905 469:0.260888 470:0.259381 471:0.255611 472:0.259854 473:0.259308 474:0.247834 475:0.259723 476:0.263943 477:0.256206 478:0.265403 479:0.265339 480:0.265201 481:0.264584 482:0.260042 483:0.211251 484:0.252679 485:0.261657 486:0.258606 487:0.246421 488:0.253514 489:0.243873 490:0.236238 491:0.262092 492:0.264398 493:0.264686 494:0.25378 495:0.26395 496:0.259374 497:0.23205 498:0.263108 499:0.256491 500:0.254542 501:0.247224 502:0.263007 503:0.274927 504:0.272455 505:0.269865 506:0.26039 507:0.258321 508:0.258744 509:0.233354 510:0.26032 511:0.260419 512:0.254872 513:0.260292 514:0.26527 515:0.258688 516:0.277988 517:0.28223 518:0.250967 519:0.249805 520:0.262709 521:0.262797 522:0.246553 523:0.253638 524:0.246909 525:0.252054 526:0.261513 527:0.254207 528:0.263116 529:0.250676 530:0.265092 531:0.283638 532:0.267418 533:0.285767 534:0.261641 535:0.225605 536:0.255516 537:0.263114 538:0.244916 539:0.240617 540:0.246873 541:0.254788 542:0.262787 543:0.253305 544:0.257989 545:0.258933 546:0.262171 547:0.258214 548:0.251308 549:0.257409 550:0.249704 551:0.26275 552:0.260385 553:0.262287 554:0.263448 555:0.261936 556:0.269074 557:0.249831 558:0.26481 559:0.264063 560:0.266086 561:0.255875 562:0.235757 563:0.254988 564:0.242028 565:0.255592 566:0.237204 567:0.262247 568:0.263143 569:0.259469 570:0.265816 571:0.26557 572:0.268472 573:0.269543 574:0.270945 575:0.247226 576:0.217396 577:0.252798 578:0.260551 579:0.268853 580:0.287432 581:0.261084 582:0.229442 583:0.253015 584:0.255668 585:0.25971 586:0.260513 587:0.251493 588:0.259442 589:0.238929 590:0.264699 591:0.254065 592:0.253127 593:0.247352 594:0.261016 595:0.265229 596:0.263141 597:0.257535 598:0.234745 599:0.257407 600:0.257074 601:0.261428 602:0.257852 603:0.240663 604:0.262287 605:0.25768 606:0.263511 607:0.264902 608:0.260863 609:0.261835 610:0.260342 611:0.257044 612:0.257822 613:0.248571 614:0.254122 615:0.243145 616:0.262136 617:0.257453 618:0.253244 619:0.25918 620:0.261805 621:0.253573 622:0.253083 623:0.248658 624:0.256535 625:0.254008 626:0.253927 627:0.254071 628:0.263781 629:0.259739 630:0.261192 631:0.261149 632:0.259944 633:0.254759 634:0.213442 635:0.262221 636:0.263464 637:0.262849 638:0.261987 639:0.227319 640:0.245835 641:0.254307 642:0.251845 643:0.249868 644:0.24621 645:0.283895 646:0.269919 647:0.287119 648:0.259094 649:0.259568 650:0.263717 651:0.321579 652:0.265246 653:0.285768 654:0.268391 655:0.269934 656:0.279529 657:0.26879 658:0.259186 659:0.25373 660:0.258332 661:0.263719 662:0.264932 663:0.250127 664:0.258011 665:0.277909 666:0.259617 667:0.234562 668:0.440191 669:0.258363 670:0.260156 671:0.260918 672:0.25144 673:0.242438 674:0.258433 675:0.260169 676:0.263702 677:0.260228 678:0.247251 679:0.250415 680:0.249876 681:0.248999 682:0.258571 683:0.249865 684:0.259998 685:0.255294 686:0.241372 687:0.324691 688:0.265109 689:0.249575 690:0.256907 691:0.263688 692:0.258088 693:0.254813 694:0.265269 695:0.266179 696:0.264842 697:0.264969 698:0.26511 699:0.259645 700:0.241033 701:0.252895 702:0.253966 703:0.253906 704:0.264001 705:0.242868 706:0.259074 707:0.261494 708:0.261949 709:0.356626 710:0.277307 711:0.26476 712:0.260388 713:0.248528 714:0.260615 715:0.255697 716:0.26643 717:0.416854 718:0.245757 719:0.258854 720:0.261655 721:0.265337 722:0.259444 723:0.263769 724:0.259349 725:0.266088 726:0.268449 727:0.26716 728:0.270946 729:0.266189 730:0.266297 731:0.261434 732:0.265055 733:0.281915 734:0.276659 735:0.273216 736:0.265163 737:0.232309 738:0.25416 739:0.260098 740:0.258695 741:0.242225 742:0.262224 743:0.243414 744:0.254386 745:0.262228 746:0.246031 747:0.232277 748:0.264036 749:0.217602 750:0.280997 751:0.324574 752:0.246036 753:0.254828 754:0.263298 755:0.251057 756:0.251898 757:0.234043 758:0.235764 759:0.263044 760:0.257027 761:0.253 762:0.316441 763:0.303018 764:0.230794 765:0.24399 766:0.251718 767:0.251633 768:0.263096 769:0.248711 770:0.261562 771:0.265222 772:0.261294 773:0.239662 774:0.228514 775:0.259957 776:0.25871 777:0.261699 778:0.244941 779:0.265065 780:0.261931 781:0.260229 782:0.261797 783:0.355626 784:0.271021 785:0.261708 786:0.263123 787:0.264708 788:0.268001 789:0.265771 790:0.267145 791:0.270624 792:0.29094 793:0.275878 794:0.267754 795:0.270611 796:0.264916 797:0.254852 798:0.347791 799:0.293593 800:0.246499 801:0.282349 802:0.269768 803:0.267387 804:0.251973 805:0.259025 806:0.268674 807:0.295186 808:0.253894 809:0.260469 810:0.263288 811:0.257186 812:0.226599 813:0.2509 814:0.264804 815:0.263766 816:0.21124 817:0.258028 818:0.256619 819:0.258907 820:0.248979 821:0.258463 822:0.257 823:0.261346 824:0.257852 825:0.253808 826:0.217175 827:0.261983 828:0.252374 829:0.254174 830:0.261756 831:0.248504 832:0.250411 833:0.252922 834:0.262108 835:0.244255 836:0.252856 837:0.238276 838:0.258679 839:0.262503 840:0.248625 841:0.261977 842:0.265077 843:0.265875 844:0.329588 845:0.368538 846:0.295962 847:0.272215 848:0.281274 849:0.270015 850:0.43191 851:0.265487 852:0.265669 853:0.26753 854:0.265551 855:0.265566 856:0.264804 857:0.268531 858:0.27528 859:0.274793 860:0.270699 861:0.274144 862:0.435962 863:0.26537 864:0.275863 865:0.67664 866:0.293376 867:0.339562 868:3.33111 869:0.362577 870:3.83493 871:1.02527 872:0.288886 873:0.265151 874:0.264933 875:0.269367 876:0.263303 877:0.256599 878:0.26069 879:0.26449 880:0.26265 881:0.267406 882:2.2987 883:0.350851 884:0.25223 885:0.261758 886:0.268322 887:0.266862 888:0.267428 889:0.266409 890:0.265386 891:0.258906 892:0.253036 893:0.266414 894:0.265722 895:0.265726 896:0.265494 897:0.246549 898:0.247908 899:0.264639 900:0.259275 901:0.254167 902:0.267238 903:0.545196 904:0.269706 905:0.722793 906:0.268091 907:0.245816 908:0.263747 909:0.25198 910:0.278844 911:0.271305 912:0.2671 913:0.282057 914:0.266829 915:0.263731 916:0.263514 917:0.262023 918:0.26199 919:0.26107 920:0.259842 921:0.260524 922:0.247355 923:0.260163 924:0.246267 925:0.249779 926:0.241913 927:0.254019 928:0.263883 929:0.262047 930:0.264284 931:0.255317 932:0.252195 933:0.263122 934:0.267703 935:0.263916 936:0.256353 937:0.262858 938:0.254653 939:0.263755 940:0.261359 941:0.262361 942:0.261788 943:0.264623 944:0.261817 945:0.260815 946:0.261694 947:0.276434 948:0.273556 949:0.267373 950:0.27469 951:0.243055 952:0.263874 953:0.325685 954:0.312081 955:0.265724 956:0.633348 957:0.474862 958:4.11254 959:0.27559 960:0.364116 961:0.293998 962:0.298278 963:0.295573 964:0.265164 965:0.260301 966:0.264298 967:0.264614 968:0.26533 969:0.25728 970:0.262981 971:0.26408 972:0.263008 973:0.262195 974:0.263277 975:0.261263 976:0.264312 977:0.264305 978:0.26433 979:0.263797 980:0.263665 981:0.261512 982:0.254094 983:0.25897 984:0.263291 985:0.262403 986:0.264878 987:0.261877 988:0.267514 989:0.265951 990:0.259871 991:0.262091 992:0.262018 993:0.301821 994:0.329524 995:0.26334 996:0.264531 997:0.265395 998:0.264556 999:0.27886 1000:2.30211 1001:0.281876 1002:0.26673 1003:0.288054 1004:0.270484 1005:0.315613 1006:0.272945 1007:0.341392 1008:0.270779 1009:0.274798 1010:0.275525 1011:0.275696 1012:0.327525 1013:0.263098 1014:0.264508 1015:0.247416 1016:0.264058 1017:0.255767 1018:0.240314 1019:0.238663 1020:0.26513 1021:0.23912 1022:0.256768 1023:0.240684 1024:0.254025 1025:0.246976 1026:0.265162 1027:0.26483 1028:0.261108 1029:0.25985 1030:0.264917 1031:0.264675 1032:0.266094 1033:0.244003 1034:0.262739 1035:0.248246 1036:0.264514 1037:0.255134 1038:0.264479 1039:0.246759 1040:0.248687 1041:0.260872 1042:0.259337 1043:0.258097 1044:0.275824 1045:0.284203 1046:0.272952 1047:0.338664 1048:0.268463 1049:0.30434 1050:0.312179 1051:0.289676 1052:0.261282 1053:0.260572 1054:0.2616 1055:0.249183 1056:0.235077 1057:0.244866 1058:0.263425 1059:0.265161 1060:0.274191 1061:0.265643 1062:0.265909 1063:0.265418 1064:0.283418 1065:0.248938 1066:0.259296 1067:0.235398 1068:0.209471 1069:0.2507 1070:0.254164 1071:0.246793 1072:0.264723 1073:0.261413 1074:0.253039 1075:0.226342 1076:0.258743 1077:0.25883 1078:0.258017 1079:0.23928 1080:0.228812 1081:0.234948 1082:0.227319 1083:0.261391 1084:0.263356 1085:0.251347 1086:0.253681 1087:0.257507 1088:0.241246 1089:0.236735 1090:0.251749 1091:0.25088 1092:0.237871 1093:0.231561 1094:0.25587 1095:0.264191 1096:0.254238 1097:0.259816 1098:0.258489 1099:0.23308 1100:0.23848 1101:0.251988 1102:0.25053 1103:0.253197 1104:0.237821 1105:0.255778 1106:0.243033 1107:0.251458 1108:0.238213 1109:0.250133 1110:0.258757 1111:0.258317 1112:0.224264 1113:0.2695 1114:0.271012 1115:0.246335 1116:0.402959 
iter  2 ls_b=0.00113789 loglik -4004.18
eps 0.040382 stop when < 1e-05
sequences loglik -3493.95
total loglik -3972.04
iseg=0 tmin=0 tmax=1116
sum_count 382.133
iter 0 f()=4181.06
break f=4175.64 status 27
iter 18 diff 0
Reprise 0
break f=4175.49 status 27
iter 26 diff 0
Reprise 1
break f=4175.49 status 27
iter 27 diff 0
Reprise 2
iter 27 f()=4175.49
0.00195765 0:0.545325 1:0.270434 2:0.26392 3:0.25745 4:0.237979 5:0.269571 6:0.289478 7:0.355132 8:0.266492 9:0.259003 10:0.273868 11:0.300937 12:0.268824 13:0.389987 14:0.264478 15:0.265282 16:0.264467 17:0.265348 18:0.264815 19:0.25869 20:0.264302 21:0.264506 22:0.259353 23:0.263612 24:0.26045 25:0.263014 26:0.264272 27:0.263144 28:0.265408 29:2.28627 30:10.7469 31:11.3601 32:2.74562 33:0.285882 34:0.275559 35:0.269736 36:0.264059 37:0.262261 38:0.265332 39:0.265032 40:0.265413 41:0.264773 42:0.264291 43:0.264019 44:0.266041 45:0.268798 46:0.26665 47:0.265653 48:0.26616 49:0.267017 50:0.26579 51:0.265649 52:0.265497 53:0.265683 54:0.26777 55:0.266236 56:0.266278 57:0.26608 58:0.26598 59:0.265571 60:0.270989 61:0.265204 62:0.265135 63:0.265279 64:0.262819 65:0.262308 66:0.263751 67:0.26526 68:0.258863 69:0.263816 70:0.260069 71:0.264604 72:0.262915 73:0.261763 74:0.264694 75:0.264128 76:0.258097 77:0.263719 78:0.265383 79:0.265103 80:0.264627 81:0.265352 82:0.262235 83:0.263711 84:0.262616 85:0.262273 86:0.263229 87:0.258826 88:0.264187 89:0.263841 90:0.261006 91:0.258776 92:0.264707 93:0.264077 94:0.264685 95:0.264597 96:0.25729 97:0.261478 98:0.257495 99:0.257763 100:0.26472 101:0.257921 102:0.265465 103:0.265431 104:0.26389 105:0.26168 106:0.260711 107:0.264763 108:0.261914 109:0.264611 110:0.266141 111:0.26626 112:0.265661 113:0.265929 114:0.265958 115:0.270424 116:0.271182 117:0.272598 118:0.286093 119:0.268989 120:0.283231 121:0.28423 122:0.26916 123:0.270115 124:0.277557 125:0.272514 126:0.276045 127:0.267301 128:0.265654 129:0.26587 130:0.267565 131:0.266846 132:0.266546 133:0.26599 134:0.265865 135:0.267407 136:0.265803 137:0.266118 138:0.265889 139:0.265757 140:0.244043 141:0.258901 142:0.263166 143:0.265436 144:0.245706 145:0.261393 146:0.263236 147:0.265 148:0.262369 149:0.264594 150:0.265341 151:0.264639 152:0.265048 153:0.264601 154:0.264966 155:0.263732 156:0.2642 157:0.264987 158:0.263568 159:0.874017 160:0.26349 161:0.263813 162:0.262025 163:0.258756 164:0.263134 165:0.231701 166:0.263437 167:0.252508 168:0.253505 169:0.254236 170:0.25931 171:0.263262 172:0.307425 173:0.26212 174:0.26198 175:0.253006 176:0.249374 177:0.252257 178:0.255473 179:0.259809 180:0.247554 181:0.264133 182:0.248285 183:0.25904 184:0.263882 185:0.251566 186:0.271768 187:0.280881 188:0.266302 189:0.299171 190:0.262855 191:0.263544 192:0.27272 193:0.339883 194:0.269664 195:0.264458 196:0.263492 197:0.266793 198:0.251564 199:0.246401 200:0.260165 201:0.255851 202:0.254979 203:0.263309 204:0.249357 205:0.265035 206:0.260068 207:0.262137 208:0.260402 209:0.255915 210:0.259604 211:0.256397 212:0.261387 213:0.247362 214:0.260179 215:0.265034 216:0.261191 217:0.263312 218:0.263959 219:0.262673 220:0.264984 221:0.260929 222:0.201295 223:0.241257 224:0.261068 225:0.263362 226:0.260215 227:0.265176 228:0.254785 229:0.264413 230:0.264618 231:0.264965 232:0.261124 233:0.259609 234:0.295123 235:0.268748 236:0.291271 237:0.270854 238:0.248595 239:0.242 240:0.255294 241:0.263948 242:0.265364 243:0.256374 244:0.263542 245:0.25787 246:0.262061 247:0.250384 248:0.26364 249:0.257555 250:0.245672 251:0.262735 252:0.261531 253:0.346927 254:0.266051 255:0.272511 256:0.265761 257:0.261391 258:0.262608 259:0.262973 260:0.26262 261:0.265036 262:0.263793 263:0.261715 264:0.264672 265:0.263757 266:0.259554 267:0.2637 268:0.281546 269:0.373656 270:0.26054 271:0.263478 272:0.263766 273:0.264381 274:0.263242 275:0.263416 276:0.259521 277:0.263194 278:0.255095 279:0.264463 280:0.262467 281:0.261249 282:0.259477 283:0.264179 284:0.2588 285:0.264624 286:0.265294 287:0.260603 288:0.264777 289:0.275617 290:0.326811 291:0.285239 292:0.277771 293:0.260567 294:0.265401 295:0.364401 296:0.265369 297:0.363464 298:0.267126 299:0.262936 300:0.259663 301:0.264834 302:0.264632 303:0.262401 304:0.262863 305:0.261403 306:0.26512 307:0.263722 308:0.264406 309:0.262016 310:0.265085 311:0.260891 312:0.258906 313:0.264587 314:0.263043 315:0.26414 316:0.262974 317:0.263949 318:0.264506 319:0.260047 320:0.262456 321:0.264503 322:0.263966 323:0.257902 324:0.265305 325:0.254662 326:0.264293 327:0.264191 328:0.26499 329:0.264174 330:0.273571 331:0.521895 332:0.355623 333:0.424279 334:6.91273 335:0.310827 336:0.283743 337:0.284188 338:0.387 339:0.903652 340:0.262715 341:0.26252 342:0.261386 343:0.261148 344:0.334802 345:0.265184 346:0.262895 347:0.465996 348:0.265015 349:0.262129 350:0.264302 351:0.254259 352:0.265454 353:0.2594 354:0.264408 355:0.253759 356:0.262391 357:0.255235 358:0.258133 359:0.25733 360:0.260724 361:0.264309 362:0.258879 363:0.264305 364:0.261497 365:0.257843 366:0.236589 367:0.265122 368:0.26313 369:0.261283 370:0.258967 371:0.236876 372:0.237068 373:0.263812 374:0.265278 375:0.262549 376:0.257925 377:0.251196 378:0.263917 379:0.278511 380:0.392992 381:0.248176 382:0.255013 383:0.255927 384:0.262195 385:0.257778 386:0.259746 387:0.218968 388:0.261396 389:0.397254 390:0.264745 391:0.257336 392:0.259186 393:0.331617 394:0.263801 395:0.250248 396:0.253477 397:0.280114 398:0.243641 399:0.32011 400:0.252162 401:0.263346 402:0.262934 403:0.350742 404:0.263323 405:0.363996 406:0.260518 407:0.26391 408:0.258076 409:0.256341 410:0.25648 411:0.24289 412:0.264744 413:0.260741 414:0.262552 415:0.261916 416:0.246528 417:0.255866 418:0.25979 419:0.262185 420:0.244023 421:0.267985 422:0.334826 423:0.25428 424:0.240719 425:0.254268 426:0.262677 427:0.269458 428:3.31647 429:0.264954 430:0.261426 431:0.265073 432:0.265196 433:0.250319 434:0.263487 435:0.256247 436:0.262466 437:0.244064 438:0.256631 439:0.26422 440:0.259112 441:0.234477 442:0.232363 443:0.241074 444:0.389549 445:0.279836 446:0.264894 447:0.250457 448:0.339676 449:0.262146 450:0.267217 451:0.263786 452:0.245113 453:0.260272 454:0.24949 455:0.258517 456:0.25917 457:0.24216 458:0.264375 459:0.264768 460:0.261884 461:0.252195 462:0.257419 463:0.264595 464:0.254223 465:0.378283 466:0.257884 467:0.239965 468:0.259391 469:0.26125 470:0.259823 471:0.256249 472:0.260275 473:0.259723 474:0.248778 475:0.260167 476:0.264136 477:0.25685 478:0.265514 479:0.265727 480:0.2654 481:0.265134 482:0.263471 483:0.213086 484:0.253448 485:0.261971 486:0.259055 487:0.247367 488:0.254266 489:0.245036 490:0.237639 491:0.262377 492:0.264555 493:0.264828 494:0.254498 495:0.26414 496:0.259802 497:0.233076 498:0.263363 499:0.257165 500:0.255315 501:0.248222 502:0.263278 503:0.276732 504:0.273889 505:0.270636 506:0.261678 507:0.25878 508:0.259195 509:0.234584 510:0.260423 511:0.260527 512:0.25495 513:0.260353 514:0.265372 515:0.258798 516:0.276111 517:0.281167 518:0.251623 519:0.24953 520:0.262844 521:0.262919 522:0.245911 523:0.254233 524:0.247675 525:0.252837 526:0.261853 527:0.254874 528:0.263338 529:0.251409 530:0.26529 531:0.285158 532:0.267634 533:0.287026 534:0.26193 535:0.226919 536:0.256034 537:0.263331 538:0.24583 539:0.241644 540:0.247722 541:0.254591 542:0.262843 543:0.25307 544:0.257935 545:0.258931 546:0.262241 547:0.258207 548:0.251035 549:0.257363 550:0.249754 551:0.262877 552:0.260524 553:0.262417 554:0.263571 555:0.262068 556:0.267204 557:0.249626 558:0.264914 559:0.264168 560:0.265095 561:0.256564 562:0.237387 563:0.25572 564:0.243405 565:0.256296 566:0.238786 567:0.262561 568:0.263385 569:0.261736 570:0.265939 571:0.265671 572:0.268368 573:0.269147 574:0.27014 575:0.2463 576:0.216463 577:0.252925 578:0.260717 579:0.26819 580:0.286652 581:0.261236 582:0.230645 583:0.253158 584:0.254901 585:0.259269 586:0.260702 587:0.251848 588:0.259667 589:0.23947 590:0.264816 591:0.254404 592:0.253582 593:0.247968 594:0.261245 595:0.265335 596:0.263284 597:0.257773 598:0.235122 599:0.25755 600:0.257311 601:0.261596 602:0.258078 603:0.241079 604:0.26244 605:0.257908 606:0.263644 607:0.265012 608:0.261042 609:0.261997 610:0.260528 611:0.257282 612:0.258049 613:0.248921 614:0.254392 615:0.243533 616:0.262289 617:0.257675 618:0.253532 619:0.259193 620:0.261908 621:0.253585 622:0.253986 623:0.2498 624:0.257259 625:0.2549 626:0.254823 627:0.254958 628:0.264001 629:0.26025 630:0.261598 631:0.261559 632:0.260426 633:0.255565 634:0.216611 635:0.262595 636:0.263736 637:0.263173 638:0.26238 639:0.229958 640:0.247412 641:0.255297 642:0.253407 643:0.251616 644:0.248293 645:0.287246 646:0.270407 647:0.290351 648:0.259921 649:0.260343 650:0.264018 651:0.325581 652:0.266927 653:0.287836 654:0.269128 655:0.271022 656:0.284111 657:0.269745 658:0.260121 659:0.256157 660:0.258995 661:0.263963 662:0.265072 663:0.251384 664:0.258715 665:0.276281 666:0.260243 667:0.237048 668:0.440526 669:0.259072 670:0.260716 671:0.261396 672:0.252568 673:0.244174 674:0.259111 675:0.260639 676:0.263923 677:0.260693 678:0.248546 679:0.251523 680:0.251016 681:0.250135 682:0.259124 683:0.250926 684:0.260479 685:0.256089 686:0.242985 687:0.33087 688:0.265231 689:0.250779 690:0.257626 691:0.263918 692:0.258728 693:0.258846 694:0.26541 695:0.266439 696:0.26559 697:0.265218 698:0.265308 699:0.26188 700:0.242781 701:0.253891 702:0.255767 703:0.255725 704:0.264303 705:0.245884 706:0.260067 707:0.262157 708:0.26255 709:0.361753 710:0.277504 711:0.264951 712:0.261196 713:0.250077 714:0.261164 715:0.256654 716:0.26646 717:0.416151 718:0.247546 719:0.259536 720:0.262105 721:0.265428 722:0.260092 723:0.264024 724:0.260009 725:0.266169 726:0.26848 727:0.267175 728:0.270643 729:0.266234 730:0.266332 731:0.261832 732:0.26518 733:0.284139 734:0.277985 735:0.274117 736:0.265278 737:0.234121 738:0.254983 739:0.260572 740:0.259265 741:0.243706 742:0.262547 743:0.244831 744:0.25524 745:0.26253 746:0.247441 747:0.234375 748:0.264272 749:0.220999 750:0.280962 751:0.325883 752:0.247644 753:0.255956 754:0.263639 755:0.25246 756:0.253596 757:0.237449 758:0.239038 759:0.263455 760:0.258178 761:0.254614 762:0.314626 763:0.301626 764:0.233515 765:0.245449 766:0.252763 767:0.252982 768:0.263444 769:0.250385 770:0.262078 771:0.265341 772:0.261832 773:0.241911 774:0.231459 775:0.260906 776:0.259845 777:0.26239 778:0.247817 779:0.265218 780:0.262599 781:0.26136 782:0.262259 783:0.360324 784:0.270734 785:0.262018 786:0.263533 787:0.264903 788:0.269071 789:0.265981 790:0.267225 791:0.270694 792:0.290619 793:0.275482 794:0.267702 795:0.27036 796:0.265034 797:0.255378 798:0.346163 799:0.292482 800:0.247309 801:0.281206 802:0.269441 803:0.267277 804:0.252479 805:0.259405 806:0.268598 807:0.29422 808:0.255122 809:0.261092 810:0.263635 811:0.25802 812:0.2292 813:0.252155 814:0.264655 815:0.264055 816:0.215646 817:0.258766 818:0.25743 819:0.25964 820:0.25062 821:0.259319 822:0.257969 823:0.261891 824:0.258724 825:0.254899 826:0.220275 827:0.262398 828:0.253542 829:0.255219 830:0.262214 831:0.249979 832:0.251712 833:0.254054 834:0.262504 835:0.24568 836:0.253855 837:0.239776 838:0.259208 839:0.262718 840:0.249295 841:0.262289 842:0.2652 843:0.265952 844:0.329704 845:0.375236 846:0.294887 847:0.271995 848:0.281301 849:0.269966 850:0.438827 851:0.265419 852:0.265232 853:0.266915 854:0.265593 855:0.265601 856:0.263463 857:0.268383 858:0.274142 859:0.273414 860:0.26993 861:0.27285 862:0.434995 863:0.264744 864:0.270509 865:0.667224 866:0.286323 867:0.321563 868:4.89478 869:0.338521 870:5.58648 871:1.0185 872:0.283894 873:0.262793 874:0.262129 875:0.266802 876:0.2631 877:0.255042 878:0.259917 879:0.264269 880:0.262379 881:0.266911 882:2.86655 883:0.32983 884:0.252431 885:0.261933 886:0.268814 887:0.267295 888:0.268027 889:0.266745 890:0.265491 891:0.259211 892:0.253442 893:0.266783 894:0.266201 895:0.266405 896:0.26577 897:0.247285 898:0.248616 899:0.264781 900:0.259656 901:0.254706 902:0.267085 903:0.56858 904:0.269103 905:0.727646 906:0.26775 907:0.246722 908:0.263943 909:0.252686 910:0.279637 911:0.271652 912:0.267264 913:0.283121 914:0.266937 915:0.264029 916:0.263838 917:0.262512 918:0.262496 919:0.261373 920:0.260192 921:0.260837 922:0.248148 923:0.260527 924:0.24709 925:0.250507 926:0.242837 927:0.254482 928:0.264051 929:0.262066 930:0.264364 931:0.255039 932:0.252043 933:0.263163 934:0.267205 935:0.264003 936:0.25638 937:0.262987 938:0.254737 939:0.263873 940:0.26148 941:0.262492 942:0.261922 943:0.264739 944:0.261946 945:0.26093 946:0.261816 947:0.276625 948:0.273695 949:0.26746 950:0.274806 951:0.242636 952:0.263978 953:0.325148 954:0.311343 955:0.265588 956:0.575744 957:0.433971 958:6.792 959:0.273178 960:0.352547 961:0.29197 962:0.295927 963:0.2934 964:0.2652 965:0.258494 966:0.264101 967:0.26452 968:0.265155 969:0.252709 970:0.261824 971:0.263627 972:0.262313 973:0.261344 974:0.262757 975:0.259717 976:0.264034 977:0.264021 978:0.264071 979:0.263372 980:0.263487 981:0.260897 982:0.251701 983:0.257791 984:0.263033 985:0.261918 986:0.264886 987:0.261287 988:0.267818 989:0.266042 990:0.259805 991:0.261992 992:0.261912 993:0.30036 994:0.327096 995:0.262995 996:0.262172 997:0.265467 998:0.263671 999:0.273563 1000:2.89327 1001:0.274462 1002:0.266713 1003:0.286057 1004:0.270373 1005:0.313962 1006:0.27284 1007:0.339881 1008:0.270663 1009:0.274403 1010:0.275094 1011:0.275551 1012:0.328674 1013:0.26309 1014:0.264522 1015:0.248598 1016:0.264275 1017:0.256296 1018:0.241295 1019:0.239733 1020:0.265251 1021:0.240981 1022:0.25755 1023:0.242423 1024:0.254963 1025:0.248398 1026:0.265371 1027:0.265205 1028:0.263481 1029:0.263028 1030:0.265265 1031:0.265143 1032:0.26654 1033:0.245766 1034:0.263102 1035:0.249738 1036:0.264702 1037:0.256132 1038:0.264655 1039:0.248318 1040:0.250141 1041:0.261407 1042:0.259973 1043:0.258803 1044:0.277076 1045:0.28707 1046:0.272741 1047:0.339926 1048:0.268422 1049:0.304846 1050:0.313434 1051:0.289896 1052:0.261762 1053:0.261096 1054:0.261491 1055:0.248674 1056:0.235243 1057:0.24521 1058:0.263432 1059:0.265253 1060:0.274561 1061:0.265743 1062:0.266874 1063:0.265644 1064:0.283301 1065:0.247779 1066:0.258918 1067:0.232958 1068:0.209308 1069:0.250899 1070:0.254389 1071:0.247518 1072:0.264909 1073:0.261885 1074:0.254188 1075:0.228829 1076:0.259169 1077:0.259257 1078:0.258482 1079:0.240438 1080:0.22999 1081:0.236008 1082:0.228515 1083:0.261648 1084:0.263554 1085:0.252025 1086:0.254198 1087:0.257904 1088:0.242114 1089:0.238048 1090:0.252945 1091:0.251948 1092:0.240141 1093:0.234192 1094:0.256888 1095:0.264416 1096:0.254918 1097:0.260227 1098:0.258959 1099:0.234504 1100:0.239715 1101:0.252744 1102:0.251123 1103:0.252809 1104:0.236686 1105:0.256012 1106:0.243069 1107:0.251524 1108:0.23679 1109:0.247168 1110:0.258702 1111:0.258445 1112:0.223983 1113:0.267265 1114:0.267978 1115:0.242385 1116:0.361239 
iter  3 ls_b=0.00120454 loglik -3972.04
eps 0.00802636 stop when < 1e-05
sequences loglik -3476.05
total loglik -3961.32
iseg=0 tmin=0 tmax=1116
sum_count 375.547
iter 0 f()=4044.71
break f=4043.09 status 27
iter 51 diff 0
Reprise 0
break f=4043.04 status 27
iter 59 diff 0
Reprise 1
break f=4043.02 status 27
iter 68 diff 0
Reprise 2
break f=4043.02 status 27
iter 69 diff 0
Reprise 3
iter 69 f()=4043.02
0.00180479 0:0.491912 1:0.26985 2:0.263845 3:0.256821 4:0.236578 5:0.269565 6:0.28924 7:0.355381 8:0.266413 9:0.259144 10:0.272928 11:0.300345 12:0.268838 13:0.387971 14:0.264251 15:0.265279 16:0.264268 17:0.26536 18:0.264782 19:0.257922 20:0.264248 21:0.264471 22:0.258907 23:0.263507 24:0.260093 25:0.262862 26:0.264219 27:0.262991 28:0.265383 29:2.24578 30:13.1751 31:13.9882 32:2.72518 33:0.281827 34:0.2735 35:0.268861 36:0.263264 37:0.260325 38:0.265318 39:0.264907 40:0.26543 41:0.264535 42:0.263824 43:0.263399 44:0.26555 45:0.265537 46:0.26572 47:0.265464 48:0.265569 49:0.265825 50:0.265479 51:0.265465 52:0.265497 53:0.265462 54:0.265902 55:0.265585 56:0.265597 57:0.26554 58:0.265514 59:0.265467 60:0.266671 61:0.264826 62:0.264472 63:0.265083 64:0.262599 65:0.262039 66:0.263624 67:0.265278 68:0.258253 69:0.263695 70:0.259578 71:0.26456 72:0.262706 73:0.261432 74:0.264658 75:0.264065 76:0.257605 77:0.263633 78:0.265415 79:0.265116 80:0.264606 81:0.265382 82:0.262149 83:0.263662 84:0.262523 85:0.262166 86:0.263165 87:0.25856 88:0.264168 89:0.263805 90:0.260681 91:0.258257 92:0.264735 93:0.264096 94:0.264712 95:0.264624 96:0.257205 97:0.261456 98:0.257397 99:0.257665 100:0.264746 101:0.257792 102:0.265502 103:0.265462 104:0.263636 105:0.261 106:0.259847 107:0.264673 108:0.261279 109:0.264493 110:0.266061 111:0.266159 112:0.265675 113:0.265906 114:0.265932 115:0.27036 116:0.271101 117:0.272483 118:0.285687 119:0.268957 120:0.282876 121:0.283857 122:0.269125 123:0.270059 124:0.277324 125:0.2724 126:0.275848 127:0.267306 128:0.265666 129:0.265851 130:0.267292 131:0.26668 132:0.266426 133:0.265952 134:0.265846 135:0.267158 136:0.265793 137:0.266061 138:0.265867 139:0.265754 140:0.244216 141:0.259008 142:0.263221 143:0.265476 144:0.245782 145:0.261459 146:0.263291 147:0.265043 148:0.26243 149:0.264639 150:0.26534 151:0.264619 152:0.265059 153:0.264577 154:0.264971 155:0.263608 156:0.264129 157:0.264946 158:0.263321 159:0.933845 160:0.263559 161:0.263879 162:0.262117 163:0.258931 164:0.263241 165:0.232469 166:0.263535 167:0.252886 168:0.253859 169:0.254584 170:0.259525 171:0.263367 172:0.305551 173:0.262245 174:0.262109 175:0.253332 176:0.249761 177:0.252573 178:0.255726 179:0.259977 180:0.247946 181:0.264204 182:0.248665 183:0.259236 184:0.263963 185:0.252013 186:0.272298 187:0.281108 188:0.266348 189:0.299914 190:0.26296 191:0.263769 192:0.272633 193:0.341713 194:0.269629 195:0.264567 196:0.263649 197:0.266562 198:0.251749 199:0.246618 200:0.259773 201:0.25603 202:0.25517 203:0.263383 204:0.249606 205:0.265035 206:0.259641 207:0.261887 208:0.260002 209:0.256008 210:0.259351 211:0.256022 212:0.261179 213:0.247516 214:0.260283 215:0.265079 216:0.261283 217:0.26323 218:0.263912 219:0.262747 220:0.265029 221:0.261004 222:0.200815 223:0.241182 224:0.261098 225:0.263201 226:0.259771 227:0.265187 228:0.253853 229:0.264258 230:0.264383 231:0.264911 232:0.261113 233:0.259704 234:0.29524 235:0.268791 236:0.291382 237:0.270896 238:0.248722 239:0.242128 240:0.255403 241:0.264001 242:0.265403 243:0.256478 244:0.263598 245:0.257972 246:0.262131 247:0.25052 248:0.263688 249:0.257628 250:0.245742 251:0.262788 252:0.26159 253:0.351067 254:0.265902 255:0.270352 256:0.265705 257:0.261444 258:0.262659 259:0.263024 260:0.26267 261:0.265077 262:0.263839 263:0.261766 264:0.264714 265:0.263803 266:0.2596 267:0.263744 268:0.281364 269:0.373847 270:0.260557 271:0.263495 272:0.263787 273:0.264415 274:0.263269 275:0.263445 276:0.25952 277:0.263206 278:0.255031 279:0.264495 280:0.262485 281:0.261263 282:0.259474 283:0.264212 284:0.258793 285:0.264659 286:0.265332 287:0.260609 288:0.264813 289:0.275578 290:0.326455 291:0.285082 292:0.277863 293:0.260596 294:0.26544 295:0.361596 296:0.265407 297:0.361185 298:0.267333 299:0.262993 300:0.259674 301:0.264679 302:0.264423 303:0.261443 304:0.262275 305:0.260447 306:0.265105 307:0.263489 308:0.264169 309:0.261123 310:0.265031 311:0.25972 312:0.257232 313:0.264404 314:0.262449 315:0.263829 316:0.262359 317:0.263602 318:0.264307 319:0.258639 320:0.261689 321:0.264293 322:0.263612 323:0.25526 324:0.265289 325:0.251156 326:0.263912 327:0.263322 328:0.264746 329:0.26329 330:0.271956 331:0.483932 332:0.339766 333:0.402055 334:9.68087 335:0.30334 336:0.280693 337:0.281653 338:0.371891 339:0.900395 340:0.262165 341:0.262156 342:0.26086 343:0.260573 344:0.329342 345:0.265186 346:0.262573 347:0.463965 348:0.264987 349:0.262149 350:0.264332 351:0.254184 352:0.265493 353:0.259398 354:0.264443 355:0.253689 356:0.26242 357:0.255207 358:0.258134 359:0.257324 360:0.260745 361:0.264345 362:0.258958 363:0.264352 364:0.261555 365:0.257905 366:0.236876 367:0.265168 368:0.263203 369:0.261377 370:0.258864 371:0.237088 372:0.237283 373:0.263876 374:0.265321 375:0.262633 376:0.258064 377:0.251199 378:0.263949 379:0.27839 380:0.392169 381:0.248313 382:0.255132 383:0.25604 384:0.262267 385:0.257881 386:0.259838 387:0.218928 388:0.261473 389:0.397729 390:0.264792 391:0.257451 392:0.259291 393:0.332731 394:0.263852 395:0.249449 396:0.253049 397:0.2776 398:0.243797 399:0.314722 400:0.252313 401:0.263413 402:0.26301 403:0.347296 404:0.263394 405:0.360157 406:0.260625 407:0.263972 408:0.258167 409:0.256436 410:0.256537 411:0.24308 412:0.264795 413:0.260845 414:0.262634 415:0.262006 416:0.246706 417:0.256003 418:0.259892 419:0.262264 420:0.2442 421:0.267985 422:0.336194 423:0.254416 424:0.240961 425:0.254516 426:0.262338 427:0.268136 428:3.79587 429:0.264917 430:0.260754 431:0.264506 432:0.2646 433:0.250611 434:0.263522 435:0.256401 436:0.262591 437:0.244532 438:0.256905 439:0.264306 440:0.259412 441:0.235529 442:0.233442 443:0.241957 444:0.389299 445:0.280139 446:0.264959 447:0.251054 448:0.340751 449:0.262343 450:0.268627 451:0.264516 452:0.246111 453:0.260583 454:0.250161 455:0.258871 456:0.259499 457:0.243115 458:0.264458 459:0.264835 460:0.262063 461:0.252704 462:0.257757 463:0.264669 464:0.254664 465:0.380208 466:0.258188 467:0.240761 468:0.259651 469:0.26144 470:0.26006 471:0.256602 472:0.2605 473:0.259951 474:0.249331 475:0.260403 476:0.264228 477:0.257203 478:0.265558 479:0.265975 480:0.265496 481:0.265442 482:0.265665 483:0.214326 484:0.253887 485:0.262135 486:0.259305 487:0.247941 488:0.254689 489:0.245719 490:0.238489 491:0.262525 492:0.264627 493:0.26489 494:0.254909 495:0.26423 496:0.260039 497:0.234024 498:0.263499 499:0.25757 500:0.25579 501:0.248908 502:0.263422 503:0.277847 504:0.274757 505:0.271106 506:0.262547 507:0.259055 508:0.259461 509:0.235488 510:0.260528 511:0.260632 512:0.255116 513:0.260442 514:0.265412 515:0.258927 516:0.274967 517:0.279954 518:0.252034 519:0.24934 520:0.262889 521:0.262958 522:0.245461 523:0.2546 524:0.248185 525:0.253301 526:0.262031 527:0.255265 528:0.263451 529:0.251868 530:0.26539 531:0.286114 532:0.267753 533:0.287839 534:0.262084 535:0.227845 536:0.256348 537:0.263441 538:0.246412 539:0.242316 540:0.248258 541:0.254482 542:0.262856 543:0.252956 544:0.257899 545:0.258921 546:0.262264 547:0.258194 548:0.250911 549:0.257334 550:0.249916 551:0.262949 552:0.260622 553:0.262494 554:0.263636 555:0.262149 556:0.266295 557:0.24963 558:0.264957 559:0.264217 560:0.264634 561:0.256953 562:0.238378 563:0.256137 564:0.244228 565:0.256694 566:0.239705 567:0.26272 568:0.263505 569:0.263053 570:0.266036 571:0.265729 572:0.26856 573:0.269175 574:0.269958 575:0.246207 576:0.216809 577:0.253144 578:0.260847 579:0.267866 580:0.286343 581:0.261353 582:0.232351 583:0.253374 584:0.254677 585:0.259142 586:0.260841 587:0.25217 588:0.259834 589:0.240023 590:0.26487 591:0.254684 592:0.253919 593:0.24844 594:0.261392 595:0.265378 596:0.263365 597:0.257959 598:0.235628 599:0.257701 600:0.257501 601:0.261708 602:0.258255 603:0.241529 604:0.262535 605:0.258088 606:0.263717 607:0.265059 608:0.261164 609:0.262102 610:0.260659 611:0.257473 612:0.258227 613:0.249255 614:0.25463 615:0.243945 616:0.262386 617:0.257855 618:0.253787 619:0.259257 620:0.261981 621:0.253698 622:0.254522 623:0.250495 624:0.257675 625:0.255418 626:0.255343 627:0.255473 628:0.264111 629:0.260535 630:0.26182 631:0.261783 632:0.260696 633:0.256038 634:0.218515 635:0.262788 636:0.263869 637:0.263337 638:0.262584 639:0.231501 640:0.248307 641:0.255845 642:0.254289 643:0.252611 644:0.249492 645:0.289192 646:0.270671 647:0.292249 648:0.260377 649:0.260768 650:0.264171 651:0.327909 652:0.267963 653:0.288907 654:0.269545 655:0.27165 656:0.28692 657:0.270294 658:0.260705 659:0.257811 660:0.259379 661:0.264087 662:0.265134 663:0.252143 664:0.259119 665:0.275436 666:0.260585 667:0.238527 668:0.441161 669:0.259475 670:0.261027 671:0.261661 672:0.253255 673:0.245249 674:0.259498 675:0.260915 676:0.264039 677:0.260967 678:0.249367 679:0.252217 680:0.251732 681:0.250868 682:0.259463 683:0.251615 684:0.260762 685:0.256578 686:0.244031 687:0.334645 688:0.265282 689:0.251489 690:0.258038 691:0.264033 692:0.25909 693:0.261359 694:0.265471 695:0.266585 696:0.266023 697:0.265342 698:0.265403 699:0.263211 700:0.243823 701:0.254469 702:0.256796 703:0.256761 704:0.264457 705:0.247689 706:0.260626 707:0.262517 708:0.262875 709:0.364942 710:0.277644 711:0.265041 712:0.261645 713:0.251034 714:0.261477 715:0.257231 716:0.266465 717:0.416194 718:0.248655 719:0.259943 720:0.262357 721:0.265468 722:0.260468 723:0.264157 724:0.260394 725:0.266201 726:0.268495 727:0.267177 728:0.270504 729:0.266249 730:0.266343 731:0.262052 732:0.265234 733:0.28558 734:0.278852 735:0.2747 736:0.265327 737:0.235364 738:0.25549 739:0.260844 740:0.259598 741:0.244659 742:0.262725 743:0.24574 744:0.255753 745:0.262701 746:0.248304 747:0.235716 748:0.264391 749:0.223246 750:0.280926 751:0.326429 752:0.248628 753:0.256588 754:0.263811 755:0.253208 756:0.254536 757:0.239424 758:0.240925 759:0.263661 760:0.258802 761:0.255503 762:0.3134 763:0.300715 764:0.235065 765:0.246297 766:0.253349 767:0.253822 768:0.263612 769:0.251275 770:0.262333 771:0.265389 772:0.262101 773:0.243136 774:0.233085 775:0.261365 776:0.260397 777:0.262719 778:0.249293 779:0.265283 780:0.262914 781:0.261909 782:0.262489 783:0.36279 784:0.270537 785:0.26217 786:0.263758 787:0.264997 788:0.269645 789:0.266081 790:0.267249 791:0.270697 792:0.290176 793:0.275206 794:0.267657 795:0.270194 796:0.265082 797:0.255651 798:0.344598 799:0.291732 800:0.247778 801:0.280222 802:0.269189 803:0.267179 804:0.25277 805:0.259596 806:0.268531 807:0.293465 808:0.255762 809:0.261404 810:0.263799 811:0.258465 812:0.230739 813:0.252853 814:0.264593 815:0.264188 816:0.217912 817:0.259138 818:0.25786 819:0.260009 820:0.251465 821:0.259739 822:0.258452 823:0.262154 824:0.259157 825:0.255471 826:0.22201 827:0.262603 828:0.254167 829:0.255772 830:0.262439 831:0.25077 832:0.252413 833:0.254656 834:0.262698 835:0.246498 836:0.25441 837:0.240691 838:0.259494 839:0.262822 840:0.249694 841:0.262438 842:0.26525 843:0.265982 844:0.329688 845:0.37874 846:0.294405 847:0.271905 848:0.281336 849:0.269946 850:0.442179 851:0.265373 852:0.264993 853:0.266609 854:0.265604 855:0.265609 856:0.262718 857:0.268235 858:0.273447 859:0.272649 860:0.269523 861:0.272162 862:0.432782 863:0.264421 864:0.267933 865:0.65347 866:0.283049 867:0.312968 868:5.93083 869:0.327174 870:6.72548 871:1.00137 872:0.281626 873:0.261654 874:0.260776 875:0.265675 876:0.263002 877:0.254352 878:0.259565 879:0.264151 880:0.262251 881:0.266681 882:3.16559 883:0.319996 884:0.252575 885:0.262018 886:0.269087 887:0.267531 888:0.268358 889:0.266923 890:0.265531 891:0.259368 892:0.253675 893:0.266979 894:0.266454 895:0.266768 896:0.265907 897:0.247701 898:0.249012 899:0.264841 900:0.259847 901:0.254995 902:0.267015 903:0.579804 904:0.2688 905:0.729559 906:0.267575 907:0.247216 908:0.264031 909:0.253057 910:0.280061 911:0.271831 912:0.267339 913:0.28369 914:0.266986 915:0.264176 916:0.264 917:0.262768 918:0.262758 919:0.261521 920:0.260366 921:0.260992 922:0.248579 923:0.260706 924:0.24754 925:0.250897 926:0.243353 927:0.254734 928:0.264126 929:0.262052 930:0.264387 931:0.254866 932:0.251925 933:0.263166 934:0.26696 935:0.26403 936:0.256357 937:0.263029 938:0.254734 939:0.26391 940:0.261505 941:0.262526 942:0.261955 943:0.264779 944:0.261976 945:0.260949 946:0.261843 947:0.276651 948:0.273713 949:0.267485 950:0.27481 951:0.242394 952:0.264012 953:0.324888 954:0.311002 955:0.265508 956:0.540736 957:0.411819 958:9.01229 959:0.271953 960:0.346103 961:0.290936 962:0.294721 963:0.292292 964:0.265199 965:0.257411 966:0.263956 967:0.264435 968:0.265045 969:0.250059 970:0.261125 971:0.263333 972:0.261858 973:0.260783 974:0.262403 975:0.258764 976:0.263839 977:0.263823 978:0.263887 979:0.263084 980:0.263353 981:0.260507 982:0.250316 983:0.257077 984:0.262852 985:0.261608 986:0.264868 987:0.260916 988:0.267839 989:0.266056 990:0.25981 991:0.261971 992:0.261888 993:0.299825 994:0.326069 995:0.262858 996:0.261095 997:0.265492 998:0.263311 999:0.271318 1000:3.21465 1001:0.271367 1002:0.266703 1003:0.285194 1004:0.270333 1005:0.313196 1006:0.272796 1007:0.339131 1008:0.270606 1009:0.274248 1010:0.274924 1011:0.275538 1012:0.329529 1013:0.263218 1014:0.264585 1015:0.249673 1016:0.264401 1017:0.256635 1018:0.242019 1019:0.24051 1020:0.265301 1021:0.242124 1022:0.257995 1023:0.243497 1024:0.255515 1025:0.249234 1026:0.265471 1027:0.265398 1028:0.264866 1029:0.264936 1030:0.265445 1031:0.26539 1032:0.266768 1033:0.246785 1034:0.263284 1035:0.250585 1036:0.264788 1037:0.25668 1038:0.264737 1039:0.249215 1040:0.250967 1041:0.261686 1042:0.260314 1043:0.259193 1044:0.277898 1045:0.288918 1046:0.272591 1047:0.339831 1048:0.268376 1049:0.305256 1050:0.314254 1051:0.29012 1052:0.262007 1053:0.261368 1054:0.261484 1055:0.248654 1056:0.2356 1057:0.24554 1058:0.263452 1059:0.265291 1060:0.274799 1061:0.265785 1062:0.267496 1063:0.265764 1064:0.28355 1065:0.247555 1066:0.258849 1067:0.232471 1068:0.210285 1069:0.251249 1070:0.254695 1071:0.248014 1072:0.265004 1073:0.262163 1074:0.254935 1075:0.230775 1076:0.259415 1077:0.259501 1078:0.258752 1079:0.241191 1080:0.230875 1081:0.236778 1082:0.229422 1083:0.261797 1084:0.263654 1085:0.252454 1086:0.254538 1087:0.258153 1088:0.242732 1089:0.238882 1090:0.253693 1091:0.252672 1092:0.241578 1093:0.235892 1094:0.257473 1095:0.264527 1096:0.255315 1097:0.260453 1098:0.259224 1099:0.235421 1100:0.240504 1101:0.253196 1102:0.251531 1103:0.252776 1104:0.236541 1105:0.256217 1106:0.243355 1107:0.251718 1108:0.236536 1109:0.246243 1110:0.258758 1111:0.258571 1112:0.22435 1113:0.266242 1114:0.266594 1115:0.241247 1116:0.342418 
iter  4 ls_b=0.00123617 loglik -3961.32
eps 0.00269964 stop when < 1e-05
sequences loglik -3468.78
total loglik -3958.09
iseg=0 tmin=0 tmax=1116
sum_count 373.421
iter 0 f()=3983.6
break f=3983.23 status 27
iter 10 diff 0
Reprise 0
break f=3983.14 status 27
iter 59 diff 0
Reprise 1
break f=3983.14 status 27
iter 60 diff 0
Reprise 2
iter 60 f()=3983.14
0.0017218 0:0.455685 1:0.269431 2:0.263819 3:0.256541 4:0.236115 5:0.269659 6:0.289084 7:0.3556 8:0.266358 9:0.259298 10:0.272284 11:0.30003 12:0.268851 13:0.38653 14:0.264154 15:0.265286 16:0.264185 17:0.265373 18:0.264768 19:0.257517 20:0.264225 21:0.264459 22:0.258691 23:0.26346 24:0.25992 25:0.262791 26:0.264197 27:0.262919 28:0.265368 29:2.1955 30:15.1579 31:15.7904 32:2.67931 33:0.279114 34:0.272128 35:0.268277 36:0.262795 37:0.2592 38:0.265311 39:0.264836 40:0.265443 41:0.264396 42:0.263552 43:0.263037 44:0.26527 45:0.263702 46:0.265187 47:0.265359 48:0.265232 49:0.265141 50:0.265303 51:0.265362 52:0.2655 53:0.265338 54:0.264832 55:0.265213 56:0.265208 57:0.265233 58:0.265249 59:0.265411 60:0.264225 61:0.264624 62:0.264116 63:0.264981 64:0.262489 65:0.261904 66:0.263563 67:0.265292 68:0.257946 69:0.263637 70:0.25933 71:0.264541 72:0.262602 73:0.261265 74:0.264644 75:0.26404 76:0.257382 77:0.263599 78:0.265437 79:0.265129 80:0.264603 81:0.265403 82:0.262129 83:0.26365 84:0.262495 85:0.262132 86:0.263149 87:0.258464 88:0.26417 89:0.2638 90:0.260529 91:0.258011 92:0.264761 93:0.264123 94:0.264738 95:0.26465 96:0.257237 97:0.261485 98:0.25742 99:0.257685 100:0.26477 101:0.257777 102:0.265526 103:0.265483 104:0.263498 105:0.260627 106:0.259374 107:0.264626 108:0.26093 109:0.264429 110:0.266031 111:0.26612 112:0.265688 113:0.265901 114:0.265925 115:0.270331 116:0.271061 117:0.272425 118:0.28546 119:0.268945 120:0.282679 121:0.283648 122:0.269111 123:0.270033 124:0.277198 125:0.272343 126:0.275744 127:0.267314 128:0.265679 129:0.265849 130:0.267164 131:0.266604 132:0.266373 133:0.265947 134:0.265848 135:0.267064 136:0.265799 137:0.266047 138:0.265868 139:0.265762 140:0.244582 141:0.259154 142:0.263285 143:0.265502 144:0.246082 145:0.261553 146:0.263355 147:0.265076 148:0.262508 149:0.264679 150:0.265351 151:0.264637 152:0.265082 153:0.264595 154:0.264993 155:0.2636 156:0.264136 157:0.264944 158:0.26326 159:0.988592 160:0.263634 161:0.263947 162:0.262229 163:0.259142 164:0.263334 165:0.233281 166:0.263618 167:0.253255 168:0.254204 169:0.254917 170:0.259724 171:0.263456 172:0.304191 173:0.262356 174:0.262223 175:0.25365 176:0.250151 177:0.252893 178:0.255975 179:0.260134 180:0.24835 181:0.264261 182:0.249057 183:0.259418 184:0.264028 185:0.252414 186:0.272779 187:0.28133 188:0.266382 189:0.300589 190:0.26305 191:0.263991 192:0.272577 193:0.343104 194:0.269608 195:0.264712 196:0.263844 197:0.266584 198:0.251971 199:0.246898 200:0.25956 201:0.256216 202:0.255369 203:0.263448 204:0.249884 205:0.265039 206:0.259412 207:0.261753 208:0.259787 209:0.256137 210:0.259233 211:0.255854 212:0.261071 213:0.247731 214:0.260383 215:0.265111 216:0.26137 217:0.26319 218:0.263891 219:0.262812 220:0.265061 221:0.261083 222:0.201024 223:0.241306 224:0.261146 225:0.26311 226:0.259522 227:0.265195 228:0.253338 229:0.264165 230:0.264238 231:0.264879 232:0.261137 233:0.259805 234:0.29545 235:0.268834 236:0.291574 237:0.270948 238:0.24892 239:0.242373 240:0.255543 241:0.264045 242:0.26543 243:0.256607 244:0.263647 245:0.25809 246:0.262199 247:0.250711 248:0.263732 249:0.257729 250:0.245926 251:0.262841 252:0.261656 253:0.35438 254:0.265812 255:0.269024 256:0.265671 257:0.261523 258:0.262724 259:0.263083 260:0.262733 261:0.265108 262:0.263887 263:0.26184 264:0.26475 265:0.263852 266:0.259695 267:0.263792 268:0.28127 269:0.374185 270:0.260624 271:0.263527 272:0.263818 273:0.264448 274:0.263309 275:0.263484 276:0.259581 277:0.263237 278:0.2551 279:0.264527 280:0.262527 281:0.261315 282:0.259535 283:0.264246 284:0.258861 285:0.264691 286:0.265358 287:0.260666 288:0.264843 289:0.275563 290:0.32626 291:0.284997 292:0.277973 293:0.260667 294:0.265466 295:0.359316 296:0.265433 297:0.359388 298:0.267513 299:0.263056 300:0.259744 301:0.264574 302:0.264282 303:0.260811 304:0.261893 305:0.25983 306:0.265096 307:0.26334 308:0.264012 309:0.260541 310:0.264994 311:0.258962 312:0.256159 313:0.264282 314:0.26206 315:0.263624 316:0.261954 317:0.263372 318:0.264174 319:0.257727 320:0.261185 321:0.264152 322:0.263377 323:0.253579 324:0.265278 325:0.248965 326:0.26366 327:0.26274 328:0.264581 329:0.262698 330:0.270813 331:0.453786 332:0.328175 333:0.385064 334:11.3072 335:0.297963 336:0.27851 337:0.279846 338:0.360454 339:0.889433 340:0.261807 341:0.261922 342:0.260523 343:0.260204 344:0.325684 345:0.265187 346:0.262366 347:0.462408 348:0.264969 349:0.262181 350:0.264359 351:0.254207 352:0.265518 353:0.259434 354:0.264471 355:0.253718 356:0.262458 357:0.255253 358:0.258179 359:0.257371 360:0.260787 361:0.264374 362:0.259054 363:0.264391 364:0.26162 365:0.257998 366:0.23728 367:0.2652 368:0.263267 369:0.261469 370:0.258853 371:0.237446 372:0.237642 373:0.263931 374:0.265349 375:0.262709 376:0.258211 377:0.251313 378:0.263981 379:0.278328 380:0.39169 381:0.248533 382:0.255287 383:0.256183 384:0.262339 385:0.258005 386:0.25994 387:0.219277 388:0.261554 389:0.39833 390:0.264828 391:0.257589 392:0.259407 393:0.333888 394:0.263898 395:0.249052 396:0.252864 397:0.275769 398:0.244076 399:0.310539 400:0.252517 401:0.263474 402:0.26308 403:0.344041 404:0.263457 405:0.356499 406:0.260734 407:0.264024 408:0.258286 409:0.256575 410:0.256651 411:0.243394 412:0.264833 413:0.260952 414:0.26271 415:0.262094 416:0.24698 417:0.256171 418:0.260006 419:0.262343 420:0.244496 421:0.267993 422:0.337578 423:0.254603 424:0.241334 425:0.25477 426:0.26215 427:0.267255 428:4.23466 429:0.264904 430:0.260411 431:0.264194 432:0.264269 433:0.250945 434:0.263566 435:0.256604 436:0.262704 437:0.245048 438:0.257169 439:0.264373 440:0.259662 441:0.236462 442:0.23441 443:0.242736 444:0.389247 445:0.280375 446:0.265007 447:0.251572 448:0.341727 449:0.262502 450:0.269944 451:0.265202 452:0.246993 453:0.260848 454:0.250741 455:0.25917 456:0.259775 457:0.243957 458:0.264523 459:0.264886 460:0.262215 461:0.253162 462:0.258056 463:0.264726 464:0.255059 465:0.382007 466:0.258461 467:0.241521 468:0.25988 469:0.261605 470:0.26027 471:0.256923 472:0.260697 473:0.260157 474:0.249853 475:0.260612 476:0.264301 477:0.257523 478:0.265589 479:0.266229 480:0.265576 481:0.265725 482:0.267823 483:0.215608 484:0.254292 485:0.262276 486:0.259533 487:0.248493 488:0.255075 489:0.24636 490:0.239307 491:0.262653 492:0.264683 493:0.264938 494:0.255287 495:0.264302 496:0.260251 497:0.235236 498:0.263624 499:0.257978 500:0.256277 501:0.249662 502:0.263553 503:0.278973 504:0.275625 505:0.271582 506:0.263421 507:0.259315 508:0.259709 509:0.236437 510:0.260657 511:0.26076 512:0.255351 513:0.260562 514:0.26544 515:0.259091 516:0.274142 517:0.279016 518:0.252449 519:0.249424 520:0.262956 521:0.263021 522:0.245511 523:0.254973 524:0.248729 525:0.25375 526:0.26219 527:0.255645 528:0.263551 529:0.252337 530:0.265478 531:0.287052 532:0.267861 533:0.288636 534:0.26222 535:0.22881 536:0.256647 537:0.263534 538:0.246983 539:0.242984 540:0.248782 541:0.254526 542:0.262892 543:0.25301 544:0.257952 545:0.25898 546:0.26231 547:0.258258 548:0.250979 549:0.257396 550:0.250222 551:0.263028 552:0.260747 553:0.262583 554:0.263701 555:0.262244 556:0.265712 557:0.249829 558:0.264992 559:0.264264 560:0.264352 561:0.257298 562:0.239298 563:0.256508 564:0.244983 565:0.257048 566:0.240563 567:0.262853 568:0.263605 569:0.26427 570:0.266147 571:0.265784 572:0.268907 573:0.269384 574:0.269996 575:0.246421 576:0.217662 577:0.253444 578:0.26099 579:0.267691 580:0.2864 581:0.261482 582:0.234376 583:0.253678 584:0.254786 585:0.25921 586:0.260989 587:0.252541 588:0.260012 589:0.240686 590:0.264913 591:0.254998 592:0.254261 593:0.248925 594:0.261533 595:0.265407 596:0.263441 597:0.258161 598:0.23627 599:0.257885 600:0.257711 601:0.261822 602:0.258448 603:0.242074 604:0.26263 605:0.258285 606:0.263785 607:0.265095 608:0.261291 609:0.262207 610:0.260798 611:0.257683 612:0.258421 613:0.249644 614:0.254902 615:0.24444 616:0.262484 617:0.258054 618:0.254079 619:0.259364 620:0.262064 621:0.253895 622:0.255002 623:0.251123 624:0.258038 625:0.255874 626:0.255801 627:0.255926 628:0.264199 629:0.26078 630:0.262009 631:0.261974 632:0.260928 633:0.256456 634:0.220226 635:0.262945 636:0.263975 637:0.263468 638:0.26275 639:0.232861 640:0.249082 641:0.256313 642:0.255051 643:0.253474 644:0.25054 645:0.2909 646:0.270899 647:0.293913 648:0.260765 649:0.261131 650:0.264294 651:0.329946 652:0.268908 653:0.289785 654:0.269906 655:0.272201 656:0.289439 657:0.270774 658:0.261247 659:0.259393 660:0.259723 661:0.26419 662:0.26518 663:0.252838 664:0.259479 665:0.274887 666:0.260875 667:0.239835 668:0.441958 669:0.259824 670:0.261293 671:0.261887 672:0.253873 673:0.246224 674:0.259834 675:0.26116 676:0.264136 677:0.261209 678:0.250124 679:0.252853 680:0.252389 681:0.251548 682:0.259769 683:0.252259 684:0.261014 685:0.257022 686:0.245004 687:0.338033 688:0.265318 689:0.252117 690:0.258396 691:0.264126 692:0.259405 693:0.263635 694:0.265516 695:0.266727 696:0.266418 697:0.265441 698:0.265478 699:0.264394 700:0.24475 701:0.254975 702:0.257684 703:0.257653 704:0.26458 705:0.249282 706:0.261105 707:0.262819 708:0.263146 709:0.367813 710:0.277783 711:0.265111 712:0.262028 713:0.251909 714:0.261753 715:0.257755 716:0.266489 717:0.416503 718:0.24967 719:0.260308 720:0.262578 721:0.2655 722:0.260802 723:0.264268 724:0.260737 725:0.266232 726:0.268552 727:0.2672 728:0.270542 729:0.266281 730:0.266374 731:0.262243 732:0.265273 733:0.286939 734:0.279677 735:0.275253 736:0.26536 737:0.236577 738:0.255959 739:0.261086 740:0.259896 741:0.24556 742:0.26288 743:0.2466 744:0.256221 745:0.262853 746:0.249099 747:0.236979 748:0.264487 749:0.225395 750:0.28092 751:0.326905 752:0.249556 753:0.257147 754:0.263955 755:0.253842 756:0.255332 757:0.241138 758:0.242557 759:0.263826 760:0.259323 761:0.256253 762:0.312384 763:0.299973 764:0.236446 765:0.247105 766:0.253893 767:0.25464 768:0.263745 769:0.252028 770:0.262539 771:0.265421 772:0.262318 773:0.244191 774:0.234506 775:0.261751 776:0.260864 777:0.262991 778:0.250606 779:0.265329 780:0.263173 781:0.26237 782:0.262676 783:0.364888 784:0.270398 785:0.262306 786:0.263972 787:0.265079 788:0.270215 789:0.26617 790:0.267283 791:0.270753 792:0.289976 793:0.275056 794:0.267634 795:0.270083 796:0.265119 797:0.255966 798:0.343142 799:0.291114 800:0.248349 801:0.279525 802:0.269012 803:0.267109 804:0.253156 805:0.259793 806:0.268486 807:0.29288 808:0.256312 809:0.261663 810:0.263928 811:0.258859 812:0.232229 813:0.253493 814:0.264586 815:0.2643 816:0.22023 817:0.259476 818:0.258261 819:0.260332 820:0.252218 821:0.260095 822:0.258869 823:0.262373 824:0.259522 825:0.255965 826:0.22363 827:0.262774 828:0.254716 829:0.256255 830:0.262623 831:0.251469 832:0.253034 833:0.255185 834:0.262865 835:0.247313 836:0.254945 837:0.241642 838:0.259763 839:0.262926 840:0.250194 841:0.26258 842:0.265286 843:0.266006 844:0.3299 845:0.381949 846:0.294182 847:0.27187 848:0.281504 849:0.269963 850:0.44508 851:0.265384 852:0.264975 853:0.266492 854:0.265617 855:0.265621 856:0.262268 857:0.268247 858:0.273181 859:0.272204 860:0.269281 861:0.271748 862:0.431151 863:0.264215 864:0.266249 865:0.639822 866:0.280772 867:0.306878 868:6.67415 869:0.319132 870:7.63265 871:0.983519 872:0.280071 873:0.260953 874:0.259949 875:0.264962 876:0.262959 877:0.254012 878:0.259389 879:0.264085 880:0.262197 881:0.266526 882:3.39982 883:0.313067 884:0.252785 885:0.262105 886:0.269391 887:0.267775 888:0.268703 889:0.267102 890:0.265559 891:0.259524 892:0.253931 893:0.267176 894:0.266695 895:0.267114 896:0.266029 897:0.248126 898:0.249413 899:0.264885 900:0.260021 901:0.255274 902:0.266983 903:0.589211 904:0.268607 905:0.731186 906:0.267464 907:0.247689 908:0.264101 909:0.253402 910:0.280453 911:0.271994 912:0.267401 913:0.284209 914:0.267027 915:0.264307 916:0.264144 917:0.263006 918:0.262998 919:0.261648 920:0.26052 921:0.261129 922:0.24899 923:0.26086 924:0.247972 925:0.251265 926:0.243859 927:0.254983 928:0.264186 929:0.262061 930:0.264409 931:0.254813 932:0.251927 933:0.263182 934:0.266787 935:0.264055 936:0.256395 937:0.26307 938:0.254795 939:0.26395 940:0.261561 941:0.262578 942:0.262012 943:0.264813 944:0.262031 945:0.261008 946:0.261897 947:0.276763 948:0.273796 949:0.267519 950:0.274891 951:0.242384 952:0.264043 953:0.324771 954:0.310814 955:0.265453 956:0.512619 957:0.394916 958:10.9884 959:0.27107 960:0.341102 961:0.290189 962:0.293844 963:0.291489 964:0.265197 965:0.256715 966:0.263859 967:0.264376 968:0.264968 969:0.248358 970:0.260654 971:0.263133 972:0.261549 973:0.260404 974:0.262161 975:0.258129 976:0.263705 977:0.263687 978:0.26376 979:0.262887 980:0.263267 981:0.260257 982:0.249465 983:0.256627 984:0.262736 985:0.261409 986:0.264857 987:0.260679 988:0.267806 989:0.266055 990:0.259866 991:0.261992 992:0.261908 993:0.299584 994:0.325513 995:0.262798 996:0.260438 997:0.265509 998:0.26311 999:0.269877 1000:3.37176 1001:0.269415 1002:0.2667 1003:0.284671 1004:0.27034 1005:0.312711 1006:0.272777 1007:0.338668 1008:0.270571 1009:0.274174 1010:0.274844 1011:0.275584 1012:0.330509 1013:0.263452 1014:0.264692 1015:0.250928 1016:0.26452 1017:0.256969 1018:0.242786 1019:0.241329 1020:0.265336 1021:0.243192 1022:0.258391 1023:0.244504 1024:0.256018 1025:0.249995 1026:0.26555 1027:0.265561 1028:0.266118 1029:0.266685 1030:0.265596 1031:0.265601 1032:0.266963 1033:0.247723 1034:0.263434 1035:0.251356 1036:0.264855 1037:0.257167 1038:0.264803 1039:0.25004 1040:0.251719 1041:0.261923 1042:0.260615 1043:0.259544 1044:0.278749 1045:0.290776 1046:0.272478 1047:0.339596 1048:0.268338 1049:0.30577 1050:0.315128 1051:0.290421 1052:0.262246 1053:0.261634 1054:0.261588 1055:0.249039 1056:0.236139 1057:0.245957 1058:0.263513 1059:0.26532 1060:0.27509 1061:0.265815 1062:0.268144 1063:0.265874 1064:0.284089 1065:0.24769 1066:0.258906 1067:0.232688 1068:0.211733 1069:0.251701 1070:0.255075 1071:0.248505 1072:0.265085 1073:0.262418 1074:0.255656 1075:0.232806 1076:0.259635 1077:0.25972 1078:0.258994 1079:0.241912 1080:0.23178 1081:0.237556 1082:0.230353 1083:0.261932 1084:0.263738 1085:0.252859 1086:0.254868 1087:0.258388 1088:0.243351 1089:0.239668 1090:0.254393 1091:0.253384 1092:0.242927 1093:0.237506 1094:0.257993 1095:0.264616 1096:0.255671 1097:0.260649 1098:0.259458 1099:0.23629 1100:0.241246 1101:0.253607 1102:0.251935 1103:0.252891 1104:0.236761 1105:0.256445 1106:0.24377 1107:0.251989 1108:0.236697 1109:0.245909 1110:0.258867 1111:0.258719 1112:0.224975 1113:0.265578 1114:0.265695 1115:0.240874 1116:0.329737 
iter  5 ls_b=0.00125066 loglik -3958.09
eps 0.000814709 stop when < 1e-05
sequences loglik -3465.27
total loglik -3957.15
iseg=0 tmin=0 tmax=1116
sum_count 372.555
iter 0 f()=3953.26
break f=3953.16 status 27
iter 12 diff 0
Reprise 0
break f=3953.16 status 27
iter 99 diff 0
Reprise 1
break f=3953.16 status 27
iter 100 diff 0
Reprise 2
iter 100 f()=3953.16
0.00168531 0:0.439533 1:0.269242 2:0.26381 3:0.256433 4:0.235953 5:0.269705 6:0.289008 7:0.355669 8:0.266333 9:0.25937 10:0.271994 11:0.299907 12:0.268857 13:0.385868 14:0.264114 15:0.265288 16:0.26415 17:0.265378 18:0.264762 19:0.257345 20:0.264216 21:0.264453 22:0.258599 23:0.263439 24:0.259846 25:0.262761 26:0.264188 27:0.262888 28:0.265362 29:2.16554 30:16.2349 31:16.7393 32:2.64654 33:0.277943 34:0.271534 35:0.268023 36:0.262591 37:0.258711 38:0.265308 39:0.264804 40:0.265448 41:0.264335 42:0.263433 43:0.262879 44:0.265148 45:0.262898 46:0.264954 47:0.265313 48:0.265084 49:0.264843 50:0.265226 51:0.265317 52:0.265501 53:0.265284 54:0.264365 55:0.26505 56:0.265038 57:0.265098 58:0.265133 59:0.265386 60:0.263152 61:0.264536 62:0.26396 63:0.264937 64:0.26244 65:0.261844 66:0.263535 67:0.265298 68:0.257811 69:0.263611 70:0.259221 71:0.264533 72:0.262556 73:0.261191 74:0.264638 75:0.264028 76:0.257285 77:0.263584 78:0.265446 79:0.265134 80:0.264601 81:0.265412 82:0.262121 83:0.263644 84:0.262482 85:0.262116 86:0.263142 87:0.258422 88:0.26417 89:0.263797 90:0.260462 91:0.257904 92:0.264772 93:0.264134 94:0.264749 95:0.264661 96:0.257253 97:0.261498 98:0.257432 99:0.257696 100:0.264781 101:0.257773 102:0.265536 103:0.265491 104:0.263438 105:0.260467 106:0.259172 107:0.264605 108:0.26078 109:0.264402 110:0.266012 111:0.266095 112:0.265692 113:0.265895 114:0.265918 115:0.270313 116:0.271039 117:0.272393 118:0.285343 119:0.268937 120:0.282577 121:0.283541 122:0.269101 123:0.270017 124:0.277132 125:0.272311 126:0.275691 127:0.267316 128:0.265683 129:0.265844 130:0.267092 131:0.266561 132:0.266341 133:0.265938 134:0.265844 135:0.267003 136:0.265798 137:0.266033 138:0.265863 139:0.265762 140:0.244747 141:0.259219 142:0.263313 143:0.265512 144:0.246216 145:0.261595 146:0.263382 147:0.26509 148:0.262543 149:0.264696 150:0.265353 151:0.26464 152:0.26509 153:0.264598 154:0.265 155:0.263585 156:0.264131 157:0.264939 158:0.263218 159:1.01633 160:0.263667 161:0.263976 162:0.262277 163:0.259234 164:0.263375 165:0.23365 166:0.263656 167:0.253424 168:0.254362 169:0.255069 170:0.259814 171:0.263496 172:0.30355 173:0.262405 174:0.262274 175:0.253792 176:0.250324 177:0.253036 178:0.256085 179:0.260204 180:0.248529 181:0.264286 182:0.249231 183:0.259499 184:0.264057 185:0.252591 186:0.272998 187:0.281425 188:0.266396 189:0.300888 190:0.263088 191:0.264086 192:0.272544 193:0.343645 194:0.269593 195:0.264774 196:0.26393 197:0.26659 198:0.25207 199:0.247024 200:0.259464 201:0.256299 202:0.255458 203:0.263476 204:0.250007 205:0.26504 206:0.259315 207:0.261696 208:0.259695 209:0.256194 210:0.259184 211:0.255785 212:0.261024 213:0.247825 214:0.260426 215:0.265125 216:0.261407 217:0.263173 218:0.263882 219:0.262841 220:0.265074 221:0.261118 222:0.201107 223:0.24136 224:0.261168 225:0.263069 226:0.259412 227:0.265199 228:0.253112 229:0.264123 230:0.264174 231:0.264864 232:0.261148 233:0.259849 234:0.295546 235:0.268853 236:0.291661 237:0.270971 238:0.249006 239:0.242481 240:0.255604 241:0.264064 242:0.265441 243:0.256663 244:0.263668 245:0.258141 246:0.262229 247:0.250795 248:0.263751 249:0.257773 250:0.246005 251:0.262863 252:0.261685 253:0.355918 254:0.265771 255:0.268432 256:0.265656 257:0.261557 258:0.262752 259:0.263109 260:0.26276 261:0.265121 262:0.263908 263:0.261873 264:0.264766 265:0.263873 266:0.259736 267:0.263813 268:0.28123 269:0.374345 270:0.260653 271:0.26354 272:0.263832 273:0.264462 274:0.263327 275:0.263501 276:0.259608 277:0.263251 278:0.255131 279:0.26454 280:0.262546 281:0.261338 282:0.259562 283:0.264261 284:0.25889 285:0.264704 286:0.26537 287:0.26069 288:0.264856 289:0.275556 290:0.326166 291:0.284959 292:0.278031 293:0.260699 294:0.265477 295:0.358216 296:0.265444 297:0.358524 298:0.267598 299:0.263084 300:0.259778 301:0.264525 302:0.264217 303:0.260526 304:0.26172 305:0.259553 306:0.265091 307:0.263273 308:0.263942 309:0.260283 310:0.264978 311:0.258627 312:0.255687 313:0.264227 314:0.261887 315:0.263532 316:0.261774 317:0.263269 318:0.264114 319:0.257325 320:0.260962 321:0.264089 322:0.263272 323:0.252843 324:0.265272 325:0.248011 326:0.263547 327:0.262483 328:0.264507 329:0.262437 330:0.27031 331:0.439875 332:0.323031 333:0.377425 334:12.1023 335:0.295597 336:0.277549 337:0.279049 338:0.355302 339:0.882063 340:0.261646 341:0.261815 342:0.26037 343:0.260038 344:0.323961 345:0.265187 346:0.262272 347:0.461662 348:0.26496 349:0.262195 350:0.26437 351:0.254216 352:0.265528 353:0.259449 354:0.264483 355:0.253729 356:0.262473 357:0.255272 358:0.258198 359:0.25739 360:0.260804 361:0.264387 362:0.259097 363:0.264407 364:0.261648 365:0.25804 366:0.237461 367:0.265214 368:0.263296 369:0.26151 370:0.258851 371:0.237606 372:0.237802 373:0.263955 374:0.265361 375:0.262742 376:0.258276 377:0.251366 378:0.263995 379:0.278303 380:0.39148 381:0.248631 382:0.255356 383:0.256247 384:0.26237 385:0.25806 386:0.259985 387:0.219433 388:0.261589 389:0.398614 390:0.264843 391:0.25765 392:0.259458 393:0.33442 394:0.263918 395:0.248871 396:0.252779 397:0.274936 398:0.2442 399:0.308617 400:0.252608 401:0.2635 402:0.26311 403:0.342321 404:0.263484 405:0.354582 406:0.260781 407:0.264047 408:0.258338 409:0.256636 410:0.256702 411:0.243532 412:0.26485 413:0.260999 414:0.262744 415:0.262132 416:0.247102 417:0.256246 418:0.260056 419:0.262378 420:0.244627 421:0.267996 422:0.338217 423:0.254687 424:0.241502 425:0.254883 426:0.262043 427:0.266817 428:4.46302 429:0.26489 430:0.26019 431:0.26401 432:0.264075 433:0.251092 434:0.263584 435:0.256694 436:0.262753 437:0.245277 438:0.257286 439:0.264402 440:0.259774 441:0.236879 442:0.234843 443:0.243085 444:0.389237 445:0.280482 446:0.265027 447:0.251804 448:0.342143 449:0.262572 450:0.270532 451:0.265505 452:0.247386 453:0.260965 454:0.251001 455:0.259303 456:0.259898 457:0.244334 458:0.264551 459:0.264908 460:0.262282 461:0.253366 462:0.258188 463:0.26475 464:0.255235 465:0.382849 466:0.258582 467:0.241858 468:0.259981 469:0.261678 470:0.260363 471:0.257065 472:0.260784 473:0.260248 474:0.250085 475:0.260705 476:0.264333 477:0.257665 478:0.265602 479:0.266341 480:0.265611 481:0.265849 482:0.268817 483:0.216179 484:0.254474 485:0.26234 486:0.259635 487:0.248742 488:0.255248 489:0.246647 490:0.239674 491:0.262709 492:0.264708 493:0.264958 494:0.255457 495:0.264334 496:0.260345 497:0.235783 498:0.263679 499:0.258159 500:0.256494 501:0.25 502:0.263611 503:0.279485 504:0.276016 505:0.271795 506:0.263824 507:0.259433 508:0.259822 509:0.236872 510:0.260718 511:0.260821 512:0.255462 513:0.26062 514:0.265451 515:0.259168 516:0.273744 517:0.27851 518:0.252639 519:0.249439 520:0.262981 521:0.263045 522:0.24549 523:0.255143 524:0.248978 525:0.253954 526:0.262261 527:0.255818 528:0.263595 529:0.252551 530:0.265517 531:0.287491 532:0.267909 533:0.289007 534:0.262282 535:0.229251 536:0.256784 537:0.263576 538:0.247245 539:0.243291 540:0.249022 541:0.25454 542:0.262906 543:0.253029 544:0.257972 545:0.259003 546:0.262329 547:0.258284 548:0.251005 549:0.257421 550:0.250366 551:0.263064 552:0.260805 553:0.262623 554:0.263731 555:0.262287 556:0.265456 557:0.249925 558:0.265007 559:0.264285 560:0.264231 561:0.257455 562:0.239719 563:0.256678 564:0.245328 565:0.257209 566:0.240952 567:0.262912 568:0.26365 569:0.264829 570:0.266198 571:0.265808 572:0.269076 573:0.26949 574:0.270026 575:0.246535 576:0.218073 577:0.253586 578:0.261057 579:0.267608 580:0.286412 581:0.261542 582:0.235355 583:0.253821 584:0.254831 585:0.259238 586:0.261058 587:0.252715 588:0.260095 589:0.240995 590:0.264932 591:0.255145 592:0.254421 593:0.249152 594:0.261598 595:0.265419 596:0.263476 597:0.258255 598:0.236574 599:0.257973 600:0.25781 601:0.261875 602:0.258539 603:0.242332 604:0.262674 605:0.258377 606:0.263815 607:0.265111 608:0.26135 609:0.262256 610:0.260862 611:0.257783 612:0.258512 613:0.249829 614:0.25503 615:0.244675 616:0.262529 617:0.258149 618:0.254217 619:0.259417 620:0.262104 621:0.253991 622:0.255222 623:0.251411 624:0.258204 625:0.256082 626:0.256011 627:0.256134 628:0.264239 629:0.260892 630:0.262095 631:0.262061 632:0.261034 633:0.256648 634:0.22101 635:0.263015 636:0.264022 637:0.263527 638:0.262825 639:0.233483 640:0.249435 641:0.256526 642:0.255399 643:0.253869 644:0.25102 645:0.291694 646:0.271001 647:0.29469 648:0.260942 649:0.261295 650:0.264349 651:0.330903 652:0.269344 653:0.290177 654:0.270071 655:0.272452 656:0.290633 657:0.270993 658:0.261496 659:0.260137 660:0.25988 661:0.264236 662:0.2652 663:0.253158 664:0.259644 665:0.274636 666:0.261006 667:0.240436 668:0.442364 669:0.259983 670:0.261414 671:0.261991 672:0.254157 673:0.246673 674:0.259987 675:0.261272 676:0.264179 677:0.26132 678:0.250473 679:0.253146 680:0.252692 681:0.251862 682:0.25991 683:0.252556 684:0.26113 685:0.257226 686:0.245453 687:0.339639 688:0.265333 689:0.252405 690:0.25856 691:0.264168 692:0.259548 693:0.264701 694:0.265536 695:0.266791 696:0.266596 697:0.265485 698:0.26551 699:0.264937 700:0.245175 701:0.255207 702:0.258088 703:0.258058 704:0.264635 705:0.250013 706:0.261322 707:0.262955 708:0.263268 709:0.36918 710:0.277843 711:0.265142 712:0.262201 713:0.252312 714:0.261878 715:0.257995 716:0.266498 717:0.416679 718:0.250137 719:0.260476 720:0.262678 721:0.265515 722:0.260955 723:0.264318 724:0.260893 725:0.266245 726:0.268575 727:0.267209 728:0.270553 729:0.266293 730:0.266386 731:0.262329 732:0.26529 733:0.287577 734:0.28006 735:0.275507 736:0.265375 737:0.237137 738:0.256175 739:0.261197 740:0.260032 741:0.245975 742:0.26295 743:0.246995 744:0.256435 745:0.262922 746:0.249462 747:0.237559 748:0.26453 749:0.22639 750:0.280911 751:0.327098 752:0.249981 753:0.2574 754:0.264019 755:0.254127 756:0.255694 757:0.241926 758:0.243307 759:0.2639 760:0.259559 761:0.256594 762:0.311891 763:0.299616 764:0.237074 765:0.247472 766:0.254139 767:0.255018 768:0.263805 769:0.252368 770:0.262631 771:0.265435 772:0.262415 773:0.244668 774:0.235149 775:0.26192 776:0.261069 777:0.26311 778:0.251188 779:0.265349 780:0.263286 781:0.262572 782:0.262759 783:0.365848 784:0.270328 785:0.262366 786:0.264069 787:0.265115 788:0.270469 789:0.266209 790:0.267297 791:0.270772 792:0.289852 793:0.274978 794:0.267621 795:0.270028 796:0.265134 797:0.256102 798:0.342382 799:0.290811 800:0.2486 801:0.279165 802:0.268923 803:0.267073 804:0.253323 805:0.259879 806:0.268463 807:0.292593 808:0.256557 809:0.261778 810:0.263984 811:0.259033 812:0.232894 813:0.253778 814:0.264581 815:0.264348 816:0.221212 817:0.259621 818:0.258435 819:0.260473 820:0.252548 821:0.26025 822:0.259051 823:0.262469 824:0.259683 825:0.256186 826:0.224353 827:0.26285 828:0.254963 829:0.256471 830:0.262705 831:0.251782 832:0.253313 833:0.255422 834:0.262938 835:0.247677 836:0.255182 837:0.242067 838:0.259883 839:0.26297 840:0.250409 841:0.262641 842:0.265301 843:0.266016 844:0.329969 845:0.38344 846:0.294073 847:0.271853 848:0.281568 849:0.269968 850:0.446382 851:0.265383 852:0.26495 853:0.266429 854:0.265622 855:0.265625 856:0.262051 857:0.26823 858:0.273018 859:0.271981 860:0.269163 861:0.271545 862:0.430216 863:0.264119 864:0.265489 865:0.632433 866:0.279766 867:0.304184 868:7.06334 869:0.3156 870:8.10309 871:0.973722 872:0.279389 873:0.260636 874:0.259575 875:0.26465 876:0.262938 877:0.253857 878:0.259309 879:0.264054 880:0.262171 881:0.266456 882:3.50642 883:0.310014 884:0.252876 885:0.262142 886:0.269524 887:0.267881 888:0.268855 889:0.26718 890:0.26557 891:0.259593 892:0.254042 893:0.267262 894:0.266801 895:0.267267 896:0.266083 897:0.248313 898:0.249589 899:0.264905 900:0.260097 901:0.255397 902:0.266966 903:0.593454 904:0.268515 905:0.731846 906:0.267412 907:0.247897 908:0.264132 909:0.253553 910:0.280628 911:0.272067 912:0.267428 913:0.284442 914:0.267045 915:0.264363 916:0.264207 917:0.26311 918:0.263104 919:0.261704 920:0.260588 921:0.261189 922:0.249172 923:0.260927 924:0.248162 925:0.251427 926:0.244081 927:0.255093 928:0.264212 929:0.26206 930:0.264416 931:0.254776 932:0.251911 933:0.263185 934:0.26671 935:0.264064 936:0.2564 937:0.263085 938:0.254808 939:0.263964 940:0.261577 941:0.262594 942:0.262029 943:0.264825 944:0.262048 945:0.261024 946:0.261913 947:0.276794 948:0.273819 949:0.26753 950:0.274911 951:0.242353 952:0.264055 953:0.32471 954:0.310724 955:0.265426 956:0.499543 957:0.387249 958:12.085 959:0.270664 960:0.33875 961:0.289833 962:0.293427 963:0.291108 964:0.265194 965:0.25635 966:0.263806 967:0.264341 968:0.264928 969:0.24748 970:0.260408 971:0.263025 972:0.261384 973:0.2602 974:0.26203 975:0.257793 976:0.263632 977:0.263613 978:0.263691 979:0.26278 980:0.263217 981:0.260121 982:0.24901 983:0.256384 984:0.26267 985:0.2613 986:0.264848 987:0.26055 988:0.26777 989:0.266051 990:0.259894 991:0.262003 992:0.261919 993:0.29949 994:0.325277 995:0.262774 996:0.260142 997:0.265515 998:0.263026 999:0.269261 1000:3.44698 1001:0.268586 1002:0.266698 1003:0.284444 1004:0.270346 1005:0.312496 1006:0.272769 1007:0.338459 1008:0.270556 1009:0.274144 1010:0.274811 1011:0.275609 1012:0.330992 1013:0.263565 1014:0.264744 1015:0.251528 1016:0.264574 1017:0.257124 1018:0.243145 1019:0.241711 1020:0.26535 1021:0.243686 1022:0.258573 1023:0.24497 1024:0.256249 1025:0.250344 1026:0.265585 1027:0.265633 1028:0.266697 1029:0.267501 1030:0.265664 1031:0.265696 1032:0.26705 1033:0.248153 1034:0.263502 1035:0.251709 1036:0.264884 1037:0.257389 1038:0.264832 1039:0.250418 1040:0.252063 1041:0.26203 1042:0.260752 1043:0.259704 1044:0.279145 1045:0.29166 1046:0.27242 1047:0.339381 1048:0.268318 1049:0.306015 1050:0.315543 1051:0.290563 1052:0.262349 1053:0.26175 1054:0.261631 1055:0.249203 1056:0.236393 1057:0.246152 1058:0.263539 1059:0.265332 1060:0.275221 1061:0.265828 1062:0.268444 1063:0.265923 1064:0.284354 1065:0.247768 1066:0.258939 1067:0.232818 1068:0.21242 1069:0.251916 1070:0.255255 1071:0.248732 1072:0.265121 1073:0.262534 1074:0.255986 1075:0.233753 1076:0.259736 1077:0.25982 1078:0.259104 1079:0.242243 1080:0.232198 1081:0.237916 1082:0.230782 1083:0.261994 1084:0.263776 1085:0.253045 1086:0.25502 1087:0.258496 1088:0.243638 1089:0.240029 1090:0.254715 1091:0.253713 1092:0.243548 1093:0.238251 1094:0.258229 1095:0.264655 1096:0.255834 1097:0.260738 1098:0.259565 1099:0.236689 1100:0.241587 1101:0.253796 1102:0.252122 1103:0.252953 1104:0.236882 1105:0.256553 1106:0.24397 1107:0.25212 1108:0.236793 1109:0.245791 1110:0.258922 1111:0.25879 1112:0.225276 1113:0.26529 1114:0.265307 1115:0.240745 1116:0.324226 
iter  6 ls_b=0.00125826 loglik -3957.15
eps 0.000236429 stop when < 1e-05
sequences loglik -3463.82
total loglik -3956.95
iseg=0 tmin=0 tmax=1116
sum_count 372.285
iter 0 f()=3940.38
break f=3940.35 status 27
iter 13 diff 0
Reprise 0
break f=3940.35 status 27
iter 113 diff 0
Reprise 1
break f=3940.35 status 27
iter 115 diff 0
Reprise 2
break f=3940.35 status 27
iter 116 diff 0
Reprise 3
iter 116 f()=3940.35
0.00165987 0:0.427092 1:0.269094 2:0.263807 3:0.256374 4:0.235902 5:0.269758 6:0.288951 7:0.355743 8:0.266314 9:0.259436 10:0.271773 11:0.299825 12:0.268863 13:0.38534 14:0.264094 15:0.265292 16:0.264133 17:0.265383 18:0.264759 19:0.257233 20:0.264211 21:0.264451 22:0.258544 23:0.263428 24:0.259802 25:0.262743 26:0.264183 27:0.26287 28:0.265358 29:2.13868 30:17.0938 31:17.405 32:2.61711 33:0.277039 34:0.271077 35:0.267827 36:0.262446 37:0.258367 38:0.265307 39:0.264783 40:0.265452 41:0.264293 42:0.263349 43:0.262767 44:0.265064 45:0.262348 46:0.264793 47:0.265282 48:0.264983 49:0.264636 50:0.265173 51:0.265286 52:0.265502 53:0.265247 54:0.264041 55:0.264938 56:0.26492 57:0.265005 58:0.265053 59:0.265369 60:0.262413 61:0.264478 62:0.263858 63:0.264908 64:0.262411 65:0.261808 66:0.263519 67:0.265303 68:0.257727 69:0.263596 70:0.259153 71:0.264529 72:0.262528 73:0.261145 74:0.264635 75:0.264023 76:0.257231 77:0.263577 78:0.265454 79:0.265139 80:0.264602 81:0.265419 82:0.262121 83:0.263644 84:0.262479 85:0.262112 86:0.263141 87:0.258406 88:0.264173 89:0.263799 90:0.260424 91:0.257842 92:0.264782 93:0.264146 94:0.26476 95:0.264671 96:0.257283 97:0.261517 98:0.257459 99:0.257721 100:0.264791 101:0.257784 102:0.265544 103:0.265498 104:0.263397 105:0.260358 106:0.259034 107:0.264592 108:0.260678 109:0.264384 110:0.266003 111:0.266083 112:0.265696 113:0.265893 114:0.265915 115:0.270303 116:0.271026 117:0.272374 118:0.285265 119:0.268933 120:0.282509 121:0.283469 122:0.269097 123:0.270009 124:0.277089 125:0.272292 126:0.275657 127:0.267319 128:0.265687 129:0.265843 130:0.26705 131:0.266536 132:0.266324 133:0.265937 134:0.265845 135:0.266974 136:0.2658 137:0.266029 138:0.265864 139:0.265765 140:0.244919 141:0.259284 142:0.26334 143:0.265521 144:0.246366 145:0.261636 146:0.263409 147:0.265102 148:0.262577 149:0.264711 150:0.265357 151:0.264649 152:0.265098 153:0.264607 154:0.265008 155:0.263589 156:0.264137 157:0.26494 158:0.263205 159:1.04111 160:0.263697 161:0.264004 162:0.262324 163:0.259323 164:0.263411 165:0.233985 166:0.263688 167:0.253574 168:0.254502 169:0.255204 170:0.259894 171:0.26353 172:0.303039 173:0.262448 174:0.262319 175:0.253922 176:0.250484 177:0.253168 178:0.256187 179:0.260267 180:0.248697 181:0.264308 182:0.249393 183:0.259572 184:0.264081 185:0.252749 186:0.273192 187:0.281515 188:0.266407 189:0.301161 190:0.263122 191:0.264177 192:0.272523 193:0.344139 194:0.269584 195:0.26484 196:0.264017 197:0.266639 198:0.252169 199:0.24715 200:0.259405 201:0.256378 202:0.255542 203:0.263501 204:0.250127 205:0.265042 206:0.259254 207:0.26166 208:0.259638 209:0.256255 210:0.259159 211:0.255752 212:0.260997 213:0.247925 214:0.260468 215:0.265136 216:0.261443 217:0.263164 218:0.263878 219:0.262867 220:0.265085 221:0.261152 222:0.201286 223:0.241444 224:0.261192 225:0.263043 226:0.259342 227:0.265202 228:0.25297 229:0.264095 230:0.264129 231:0.264855 232:0.261164 233:0.259893 234:0.295654 235:0.268871 236:0.291758 237:0.270995 238:0.249102 239:0.242602 240:0.255668 241:0.264081 242:0.26545 243:0.256722 244:0.263688 245:0.258194 246:0.262257 247:0.250884 248:0.263768 249:0.257821 250:0.246101 251:0.262886 252:0.261713 253:0.357211 254:0.265743 255:0.268011 256:0.265646 257:0.261593 258:0.262781 259:0.263135 260:0.262788 261:0.265133 262:0.263928 263:0.261907 264:0.26478 265:0.263893 266:0.259783 267:0.263834 268:0.281205 269:0.37452 270:0.260688 271:0.263556 272:0.263847 273:0.264475 274:0.263346 275:0.263519 276:0.259643 277:0.263267 278:0.25518 279:0.264553 280:0.262568 281:0.261366 282:0.259597 283:0.264276 284:0.25893 285:0.264717 286:0.265379 287:0.260722 288:0.264868 289:0.275554 290:0.326109 291:0.284935 292:0.278083 293:0.260735 294:0.265486 295:0.357311 296:0.265452 297:0.357825 298:0.267671 299:0.263111 300:0.259817 301:0.264492 302:0.264172 303:0.260324 304:0.2616 305:0.25936 306:0.265088 307:0.263228 308:0.263892 309:0.260101 310:0.264966 311:0.258391 312:0.255356 313:0.264189 314:0.261764 315:0.263467 316:0.261645 317:0.263195 318:0.264072 319:0.25704 320:0.260803 321:0.264045 322:0.263198 323:0.252325 324:0.265268 325:0.247347 326:0.263467 327:0.262295 328:0.264453 329:0.262246 330:0.269922 331:0.428786 332:0.318999 333:0.371265 334:12.5448 335:0.293741 336:0.2768 337:0.278429 338:0.351156 339:0.875648 340:0.261535 341:0.261744 342:0.260268 343:0.259926 344:0.322798 345:0.265188 346:0.262209 347:0.461093 348:0.264955 349:0.262213 350:0.264381 351:0.254246 352:0.265537 353:0.259473 354:0.264494 355:0.253762 356:0.262492 357:0.255308 358:0.258228 359:0.257422 360:0.260827 361:0.264399 362:0.259141 363:0.264422 364:0.261677 365:0.258086 366:0.237649 367:0.265225 368:0.263322 369:0.261549 370:0.258863 371:0.23778 372:0.237976 373:0.263976 374:0.265371 375:0.262773 376:0.25834 377:0.251434 378:0.264009 379:0.278288 380:0.391343 381:0.248738 382:0.255428 383:0.256314 384:0.2624 385:0.258117 386:0.26003 387:0.219637 388:0.261624 389:0.398908 390:0.264856 391:0.257712 392:0.259509 393:0.334935 394:0.263936 395:0.248774 396:0.252744 397:0.274287 398:0.244336 399:0.30706 400:0.252703 401:0.263525 402:0.263138 403:0.340874 404:0.263509 405:0.35295 406:0.260827 407:0.264067 408:0.258393 409:0.256702 410:0.256759 411:0.243682 412:0.264864 413:0.261044 414:0.262776 415:0.262168 416:0.247232 417:0.256322 418:0.260105 419:0.262411 420:0.24477 421:0.268 422:0.33882 423:0.254773 424:0.241677 425:0.25499 426:0.261974 427:0.266492 428:4.66329 429:0.264881 430:0.260047 431:0.263885 432:0.263943 433:0.251231 434:0.263603 435:0.256783 436:0.262797 437:0.245492 438:0.257392 439:0.264427 440:0.259869 441:0.237239 442:0.235218 443:0.243386 444:0.389251 445:0.280571 446:0.265044 447:0.252005 448:0.342512 449:0.262632 450:0.271051 451:0.265773 452:0.247727 453:0.261065 454:0.251224 455:0.259418 456:0.260003 457:0.24466 458:0.264574 459:0.264926 460:0.26234 461:0.253545 462:0.258304 463:0.264771 464:0.255389 465:0.383606 466:0.258689 467:0.24216 468:0.26007 469:0.261742 470:0.260445 471:0.257191 472:0.260861 473:0.260329 474:0.250293 475:0.260786 476:0.26436 477:0.25779 478:0.265612 479:0.266445 480:0.265641 481:0.26596 482:0.269713 483:0.216697 484:0.254635 485:0.262395 486:0.259725 487:0.248964 488:0.2554 489:0.246903 490:0.240002 491:0.262759 492:0.264728 493:0.264975 494:0.255607 495:0.264361 496:0.260429 497:0.236312 498:0.263729 499:0.258326 500:0.256695 501:0.250317 502:0.263663 503:0.279956 504:0.276375 505:0.271991 506:0.264187 507:0.259537 508:0.259921 509:0.237265 510:0.260775 511:0.260877 512:0.255571 513:0.260675 514:0.265461 515:0.259242 516:0.27344 517:0.278132 518:0.252811 519:0.249503 520:0.26301 521:0.263072 522:0.245562 523:0.255297 524:0.249207 525:0.254137 526:0.262323 527:0.255973 528:0.263634 529:0.252745 530:0.265551 531:0.287885 532:0.267952 533:0.28934 534:0.262335 535:0.229648 536:0.256905 537:0.263612 538:0.247478 539:0.243565 540:0.249236 541:0.254578 542:0.262923 543:0.253074 544:0.258006 545:0.259036 546:0.262351 547:0.25832 548:0.251059 549:0.257459 550:0.250514 551:0.263098 552:0.260862 553:0.262661 554:0.263758 555:0.262329 556:0.265268 557:0.250037 558:0.26502 559:0.264305 560:0.264144 561:0.257591 562:0.240085 563:0.256824 564:0.245628 565:0.257348 566:0.241294 567:0.262963 568:0.263688 569:0.26532 570:0.266246 571:0.265831 572:0.269245 573:0.269605 574:0.270077 575:0.24667 576:0.218485 577:0.253723 578:0.261118 579:0.267556 580:0.286479 581:0.261598 582:0.236242 583:0.25396 584:0.254918 585:0.259291 586:0.26112 587:0.252876 588:0.26017 589:0.241283 590:0.264948 591:0.25528 592:0.254564 593:0.249354 594:0.261656 595:0.265429 596:0.263507 597:0.258342 598:0.236858 599:0.258055 600:0.257901 601:0.261923 602:0.258623 603:0.242571 604:0.262713 605:0.258462 606:0.263842 607:0.265124 608:0.261404 609:0.2623 610:0.260921 611:0.257874 612:0.258596 613:0.249999 614:0.255149 615:0.244892 616:0.26257 617:0.258235 618:0.254344 619:0.259469 620:0.26214 621:0.254087 622:0.255411 623:0.251661 624:0.258346 625:0.256261 626:0.256191 627:0.256312 628:0.264272 629:0.260987 630:0.262168 631:0.262134 632:0.261125 633:0.256813 634:0.221677 635:0.263075 636:0.264062 637:0.263577 638:0.262888 639:0.234013 640:0.249736 641:0.256707 642:0.255696 643:0.254206 644:0.25143 645:0.292378 646:0.271088 647:0.295358 648:0.261093 649:0.261435 650:0.264395 651:0.331733 652:0.269723 653:0.290507 654:0.270211 655:0.272667 656:0.291666 657:0.271181 658:0.261713 659:0.260787 660:0.260016 661:0.264275 662:0.265216 663:0.253436 664:0.259786 665:0.274453 666:0.261118 667:0.240949 668:0.44275 669:0.260118 670:0.261517 671:0.262078 672:0.254402 673:0.24706 674:0.260118 675:0.261368 676:0.264216 677:0.261416 678:0.250775 679:0.2534 680:0.252954 681:0.252135 682:0.260031 683:0.252815 684:0.261229 685:0.257402 686:0.245843 687:0.341039 688:0.265346 689:0.252652 690:0.2587 691:0.264203 692:0.25967 693:0.265622 694:0.265551 695:0.266848 696:0.266752 697:0.265522 698:0.265537 699:0.265404 700:0.245539 701:0.255405 702:0.25843 703:0.258402 704:0.264681 705:0.250637 706:0.261506 707:0.26307 708:0.263371 709:0.370377 710:0.277896 711:0.265167 712:0.262348 713:0.25266 714:0.261986 715:0.258203 716:0.266511 717:0.416869 718:0.250542 719:0.26062 720:0.262764 721:0.265527 722:0.261087 723:0.26436 724:0.261029 725:0.266257 726:0.268603 727:0.267221 728:0.270591 729:0.266307 730:0.266401 731:0.262403 732:0.265303 733:0.288139 734:0.280397 735:0.275732 736:0.265387 737:0.237628 738:0.256362 739:0.261292 740:0.26015 741:0.246337 742:0.26301 743:0.24734 744:0.256621 745:0.262981 746:0.249778 747:0.238063 748:0.264566 749:0.227253 750:0.280909 751:0.327275 752:0.250354 753:0.257619 754:0.264074 755:0.25437 756:0.256 757:0.242594 758:0.243942 759:0.263962 760:0.259758 761:0.256882 762:0.311484 763:0.299323 764:0.237612 765:0.247796 766:0.254356 767:0.255354 768:0.263854 769:0.252657 770:0.262708 771:0.265446 772:0.262496 773:0.245075 774:0.235697 775:0.262065 776:0.261245 777:0.263211 778:0.251695 779:0.265365 780:0.263382 781:0.262745 782:0.262829 783:0.366684 784:0.270275 785:0.262419 786:0.264155 787:0.265146 788:0.270702 789:0.266244 790:0.267311 791:0.270799 792:0.289791 793:0.27493 794:0.267614 795:0.269989 796:0.265148 797:0.256233 798:0.341737 799:0.290562 800:0.248843 801:0.278899 802:0.268857 803:0.267047 804:0.25349 805:0.25996 806:0.268447 807:0.292366 808:0.256766 809:0.261875 810:0.264031 811:0.259185 812:0.233482 813:0.254028 814:0.264583 815:0.264389 816:0.222102 817:0.259749 818:0.258591 819:0.260595 820:0.252835 821:0.260383 822:0.259208 823:0.26255 824:0.25982 825:0.256376 826:0.224982 827:0.262915 828:0.255175 829:0.256657 830:0.262774 831:0.252052 832:0.253553 833:0.255627 834:0.263002 835:0.248004 836:0.255395 837:0.242452 838:0.259989 839:0.263011 840:0.250618 841:0.262696 842:0.265314 843:0.266025 844:0.330071 845:0.38478 846:0.294009 847:0.271844 848:0.281647 849:0.269977 850:0.447539 851:0.265392 852:0.264961 853:0.266399 854:0.265627 855:0.26563 856:0.2619 857:0.268241 858:0.272939 859:0.271828 860:0.26908 861:0.271402 862:0.429513 863:0.264049 864:0.264919 865:0.625947 866:0.278979 867:0.302054 868:7.34471 869:0.312797 870:8.47518 871:0.964973 872:0.278858 873:0.260407 874:0.259305 875:0.264418 876:0.262927 877:0.253762 878:0.259259 879:0.264032 880:0.262157 881:0.266402 882:3.5942 883:0.307596 884:0.252966 885:0.262176 886:0.26965 887:0.267979 888:0.268994 889:0.267251 890:0.265579 891:0.259654 892:0.254147 893:0.267341 894:0.266896 895:0.267404 896:0.26613 897:0.248483 898:0.249748 899:0.26492 900:0.260165 901:0.255508 902:0.266955 903:0.597191 904:0.268447 905:0.732451 906:0.267373 907:0.248082 908:0.264157 909:0.253687 910:0.280783 911:0.272131 912:0.267451 913:0.284649 914:0.26706 915:0.264413 916:0.264262 917:0.263203 918:0.263197 919:0.261753 920:0.260647 921:0.261242 922:0.249333 923:0.260986 924:0.248332 925:0.251571 926:0.244281 927:0.255192 928:0.264233 929:0.262064 930:0.264423 931:0.254762 932:0.251916 933:0.263191 934:0.26665 935:0.264073 936:0.256416 937:0.263099 938:0.254832 939:0.263978 940:0.261599 941:0.262614 942:0.26205 943:0.264837 944:0.262069 945:0.261046 946:0.261933 947:0.276839 948:0.273852 949:0.267542 950:0.274944 951:0.242361 952:0.264065 953:0.324675 954:0.310663 955:0.265406 956:0.48864 957:0.380988 958:12.951 959:0.270343 960:0.336821 961:0.28955 962:0.293095 963:0.290804 964:0.265192 965:0.256086 966:0.263766 967:0.264316 968:0.264897 969:0.246843 970:0.260225 971:0.262945 972:0.26126 973:0.260049 974:0.261933 975:0.257545 976:0.263577 977:0.263558 978:0.263639 979:0.262701 980:0.263181 981:0.260022 982:0.248688 983:0.256209 984:0.262623 985:0.261221 986:0.264841 987:0.260456 988:0.267735 989:0.266047 990:0.259925 991:0.262018 992:0.261934 993:0.299439 994:0.325124 995:0.262762 996:0.259931 997:0.265521 998:0.26297 999:0.268798 1000:3.50374 1001:0.26797 1002:0.266698 1003:0.284282 1004:0.270358 1005:0.312339 1006:0.272766 1007:0.338312 1008:0.270546 1009:0.274128 1010:0.274792 1011:0.275638 1012:0.33145 1013:0.26368 1014:0.264796 1015:0.252081 1016:0.264623 1017:0.257262 1018:0.24347 1019:0.242056 1020:0.265362 1021:0.244116 1022:0.25873 1023:0.245377 1024:0.25645 1025:0.250647 1026:0.265614 1027:0.265695 1028:0.267199 1029:0.268213 1030:0.265722 1031:0.265777 1032:0.267125 1033:0.248529 1034:0.26356 1035:0.252017 1036:0.264909 1037:0.257582 1038:0.264856 1039:0.250749 1040:0.252363 1041:0.262122 1042:0.26087 1043:0.259843 1044:0.279506 1045:0.292459 1046:0.272375 1047:0.339206 1048:0.268303 1049:0.306253 1050:0.31593 1051:0.290703 1052:0.262443 1053:0.261855 1054:0.261688 1055:0.249408 1056:0.236641 1057:0.246337 1058:0.263569 1059:0.265343 1060:0.275347 1061:0.265838 1062:0.268719 1063:0.265967 1064:0.284629 1065:0.247879 1066:0.258983 1067:0.233009 1068:0.213063 1069:0.252118 1070:0.255423 1071:0.248934 1072:0.265152 1073:0.262635 1074:0.256277 1075:0.234594 1076:0.259823 1077:0.259906 1078:0.2592 1079:0.242534 1080:0.232569 1081:0.238235 1082:0.231164 1083:0.262048 1084:0.263808 1085:0.253209 1086:0.255155 1087:0.258592 1088:0.243893 1089:0.240344 1090:0.254996 1091:0.254005 1092:0.244089 1093:0.2389 1094:0.258433 1095:0.264688 1096:0.255975 1097:0.260815 1098:0.259656 1099:0.237036 1100:0.241885 1101:0.25396 1102:0.252287 1103:0.253025 1104:0.237028 1105:0.256651 1106:0.244161 1107:0.252244 1108:0.236922 1109:0.245747 1110:0.258976 1111:0.258855 1112:0.225566 1113:0.265075 1114:0.265016 1115:0.240707 1116:0.319972 
iter  7 ls_b=0.00126179 loglik -3956.95
eps 5.07849e-05 stop when < 1e-05
sequences loglik -3462.87
total loglik -3956.88
iseg=0 tmin=0 tmax=1116
sum_count 372.098
iter 0 f()=3931.97
break f=3931.96 status 27
iter 49 diff 0
Reprise 0
break f=3931.96 status 27
iter 50 diff 0
Reprise 1
iter 50 f()=3931.96
0.00165307 0:0.42326 1:0.269049 2:0.263806 3:0.256356 4:0.235888 5:0.269774 6:0.288933 7:0.355762 8:0.266308 9:0.259456 10:0.271705 11:0.299801 12:0.268864 13:0.385176 14:0.264088 15:0.265293 16:0.264128 17:0.265385 18:0.264758 19:0.257198 20:0.26421 21:0.264451 22:0.258526 23:0.263424 24:0.259788 25:0.262738 26:0.264182 27:0.262864 28:0.265356 29:2.12977 30:17.3862 31:17.6248 32:2.60688 33:0.276764 34:0.270937 35:0.267768 36:0.262401 37:0.25826 38:0.265306 39:0.264776 40:0.265453 41:0.264279 42:0.263323 43:0.262732 44:0.265038 45:0.262176 46:0.264743 47:0.265272 48:0.264951 49:0.264572 50:0.265157 51:0.265277 52:0.265503 53:0.265235 54:0.26394 55:0.264903 56:0.264883 57:0.264976 58:0.265028 59:0.265364 60:0.262183 61:0.26446 62:0.263826 63:0.264899 64:0.262401 65:0.261796 66:0.263514 67:0.265305 68:0.2577 69:0.263591 70:0.259131 71:0.264527 72:0.262519 73:0.26113 74:0.264634 75:0.264022 76:0.257214 77:0.263575 78:0.265456 79:0.265141 80:0.264602 81:0.265421 82:0.262121 83:0.263644 84:0.262478 85:0.26211 86:0.263141 87:0.2584 88:0.264174 89:0.263799 90:0.260412 91:0.257822 92:0.264785 93:0.26415 94:0.264763 95:0.264675 96:0.257291 97:0.261522 98:0.257466 99:0.257729 100:0.264794 101:0.257787 102:0.265546 103:0.2655 104:0.263385 105:0.260324 106:0.258992 107:0.264588 108:0.260646 109:0.264378 110:0.265999 111:0.266078 112:0.265697 113:0.265892 114:0.265914 115:0.2703 116:0.271021 117:0.272367 118:0.285238 119:0.268931 120:0.282486 121:0.283445 122:0.269095 123:0.270005 124:0.277075 125:0.272285 126:0.275645 127:0.267319 128:0.265688 129:0.265842 130:0.267035 131:0.266527 132:0.266317 133:0.265936 134:0.265845 135:0.266961 136:0.2658 137:0.266027 138:0.265863 139:0.265765 140:0.24497 141:0.259303 142:0.263349 143:0.265523 144:0.24641 145:0.261649 146:0.263417 147:0.265106 148:0.262587 149:0.264716 150:0.265358 151:0.264651 152:0.265101 153:0.264608 154:0.26501 155:0.263588 156:0.264138 157:0.264939 158:0.263198 159:1.04906 160:0.263706 161:0.264012 162:0.262338 163:0.259349 164:0.263422 165:0.234087 166:0.263698 167:0.25362 168:0.254545 169:0.255245 170:0.259919 171:0.263541 172:0.302877 173:0.262462 174:0.262332 175:0.253961 176:0.250533 177:0.253208 178:0.256218 179:0.260286 180:0.248748 181:0.264315 182:0.249442 183:0.259594 184:0.264089 185:0.252796 186:0.273252 187:0.281542 188:0.266411 189:0.301244 190:0.263133 191:0.264205 192:0.272516 193:0.344282 194:0.269581 195:0.264859 196:0.264043 197:0.266652 198:0.252199 199:0.247189 200:0.259387 201:0.256401 202:0.255568 203:0.263508 204:0.250164 205:0.265043 206:0.259235 207:0.261649 208:0.25962 209:0.256273 210:0.259151 211:0.255741 212:0.260989 213:0.247956 214:0.260481 215:0.265139 216:0.261454 217:0.263161 218:0.263876 219:0.262875 220:0.265089 221:0.261162 222:0.201338 223:0.241469 224:0.261199 225:0.263035 226:0.25932 227:0.265203 228:0.252926 229:0.264087 230:0.264115 231:0.264852 232:0.261169 233:0.259906 234:0.295687 235:0.268876 236:0.291787 237:0.271002 238:0.24913 239:0.242639 240:0.255688 241:0.264087 242:0.265453 243:0.25674 244:0.263694 245:0.258209 246:0.262266 247:0.250911 248:0.263774 249:0.257835 250:0.246129 251:0.262892 252:0.261722 253:0.357611 254:0.265734 255:0.26788 256:0.265642 257:0.261604 258:0.262789 259:0.263143 260:0.262797 261:0.265136 262:0.263934 263:0.261917 264:0.264784 265:0.263899 266:0.259797 267:0.26384 268:0.281197 269:0.374573 270:0.260699 271:0.263561 272:0.263851 273:0.264479 274:0.263351 275:0.263525 276:0.259653 277:0.263272 278:0.255195 279:0.264557 280:0.262574 281:0.261374 282:0.259608 283:0.26428 284:0.258941 285:0.26472 286:0.265381 287:0.260731 288:0.264871 289:0.275553 290:0.32609 291:0.284927 292:0.278099 293:0.260746 294:0.265488 295:0.357026 296:0.265455 297:0.357605 298:0.267694 299:0.26312 300:0.259829 301:0.264481 302:0.264158 303:0.260262 304:0.261562 305:0.2593 306:0.265087 307:0.263213 308:0.263877 309:0.260045 310:0.264962 311:0.258319 312:0.255254 313:0.264177 314:0.261726 315:0.263447 316:0.261606 317:0.263173 318:0.264059 319:0.256952 320:0.260754 321:0.264031 322:0.263175 323:0.252166 324:0.265267 325:0.247144 326:0.263442 327:0.262238 328:0.264436 329:0.262187 330:0.269803 331:0.425374 332:0.317769 333:0.369386 334:12.6872 335:0.293176 336:0.276571 337:0.27824 338:0.349887 339:0.87349 340:0.261501 341:0.261722 342:0.260237 343:0.259892 344:0.322434 345:0.265188 346:0.26219 347:0.460916 348:0.264953 349:0.262218 350:0.264385 351:0.254255 352:0.265539 353:0.25948 354:0.264498 355:0.253772 356:0.262497 357:0.255318 358:0.258237 359:0.257431 360:0.260834 361:0.264403 362:0.259155 363:0.264427 364:0.261686 365:0.2581 366:0.237706 367:0.265229 368:0.26333 369:0.261561 370:0.258867 371:0.237832 372:0.238028 373:0.263982 374:0.265374 375:0.262782 376:0.258359 377:0.251455 378:0.264013 379:0.278284 380:0.3913 381:0.248771 382:0.255449 383:0.256334 384:0.262409 385:0.258133 386:0.260044 387:0.219698 388:0.261635 389:0.398998 390:0.26486 391:0.257731 392:0.259524 393:0.335094 394:0.263942 395:0.248743 396:0.252732 397:0.274087 398:0.244377 399:0.306579 400:0.252731 401:0.263532 402:0.263147 403:0.340406 404:0.263517 405:0.352425 406:0.260841 407:0.264073 408:0.258409 409:0.256721 410:0.256776 411:0.243728 412:0.264868 413:0.261057 414:0.262785 415:0.262179 416:0.247271 417:0.256345 418:0.26012 419:0.262421 420:0.244813 421:0.268001 422:0.339005 423:0.254799 424:0.24173 425:0.255022 426:0.261949 427:0.266387 428:4.7286 429:0.264878 430:0.259993 431:0.26384 432:0.263895 433:0.251273 434:0.263608 435:0.25681 436:0.26281 437:0.245556 438:0.257424 439:0.264434 440:0.259898 441:0.237349 442:0.235333 443:0.243478 444:0.389256 445:0.280598 446:0.265049 447:0.252066 448:0.342619 449:0.26265 450:0.271207 451:0.265853 452:0.24783 453:0.261096 454:0.251292 455:0.259452 456:0.260035 457:0.244759 458:0.264582 459:0.264932 460:0.262358 461:0.253599 462:0.258339 463:0.264777 464:0.255436 465:0.383838 466:0.258721 467:0.242252 468:0.260097 469:0.261762 470:0.26047 471:0.257229 472:0.260884 473:0.260354 474:0.250356 475:0.260811 476:0.264369 477:0.257828 478:0.265615 479:0.266476 480:0.26565 481:0.265993 482:0.269989 483:0.216855 484:0.254684 485:0.262411 486:0.259752 487:0.249032 488:0.255447 489:0.246981 490:0.240102 491:0.262774 492:0.264734 493:0.26498 494:0.255652 495:0.264369 496:0.260454 497:0.236473 498:0.263743 499:0.258376 500:0.256755 501:0.250414 502:0.263678 503:0.2801 504:0.276485 505:0.272051 506:0.264299 507:0.259569 508:0.259952 509:0.237385 510:0.260793 511:0.260895 512:0.255604 513:0.260692 514:0.265463 515:0.259265 516:0.273343 517:0.278007 518:0.252864 519:0.249519 520:0.263019 521:0.26308 522:0.245578 523:0.255344 524:0.249276 525:0.254193 526:0.262342 527:0.25602 528:0.263646 529:0.252805 530:0.265561 531:0.288006 532:0.267965 533:0.289442 534:0.262352 535:0.22977 536:0.256942 537:0.263623 538:0.24755 539:0.243649 540:0.249301 541:0.254589 542:0.262928 543:0.253086 544:0.258015 545:0.259046 546:0.262357 547:0.25833 548:0.251074 549:0.257469 550:0.250559 551:0.263108 552:0.260879 553:0.262673 554:0.263766 555:0.262342 556:0.26521 557:0.250071 558:0.265024 559:0.26431 560:0.264117 561:0.257632 562:0.240197 563:0.256869 564:0.24572 565:0.257391 566:0.241398 567:0.262978 568:0.263699 569:0.265471 570:0.26626 571:0.265837 572:0.269297 573:0.26964 574:0.270092 575:0.246712 576:0.218612 577:0.253764 578:0.261137 579:0.267539 580:0.286496 581:0.261615 582:0.23652 583:0.254002 584:0.254943 585:0.259306 586:0.26114 587:0.252925 588:0.260194 589:0.241371 590:0.264952 591:0.255321 592:0.254608 593:0.249417 594:0.261673 595:0.265432 596:0.263517 597:0.258369 598:0.236946 599:0.25808 600:0.257928 601:0.261938 602:0.258648 603:0.242645 604:0.262725 605:0.258488 606:0.263851 607:0.265128 608:0.26142 609:0.262313 610:0.260939 611:0.257902 612:0.258621 613:0.250051 614:0.255185 615:0.244959 616:0.262582 617:0.258262 618:0.254383 619:0.259486 620:0.262152 621:0.254117 622:0.25547 623:0.251737 624:0.25839 625:0.256316 626:0.256246 627:0.256366 628:0.264282 629:0.261017 630:0.262191 631:0.262157 632:0.261152 633:0.256863 634:0.221883 635:0.263093 636:0.264074 637:0.263592 638:0.262908 639:0.234176 640:0.249829 641:0.256762 642:0.255787 643:0.254309 644:0.251556 645:0.292589 646:0.271115 647:0.295565 648:0.261139 649:0.261478 650:0.264409 651:0.33199 652:0.269839 653:0.290608 654:0.270254 655:0.272733 656:0.291988 657:0.271238 658:0.261779 659:0.260988 660:0.260058 661:0.264287 662:0.265221 663:0.253521 664:0.25983 665:0.274395 666:0.261152 667:0.241107 668:0.442871 669:0.26016 670:0.261548 671:0.262105 672:0.254478 673:0.24718 674:0.260159 675:0.261398 676:0.264227 677:0.261445 678:0.250868 679:0.253478 680:0.253034 681:0.252219 682:0.260069 683:0.252894 684:0.261259 685:0.257456 686:0.245963 687:0.341474 688:0.265349 689:0.252727 690:0.258743 691:0.264214 692:0.259708 693:0.265908 694:0.265556 695:0.266865 696:0.2668 697:0.265534 698:0.265546 699:0.265548 700:0.24565 701:0.255466 702:0.258535 703:0.258507 704:0.264695 705:0.250828 706:0.261563 707:0.263105 708:0.263402 709:0.370749 710:0.277912 711:0.265175 712:0.262393 713:0.252767 714:0.262019 715:0.258267 716:0.266514 717:0.416929 718:0.250666 719:0.260665 720:0.262791 721:0.265531 722:0.261127 723:0.264373 724:0.26107 725:0.266261 726:0.268612 727:0.267225 728:0.270601 729:0.266311 730:0.266405 731:0.262426 732:0.265307 733:0.288312 734:0.280501 735:0.2758 736:0.26539 737:0.237778 738:0.25642 739:0.261321 740:0.260186 741:0.246448 742:0.263029 743:0.247446 744:0.256678 745:0.262999 746:0.249875 747:0.238218 748:0.264578 749:0.22752 750:0.280907 751:0.327326 752:0.250468 753:0.257686 754:0.264091 755:0.254444 756:0.256094 757:0.242801 758:0.244138 759:0.263981 760:0.259819 761:0.256971 762:0.311356 763:0.299231 764:0.237778 765:0.247895 766:0.254423 767:0.255457 768:0.263869 769:0.252745 770:0.262731 771:0.265449 772:0.262521 773:0.245199 774:0.235865 775:0.262109 776:0.261298 777:0.263242 778:0.251849 779:0.26537 780:0.263411 781:0.262797 782:0.26285 783:0.366941 784:0.270258 785:0.262435 786:0.264181 787:0.265156 788:0.270772 789:0.266254 790:0.267315 791:0.270807 792:0.289768 793:0.274914 794:0.267611 795:0.269976 796:0.265152 797:0.256272 798:0.34153 799:0.290484 800:0.248916 801:0.278811 802:0.268836 803:0.267038 804:0.25354 805:0.259984 806:0.268442 807:0.292293 808:0.25683 809:0.261904 810:0.264046 811:0.259232 812:0.233661 813:0.254103 814:0.264584 815:0.264401 816:0.222369 817:0.259788 818:0.258637 819:0.260632 820:0.252921 821:0.260423 822:0.259255 823:0.262575 824:0.259861 825:0.256433 826:0.225174 827:0.262934 828:0.25524 829:0.256714 830:0.262795 831:0.252135 832:0.253627 833:0.255689 834:0.263021 835:0.248103 836:0.255459 837:0.242568 838:0.260021 839:0.263023 840:0.25068 841:0.262713 842:0.265317 843:0.266027 844:0.330097 845:0.385193 846:0.293987 847:0.271841 848:0.281669 849:0.269979 850:0.44789 851:0.265394 852:0.264961 853:0.266388 854:0.265628 855:0.265631 856:0.261851 857:0.268241 858:0.272908 859:0.271778 860:0.269052 861:0.271356 862:0.429274 863:0.264027 864:0.264742 865:0.623844 866:0.278737 867:0.301403 868:7.43769 869:0.311944 870:8.59863 871:0.962135 872:0.278696 873:0.260335 874:0.259221 875:0.264347 876:0.262924 877:0.253731 878:0.259243 879:0.264025 880:0.262152 881:0.266386 882:3.6213 883:0.306858 884:0.252993 885:0.262187 886:0.269687 887:0.268009 888:0.269036 889:0.267272 890:0.265582 891:0.259673 892:0.254178 893:0.267364 894:0.266924 895:0.267446 896:0.266144 897:0.248534 898:0.249796 899:0.264925 900:0.260185 901:0.255541 902:0.266952 903:0.598326 904:0.268425 905:0.732623 906:0.26736 907:0.248138 908:0.264165 909:0.253727 910:0.28083 911:0.27215 912:0.267458 913:0.284711 914:0.267065 915:0.264428 916:0.264278 917:0.26323 918:0.263225 919:0.261767 920:0.260665 921:0.261258 922:0.249382 923:0.261004 924:0.248383 925:0.251615 926:0.244341 927:0.255222 928:0.26424 929:0.262064 930:0.264425 931:0.254755 932:0.251915 933:0.263192 934:0.266631 935:0.264075 936:0.256419 937:0.263103 938:0.254838 939:0.263982 940:0.261604 941:0.262618 942:0.262055 943:0.26484 944:0.262074 945:0.261051 946:0.261938 947:0.27685 948:0.27386 949:0.267545 950:0.274952 951:0.242359 952:0.264068 953:0.324662 954:0.310643 955:0.265399 956:0.485285 957:0.37907 958:13.2424 959:0.270244 960:0.336219 961:0.289461 962:0.29299 963:0.290708 964:0.265191 965:0.255997 966:0.263753 967:0.264307 968:0.264887 969:0.246631 970:0.260164 971:0.262918 972:0.261219 973:0.259998 974:0.2619 975:0.257462 976:0.263558 977:0.263539 978:0.263621 979:0.262674 980:0.263169 981:0.259988 982:0.248579 983:0.25615 984:0.262606 985:0.261194 986:0.264839 987:0.260424 988:0.267723 989:0.266045 990:0.259935 991:0.262022 992:0.261939 993:0.299424 994:0.325076 995:0.262758 996:0.259864 997:0.265522 998:0.262953 999:0.268657 1000:3.52156 1001:0.267782 1002:0.266698 1003:0.284232 1004:0.270361 1005:0.31229 1006:0.272764 1007:0.338265 1008:0.270542 1009:0.274122 1010:0.274786 1011:0.275647 1012:0.331592 1013:0.263715 1014:0.264812 1015:0.252252 1016:0.264637 1017:0.257305 1018:0.243569 1019:0.242162 1020:0.265366 1021:0.244249 1022:0.258779 1023:0.245502 1024:0.256512 1025:0.25074 1026:0.265623 1027:0.265714 1028:0.267354 1029:0.268433 1030:0.26574 1031:0.265802 1032:0.267148 1033:0.248645 1034:0.263577 1035:0.252111 1036:0.264916 1037:0.257641 1038:0.264864 1039:0.25085 1040:0.252456 1041:0.26215 1042:0.260906 1043:0.259886 1044:0.279616 1045:0.292707 1046:0.272361 1047:0.339141 1048:0.268297 1049:0.306325 1050:0.31605 1051:0.290745 1052:0.262471 1053:0.261887 1054:0.261704 1055:0.249467 1056:0.236716 1057:0.246394 1058:0.263578 1059:0.265346 1060:0.275385 1061:0.265842 1062:0.268803 1063:0.26598 1064:0.284713 1065:0.247913 1066:0.258996 1067:0.233067 1068:0.213262 1069:0.25218 1070:0.255474 1071:0.248995 1072:0.265161 1073:0.262666 1074:0.256366 1075:0.234854 1076:0.25985 1077:0.259933 1078:0.25923 1079:0.242623 1080:0.232682 1081:0.238333 1082:0.231281 1083:0.262065 1084:0.263818 1085:0.253259 1086:0.255196 1087:0.258621 1088:0.243971 1089:0.24044 1090:0.255082 1091:0.254094 1092:0.244256 1093:0.2391 1094:0.258496 1095:0.264699 1096:0.256018 1097:0.260838 1098:0.259685 1099:0.237143 1100:0.241976 1101:0.25401 1102:0.252338 1103:0.253047 1104:0.237073 1105:0.256681 1106:0.24422 1107:0.252282 1108:0.236962 1109:0.245734 1110:0.258993 1111:0.258875 1112:0.225656 1113:0.265009 1114:0.264927 1115:0.240696 1116:0.318675 
iter  8 ls_b=0.0012641 loglik -3956.88
eps 1.79404e-05 stop when < 1e-05
sequences loglik -3462.57
total loglik -3956.87
iseg=0 tmin=0 tmax=1116
sum_count 372.091
iter 0 f()=3929.7
break f=3929.7 status 27
iter 143 diff 0
Reprise 0
break f=3929.7 status 27
iter 144 diff 0
Reprise 1
iter 144 f()=3929.7
0.00164272 0:0.418201 1:0.268988 2:0.263806 3:0.256339 4:0.235888 5:0.269801 6:0.288911 7:0.355797 8:0.2663 9:0.259486 10:0.271616 11:0.299772 12:0.268867 13:0.384955 14:0.264083 15:0.265295 16:0.264124 17:0.265387 18:0.264757 19:0.257159 20:0.264209 21:0.264451 22:0.258508 23:0.263421 24:0.259774 25:0.262732 26:0.264181 27:0.262858 28:0.265355 29:2.11726 30:17.7517 31:17.8738 32:2.59299 33:0.276398 34:0.270753 35:0.267689 36:0.262346 37:0.25813 38:0.265306 39:0.264768 40:0.265455 41:0.264263 42:0.263291 43:0.26269 44:0.265007 45:0.261972 46:0.264683 47:0.265261 48:0.264913 49:0.264494 50:0.265137 51:0.265266 52:0.265504 53:0.265222 54:0.263819 55:0.26486 56:0.264839 57:0.264941 58:0.264998 59:0.265358 60:0.261908 61:0.26444 62:0.263789 63:0.264889 64:0.262391 65:0.261783 66:0.263508 67:0.265307 68:0.257671 69:0.263586 70:0.259108 71:0.264526 72:0.26251 73:0.261114 74:0.264633 75:0.264021 76:0.257197 77:0.263573 78:0.265459 79:0.265143 80:0.264603 81:0.265424 82:0.262124 83:0.263645 84:0.262478 85:0.262111 86:0.263142 87:0.258398 88:0.264176 89:0.263801 90:0.2604 91:0.257802 92:0.26479 93:0.264155 94:0.264767 95:0.264679 96:0.257308 97:0.261532 98:0.257482 99:0.257743 100:0.264798 101:0.257795 102:0.265549 103:0.265503 104:0.26337 105:0.260284 106:0.258941 107:0.264583 108:0.260609 109:0.264372 110:0.265996 111:0.266075 112:0.265698 113:0.265892 114:0.265913 115:0.270296 116:0.271016 117:0.27236 118:0.285208 119:0.26893 120:0.282461 121:0.283418 122:0.269093 123:0.270002 124:0.277059 125:0.272278 126:0.275632 127:0.267321 128:0.26569 129:0.265843 130:0.267021 131:0.266519 132:0.266312 133:0.265936 134:0.265846 135:0.266953 136:0.265801 137:0.266026 138:0.265864 139:0.265767 140:0.245052 141:0.259333 142:0.263361 143:0.265527 144:0.246484 145:0.261668 146:0.263429 147:0.265111 148:0.262602 149:0.264723 150:0.26536 151:0.264655 152:0.265105 153:0.264613 154:0.265015 155:0.263592 156:0.264142 157:0.264941 158:0.263196 159:1.06045 160:0.26372 161:0.264024 162:0.26236 163:0.25939 164:0.263438 165:0.234237 166:0.263712 167:0.253687 168:0.254607 169:0.255305 170:0.259954 171:0.263556 172:0.302662 173:0.262481 174:0.262352 175:0.25402 176:0.250606 177:0.253268 178:0.256264 179:0.260315 180:0.248824 181:0.264324 182:0.249516 183:0.259626 184:0.2641 185:0.252866 186:0.273338 187:0.281584 188:0.266416 189:0.301368 190:0.263148 191:0.264247 192:0.272508 193:0.344504 194:0.269578 195:0.264891 196:0.264083 197:0.266685 198:0.252245 199:0.247249 200:0.259368 201:0.256438 202:0.255607 203:0.26352 204:0.25022 205:0.265044 206:0.259215 207:0.261638 208:0.259601 209:0.256302 210:0.259145 211:0.255734 212:0.260981 213:0.248006 214:0.2605 215:0.265144 216:0.26147 217:0.263159 218:0.263876 219:0.262887 220:0.265094 221:0.261178 222:0.201443 223:0.241517 224:0.261211 225:0.263027 226:0.259296 227:0.265204 228:0.252877 229:0.264077 230:0.264098 231:0.264848 232:0.261178 233:0.259926 234:0.295741 235:0.268885 236:0.291836 237:0.271013 238:0.249177 239:0.2427 240:0.255719 241:0.264094 242:0.265456 243:0.256768 244:0.263702 245:0.258234 246:0.262279 247:0.250955 248:0.263782 249:0.257858 250:0.246178 251:0.262903 252:0.261736 253:0.358172 254:0.265723 255:0.26772 256:0.265639 257:0.261622 258:0.262803 259:0.263155 260:0.26281 261:0.265141 262:0.263943 263:0.261934 264:0.26479 265:0.263909 266:0.25982 267:0.263849 268:0.281189 269:0.37466 270:0.260717 271:0.263568 272:0.263858 273:0.264485 274:0.26336 275:0.263533 276:0.259672 277:0.26328 278:0.255223 279:0.264562 280:0.262585 281:0.261388 282:0.259626 283:0.264287 284:0.258962 285:0.264726 286:0.265385 287:0.260748 288:0.264877 289:0.275553 290:0.326071 291:0.284919 292:0.278123 293:0.260764 294:0.265492 295:0.356638 296:0.265459 297:0.357308 298:0.267725 299:0.263132 300:0.259849 301:0.264468 302:0.264141 303:0.260187 304:0.261518 305:0.259229 306:0.265087 307:0.263197 308:0.263858 309:0.259976 310:0.264958 311:0.25823 312:0.255131 313:0.264162 314:0.26168 315:0.263422 316:0.261557 317:0.263145 318:0.264043 319:0.256846 320:0.260694 321:0.264014 322:0.263146 323:0.251973 324:0.265266 325:0.246898 326:0.263411 327:0.262166 328:0.264415 329:0.262114 330:0.269647 331:0.420775 332:0.316124 333:0.366815 334:12.8269 335:0.292419 336:0.276267 337:0.277988 338:0.348158 339:0.870601 340:0.261461 341:0.261697 342:0.260201 343:0.259853 344:0.322017 345:0.265188 346:0.262168 347:0.460687 348:0.264952 349:0.262227 350:0.26439 351:0.254275 352:0.265542 353:0.259494 354:0.264503 355:0.253793 356:0.262507 357:0.255339 358:0.258253 359:0.257449 360:0.260847 361:0.264408 362:0.259177 363:0.264433 364:0.2617 365:0.258123 366:0.237796 367:0.265233 368:0.263341 369:0.261579 370:0.258876 371:0.237917 372:0.238113 373:0.263992 374:0.265378 375:0.262797 376:0.258389 377:0.251491 378:0.26402 379:0.278279 380:0.391253 381:0.248823 382:0.255484 383:0.256366 384:0.262422 385:0.25816 386:0.260065 387:0.219805 388:0.261651 389:0.399141 390:0.264866 391:0.257761 392:0.259548 393:0.335337 394:0.26395 395:0.248716 396:0.252726 397:0.273822 398:0.244444 399:0.305925 400:0.252777 401:0.263543 402:0.263159 403:0.33977 404:0.263528 405:0.351704 406:0.260862 407:0.264082 408:0.258436 409:0.256753 410:0.256805 411:0.243801 412:0.264874 413:0.261078 414:0.262799 415:0.262196 416:0.247334 417:0.256381 418:0.260144 419:0.262436 420:0.244883 421:0.268003 422:0.339285 423:0.25484 424:0.241814 425:0.255072 426:0.261923 427:0.266256 428:4.81968 429:0.264874 430:0.259937 431:0.26379 432:0.263843 433:0.251337 434:0.263617 435:0.256852 436:0.26283 437:0.245654 438:0.257471 439:0.264445 440:0.259939 441:0.237506 442:0.235496 443:0.243609 444:0.389269 445:0.280636 446:0.265056 447:0.252153 448:0.342779 449:0.262675 450:0.271435 451:0.265971 452:0.247978 453:0.261139 454:0.25139 455:0.259502 456:0.260081 457:0.244901 458:0.264592 459:0.264939 460:0.262383 461:0.253678 462:0.25839 463:0.264786 464:0.255504 465:0.38418 466:0.258768 467:0.242385 468:0.260136 469:0.26179 470:0.260506 471:0.257285 472:0.260917 473:0.260389 474:0.250448 475:0.260847 476:0.26438 477:0.257883 478:0.265619 479:0.266523 480:0.265663 481:0.266042 482:0.270392 483:0.217086 484:0.254755 485:0.262435 486:0.259792 487:0.249131 488:0.255514 489:0.247094 490:0.240247 491:0.262795 492:0.264743 493:0.264988 494:0.255719 495:0.264381 496:0.260491 497:0.236719 498:0.263766 499:0.258452 500:0.256846 501:0.250559 502:0.263702 503:0.280314 504:0.276647 505:0.27214 506:0.264461 507:0.259616 508:0.259996 509:0.237561 510:0.26082 511:0.260921 512:0.255654 513:0.260717 514:0.265467 515:0.259299 516:0.27322 517:0.277854 518:0.252941 519:0.249559 520:0.263033 521:0.263094 522:0.24563 523:0.255414 524:0.24938 525:0.254274 526:0.262369 527:0.256089 528:0.263663 529:0.252892 530:0.265576 531:0.288183 532:0.267984 533:0.289591 534:0.262375 535:0.229947 536:0.256996 537:0.263638 538:0.247654 539:0.243771 540:0.249396 541:0.254612 542:0.262936 543:0.253113 544:0.258034 545:0.259063 546:0.262368 547:0.25835 548:0.251105 549:0.25749 550:0.250629 551:0.263124 552:0.260905 553:0.262691 554:0.263779 555:0.262361 556:0.265137 557:0.250128 558:0.265029 559:0.264319 560:0.264084 561:0.257691 562:0.240357 563:0.256933 564:0.245851 565:0.257451 566:0.241548 567:0.263 568:0.263716 569:0.265688 570:0.266282 571:0.265847 572:0.269377 573:0.269697 574:0.270121 575:0.24678 576:0.218805 577:0.253827 578:0.261165 579:0.26752 580:0.286539 581:0.26164 582:0.236919 583:0.254066 584:0.254992 585:0.259336 586:0.261168 587:0.252998 588:0.260228 589:0.241502 590:0.264959 591:0.255382 592:0.254671 593:0.249507 594:0.261699 595:0.265436 596:0.26353 597:0.258408 598:0.237075 599:0.258117 600:0.257969 601:0.261959 602:0.258686 603:0.242753 604:0.262743 605:0.258526 606:0.263863 607:0.265133 608:0.261444 609:0.262333 610:0.260965 611:0.257943 612:0.258659 613:0.250128 614:0.255239 615:0.245058 616:0.2626 617:0.258301 618:0.25444 619:0.25951 620:0.262169 621:0.254162 622:0.255552 623:0.251846 624:0.258452 625:0.256393 626:0.256324 627:0.256444 628:0.264296 629:0.261058 630:0.262222 631:0.262189 632:0.261192 633:0.256935 634:0.222172 635:0.263118 636:0.264091 637:0.263613 638:0.262935 639:0.234405 640:0.249959 641:0.25684 642:0.255915 643:0.254455 644:0.251733 645:0.292889 646:0.271152 647:0.295858 648:0.261204 649:0.261539 650:0.264429 651:0.332357 652:0.270005 653:0.29075 654:0.270315 655:0.272827 656:0.292444 657:0.27132 658:0.261874 659:0.261275 660:0.260118 661:0.264304 662:0.265228 663:0.253642 664:0.259892 665:0.274323 666:0.2612 667:0.241328 668:0.443052 669:0.260218 670:0.261593 671:0.262143 672:0.254584 673:0.247348 674:0.260215 675:0.26144 676:0.264243 677:0.261487 678:0.250999 679:0.253589 680:0.253149 681:0.252339 682:0.260122 683:0.253007 684:0.261303 685:0.257533 686:0.246133 687:0.342095 688:0.265355 689:0.252835 690:0.258804 691:0.264229 692:0.259761 693:0.266311 694:0.265563 695:0.26689 696:0.266868 697:0.265549 698:0.265557 699:0.265752 700:0.245808 701:0.255552 702:0.258683 703:0.258656 704:0.264715 705:0.251098 706:0.261642 707:0.263155 708:0.263447 709:0.371282 710:0.277935 711:0.265185 712:0.262456 713:0.25292 714:0.262066 715:0.258358 716:0.26652 717:0.417024 718:0.250843 719:0.260728 720:0.262828 721:0.265536 722:0.261185 723:0.264392 724:0.261129 725:0.266267 726:0.268626 727:0.267231 728:0.270625 729:0.266318 730:0.266412 731:0.262458 732:0.265313 733:0.288561 734:0.28065 735:0.275899 736:0.265395 737:0.237994 738:0.256502 739:0.261362 740:0.260237 741:0.246606 742:0.263055 743:0.247598 744:0.256759 745:0.263025 746:0.250013 747:0.238438 748:0.264593 749:0.227897 750:0.280907 751:0.327404 752:0.250632 753:0.25778 754:0.264114 755:0.254548 756:0.256226 757:0.243089 758:0.244412 759:0.264007 760:0.259904 761:0.257094 762:0.31118 763:0.299106 764:0.238011 765:0.248038 766:0.254518 767:0.255605 768:0.26389 769:0.25287 770:0.262764 771:0.265454 772:0.262556 773:0.245375 774:0.236102 775:0.262172 776:0.261374 777:0.263285 778:0.252071 779:0.265376 780:0.263452 781:0.262872 782:0.26288 783:0.36731 784:0.270236 785:0.262458 786:0.26422 787:0.265169 788:0.270876 789:0.266269 790:0.267323 791:0.270821 792:0.289752 793:0.274897 794:0.267609 795:0.26996 796:0.265157 797:0.256333 798:0.341245 799:0.290378 800:0.249028 801:0.278704 802:0.26881 803:0.267027 804:0.253618 805:0.26002 806:0.268435 807:0.292198 808:0.256921 809:0.261946 810:0.264066 811:0.259298 812:0.233919 813:0.254213 814:0.264587 815:0.264418 816:0.222764 817:0.259844 818:0.258705 819:0.260685 820:0.253046 821:0.260481 822:0.259323 823:0.26261 824:0.25992 825:0.256516 826:0.225448 827:0.262962 828:0.255333 829:0.256795 830:0.262825 831:0.252252 832:0.253732 833:0.255778 834:0.263049 835:0.248248 836:0.255553 837:0.24274 838:0.260068 839:0.263041 840:0.250775 841:0.262737 842:0.265323 843:0.266031 844:0.330149 845:0.385799 846:0.293965 847:0.271839 848:0.281709 849:0.269985 850:0.448407 851:0.265399 852:0.264973 853:0.26638 854:0.265631 855:0.265634 856:0.261794 857:0.268251 858:0.272886 859:0.271719 860:0.26902 861:0.2713 862:0.428983 863:0.264 864:0.264515 865:0.620891 866:0.278415 867:0.300525 868:7.54564 869:0.310787 870:8.75473 871:0.958094 872:0.278479 873:0.260246 874:0.259116 875:0.264255 876:0.26292 877:0.253698 878:0.259225 879:0.264017 880:0.262148 881:0.266364 882:3.65866 883:0.30586 884:0.253035 885:0.262202 886:0.269744 887:0.268052 888:0.269099 889:0.267304 890:0.265585 891:0.259701 892:0.254224 893:0.267399 894:0.266966 895:0.267506 896:0.266165 897:0.248609 898:0.249867 899:0.264932 900:0.260214 901:0.25559 902:0.266948 903:0.599987 904:0.268398 905:0.732891 906:0.267344 907:0.248219 908:0.264176 909:0.253786 910:0.280898 911:0.272178 912:0.267468 913:0.284802 914:0.267071 915:0.26445 916:0.264302 917:0.263271 918:0.263265 919:0.261788 920:0.260691 921:0.261281 922:0.249453 923:0.261029 924:0.248457 925:0.251678 926:0.244429 927:0.255266 928:0.264249 929:0.262067 930:0.264428 931:0.254752 932:0.251921 933:0.263195 934:0.266607 935:0.264079 936:0.256428 937:0.26311 938:0.25485 939:0.263988 940:0.261615 941:0.262628 942:0.262066 943:0.264845 944:0.262084 945:0.261063 946:0.261948 947:0.276873 948:0.273877 949:0.267551 950:0.274969 951:0.242369 952:0.264073 953:0.324651 954:0.31062 955:0.265391 956:0.480597 957:0.376425 958:13.6007 959:0.270111 960:0.335394 961:0.289342 962:0.29285 963:0.290581 964:0.26519 965:0.255892 966:0.263737 967:0.264296 968:0.264875 969:0.246377 970:0.260089 971:0.262885 972:0.261168 973:0.259936 974:0.261859 975:0.257361 976:0.263536 977:0.263516 978:0.2636 979:0.262641 980:0.263154 981:0.259948 982:0.248451 983:0.25608 984:0.262587 985:0.261162 986:0.264836 987:0.260386 988:0.267705 989:0.266043 990:0.25995 991:0.26203 992:0.261947 993:0.29941 994:0.325022 995:0.262755 996:0.259782 997:0.265525 998:0.262932 999:0.268473 1000:3.54415 1001:0.267539 1002:0.266698 1003:0.28417 1004:0.270368 1005:0.312228 1006:0.272764 1007:0.338208 1008:0.270538 1009:0.274117 1010:0.27478 1011:0.275661 1012:0.331805 1013:0.263769 1014:0.264836 1015:0.252503 1016:0.264659 1017:0.257366 1018:0.243714 1019:0.242315 1020:0.265371 1021:0.244438 1022:0.258847 1023:0.24568 1024:0.2566 1025:0.250873 1026:0.265636 1027:0.265741 1028:0.267574 1029:0.268745 1030:0.265765 1031:0.265837 1032:0.26718 1033:0.24881 1034:0.263602 1035:0.252246 1036:0.264926 1037:0.257725 1038:0.264874 1039:0.250995 1040:0.252587 1041:0.26219 1042:0.260958 1043:0.259947 1044:0.279779 1045:0.293067 1046:0.272343 1047:0.339062 1048:0.268291 1049:0.306436 1050:0.316227 1051:0.29081 1052:0.262514 1053:0.261934 1054:0.261733 1055:0.249571 1056:0.236831 1057:0.246479 1058:0.263593 1059:0.26535 1060:0.275444 1061:0.265846 1062:0.268926 1063:0.266 1064:0.284846 1065:0.247972 1066:0.259019 1067:0.23317 1068:0.213553 1069:0.252272 1070:0.25555 1071:0.249084 1072:0.265174 1073:0.26271 1074:0.256494 1075:0.235227 1076:0.259888 1077:0.25997 1078:0.259272 1079:0.242751 1080:0.232846 1081:0.238474 1082:0.23145 1083:0.262088 1084:0.263832 1085:0.253331 1086:0.255256 1087:0.258663 1088:0.244084 1089:0.240578 1090:0.255206 1091:0.254223 1092:0.244492 1093:0.239385 1094:0.258585 1095:0.264713 1096:0.256079 1097:0.260871 1098:0.259724 1099:0.237295 1100:0.242106 1101:0.254081 1102:0.252412 1103:0.253083 1104:0.237147 1105:0.256726 1106:0.244307 1107:0.252339 1108:0.23703 1109:0.24573 1110:0.259018 1111:0.258905 1112:0.225789 1113:0.264924 1114:0.264813 1115:0.240699 1116:0.316952 
iter  9 ls_b=0.00126486 loglik -3956.87
eps 1.97986e-06 stop when < 1e-05
10 ls_rho= 0x816b648 ls_b=0.00126486 -3956.87
 ls_rho[0]0.00164272 
 ls_lambdas[0]0.418201  ls_lambdas[1]0.268988  ls_lambdas[2]0.263806  ls_lambdas[3]0.256339  ls_lambdas[4]0.235888  ls_lambdas[5]0.269801  ls_lambdas[6]0.288911  ls_lambdas[7]0.355797  ls_lambdas[8]0.2663  ls_lambdas[9]0.259486  ls_lambdas[10]0.271616  ls_lambdas[11]0.299772  ls_lambdas[12]0.268867  ls_lambdas[13]0.384955  ls_lambdas[14]0.264083  ls_lambdas[15]0.265295  ls_lambdas[16]0.264124  ls_lambdas[17]0.265387  ls_lambdas[18]0.264757  ls_lambdas[19]0.257159  ls_lambdas[20]0.264209  ls_lambdas[21]0.264451  ls_lambdas[22]0.258508  ls_lambdas[23]0.263421  ls_lambdas[24]0.259774  ls_lambdas[25]0.262732  ls_lambdas[26]0.264181  ls_lambdas[27]0.262858  ls_lambdas[28]0.265355  ls_lambdas[29]2.11726  ls_lambdas[30]17.7517  ls_lambdas[31]17.8738  ls_lambdas[32]2.59299  ls_lambdas[33]0.276398  ls_lambdas[34]0.270753  ls_lambdas[35]0.267689  ls_lambdas[36]0.262346  ls_lambdas[37]0.25813  ls_lambdas[38]0.265306  ls_lambdas[39]0.264768  ls_lambdas[40]0.265455  ls_lambdas[41]0.264263  ls_lambdas[42]0.263291  ls_lambdas[43]0.26269  ls_lambdas[44]0.265007  ls_lambdas[45]0.261972  ls_lambdas[46]0.264683  ls_lambdas[47]0.265261  ls_lambdas[48]0.264913  ls_lambdas[49]0.264494  ls_lambdas[50]0.265137  ls_lambdas[51]0.265266  ls_lambdas[52]0.265504  ls_lambdas[53]0.265222  ls_lambdas[54]0.263819  ls_lambdas[55]0.26486  ls_lambdas[56]0.264839  ls_lambdas[57]0.264941  ls_lambdas[58]0.264998  ls_lambdas[59]0.265358  ls_lambdas[60]0.261908  ls_lambdas[61]0.26444  ls_lambdas[62]0.263789  ls_lambdas[63]0.264889  ls_lambdas[64]0.262391  ls_lambdas[65]0.261783  ls_lambdas[66]0.263508  ls_lambdas[67]0.265307  ls_lambdas[68]0.257671  ls_lambdas[69]0.263586  ls_lambdas[70]0.259108  ls_lambdas[71]0.264526  ls_lambdas[72]0.26251  ls_lambdas[73]0.261114  ls_lambdas[74]0.264633  ls_lambdas[75]0.264021  ls_lambdas[76]0.257197  ls_lambdas[77]0.263573  ls_lambdas[78]0.265459  ls_lambdas[79]0.265143  ls_lambdas[80]0.264603  ls_lambdas[81]0.265424  ls_lambdas[82]0.262124  ls_lambdas[83]0.263645  ls_lambdas[84]0.262478  ls_lambdas[85]0.262111  ls_lambdas[86]0.263142  ls_lambdas[87]0.258398  ls_lambdas[88]0.264176  ls_lambdas[89]0.263801  ls_lambdas[90]0.2604  ls_lambdas[91]0.257802  ls_lambdas[92]0.26479  ls_lambdas[93]0.264155  ls_lambdas[94]0.264767  ls_lambdas[95]0.264679  ls_lambdas[96]0.257308  ls_lambdas[97]0.261532  ls_lambdas[98]0.257482  ls_lambdas[99]0.257743  ls_lambdas[100]0.264798  ls_lambdas[101]0.257795  ls_lambdas[102]0.265549  ls_lambdas[103]0.265503  ls_lambdas[104]0.26337  ls_lambdas[105]0.260284  ls_lambdas[106]0.258941  ls_lambdas[107]0.264583  ls_lambdas[108]0.260609  ls_lambdas[109]0.264372  ls_lambdas[110]0.265996  ls_lambdas[111]0.266075  ls_lambdas[112]0.265698  ls_lambdas[113]0.265892  ls_lambdas[114]0.265913  ls_lambdas[115]0.270296  ls_lambdas[116]0.271016  ls_lambdas[117]0.27236  ls_lambdas[118]0.285208  ls_lambdas[119]0.26893  ls_lambdas[120]0.282461  ls_lambdas[121]0.283418  ls_lambdas[122]0.269093  ls_lambdas[123]0.270002  ls_lambdas[124]0.277059  ls_lambdas[125]0.272278  ls_lambdas[126]0.275632  ls_lambdas[127]0.267321  ls_lambdas[128]0.26569  ls_lambdas[129]0.265843  ls_lambdas[130]0.267021  ls_lambdas[131]0.266519  ls_lambdas[132]0.266312  ls_lambdas[133]0.265936  ls_lambdas[134]0.265846  ls_lambdas[135]0.266953  ls_lambdas[136]0.265801  ls_lambdas[137]0.266026  ls_lambdas[138]0.265864  ls_lambdas[139]0.265767  ls_lambdas[140]0.245052  ls_lambdas[141]0.259333  ls_lambdas[142]0.263361  ls_lambdas[143]0.265527  ls_lambdas[144]0.246484  ls_lambdas[145]0.261668  ls_lambdas[146]0.263429  ls_lambdas[147]0.265111  ls_lambdas[148]0.262602  ls_lambdas[149]0.264723  ls_lambdas[150]0.26536  ls_lambdas[151]0.264655  ls_lambdas[152]0.265105  ls_lambdas[153]0.264613  ls_lambdas[154]0.265015  ls_lambdas[155]0.263592  ls_lambdas[156]0.264142  ls_lambdas[157]0.264941  ls_lambdas[158]0.263196  ls_lambdas[159]1.06045  ls_lambdas[160]0.26372  ls_lambdas[161]0.264024  ls_lambdas[162]0.26236  ls_lambdas[163]0.25939  ls_lambdas[164]0.263438  ls_lambdas[165]0.234237  ls_lambdas[166]0.263712  ls_lambdas[167]0.253687  ls_lambdas[168]0.254607  ls_lambdas[169]0.255305  ls_lambdas[170]0.259954  ls_lambdas[171]0.263556  ls_lambdas[172]0.302662  ls_lambdas[173]0.262481  ls_lambdas[174]0.262352  ls_lambdas[175]0.25402  ls_lambdas[176]0.250606  ls_lambdas[177]0.253268  ls_lambdas[178]0.256264  ls_lambdas[179]0.260315  ls_lambdas[180]0.248824  ls_lambdas[181]0.264324  ls_lambdas[182]0.249516  ls_lambdas[183]0.259626  ls_lambdas[184]0.2641  ls_lambdas[185]0.252866  ls_lambdas[186]0.273338  ls_lambdas[187]0.281584  ls_lambdas[188]0.266416  ls_lambdas[189]0.301368  ls_lambdas[190]0.263148  ls_lambdas[191]0.264247  ls_lambdas[192]0.272508  ls_lambdas[193]0.344504  ls_lambdas[194]0.269578  ls_lambdas[195]0.264891  ls_lambdas[196]0.264083  ls_lambdas[197]0.266685  ls_lambdas[198]0.252245  ls_lambdas[199]0.247249  ls_lambdas[200]0.259368  ls_lambdas[201]0.256438  ls_lambdas[202]0.255607  ls_lambdas[203]0.26352  ls_lambdas[204]0.25022  ls_lambdas[205]0.265044  ls_lambdas[206]0.259215  ls_lambdas[207]0.261638  ls_lambdas[208]0.259601  ls_lambdas[209]0.256302  ls_lambdas[210]0.259145  ls_lambdas[211]0.255734  ls_lambdas[212]0.260981  ls_lambdas[213]0.248006  ls_lambdas[214]0.2605  ls_lambdas[215]0.265144  ls_lambdas[216]0.26147  ls_lambdas[217]0.263159  ls_lambdas[218]0.263876  ls_lambdas[219]0.262887  ls_lambdas[220]0.265094  ls_lambdas[221]0.261178  ls_lambdas[222]0.201443  ls_lambdas[223]0.241517  ls_lambdas[224]0.261211  ls_lambdas[225]0.263027  ls_lambdas[226]0.259296  ls_lambdas[227]0.265204  ls_lambdas[228]0.252877  ls_lambdas[229]0.264077  ls_lambdas[230]0.264098  ls_lambdas[231]0.264848  ls_lambdas[232]0.261178  ls_lambdas[233]0.259926  ls_lambdas[234]0.295741  ls_lambdas[235]0.268885  ls_lambdas[236]0.291836  ls_lambdas[237]0.271013  ls_lambdas[238]0.249177  ls_lambdas[239]0.2427  ls_lambdas[240]0.255719  ls_lambdas[241]0.264094  ls_lambdas[242]0.265456  ls_lambdas[243]0.256768  ls_lambdas[244]0.263702  ls_lambdas[245]0.258234  ls_lambdas[246]0.262279  ls_lambdas[247]0.250955  ls_lambdas[248]0.263782  ls_lambdas[249]0.257858  ls_lambdas[250]0.246178  ls_lambdas[251]0.262903  ls_lambdas[252]0.261736  ls_lambdas[253]0.358172  ls_lambdas[254]0.265723  ls_lambdas[255]0.26772  ls_lambdas[256]0.265639  ls_lambdas[257]0.261622  ls_lambdas[258]0.262803  ls_lambdas[259]0.263155  ls_lambdas[260]0.26281  ls_lambdas[261]0.265141  ls_lambdas[262]0.263943  ls_lambdas[263]0.261934  ls_lambdas[264]0.26479  ls_lambdas[265]0.263909  ls_lambdas[266]0.25982  ls_lambdas[267]0.263849  ls_lambdas[268]0.281189  ls_lambdas[269]0.37466  ls_lambdas[270]0.260717  ls_lambdas[271]0.263568  ls_lambdas[272]0.263858  ls_lambdas[273]0.264485  ls_lambdas[274]0.26336  ls_lambdas[275]0.263533  ls_lambdas[276]0.259672  ls_lambdas[277]0.26328  ls_lambdas[278]0.255223  ls_lambdas[279]0.264562  ls_lambdas[280]0.262585  ls_lambdas[281]0.261388  ls_lambdas[282]0.259626  ls_lambdas[283]0.264287  ls_lambdas[284]0.258962  ls_lambdas[285]0.264726  ls_lambdas[286]0.265385  ls_lambdas[287]0.260748  ls_lambdas[288]0.264877  ls_lambdas[289]0.275553  ls_lambdas[290]0.326071  ls_lambdas[291]0.284919  ls_lambdas[292]0.278123  ls_lambdas[293]0.260764  ls_lambdas[294]0.265492  ls_lambdas[295]0.356638  ls_lambdas[296]0.265459  ls_lambdas[297]0.357308  ls_lambdas[298]0.267725  ls_lambdas[299]0.263132  ls_lambdas[300]0.259849  ls_lambdas[301]0.264468  ls_lambdas[302]0.264141  ls_lambdas[303]0.260187  ls_lambdas[304]0.261518  ls_lambdas[305]0.259229  ls_lambdas[306]0.265087  ls_lambdas[307]0.263197  ls_lambdas[308]0.263858  ls_lambdas[309]0.259976  ls_lambdas[310]0.264958  ls_lambdas[311]0.25823  ls_lambdas[312]0.255131  ls_lambdas[313]0.264162  ls_lambdas[314]0.26168  ls_lambdas[315]0.263422  ls_lambdas[316]0.261557  ls_lambdas[317]0.263145  ls_lambdas[318]0.264043  ls_lambdas[319]0.256846  ls_lambdas[320]0.260694  ls_lambdas[321]0.264014  ls_lambdas[322]0.263146  ls_lambdas[323]0.251973  ls_lambdas[324]0.265266  ls_lambdas[325]0.246898  ls_lambdas[326]0.263411  ls_lambdas[327]0.262166  ls_lambdas[328]0.264415  ls_lambdas[329]0.262114  ls_lambdas[330]0.269647  ls_lambdas[331]0.420775  ls_lambdas[332]0.316124  ls_lambdas[333]0.366815  ls_lambdas[334]12.8269  ls_lambdas[335]0.292419  ls_lambdas[336]0.276267  ls_lambdas[337]0.277988  ls_lambdas[338]0.348158  ls_lambdas[339]0.870601  ls_lambdas[340]0.261461  ls_lambdas[341]0.261697  ls_lambdas[342]0.260201  ls_lambdas[343]0.259853  ls_lambdas[344]0.322017  ls_lambdas[345]0.265188  ls_lambdas[346]0.262168  ls_lambdas[347]0.460687  ls_lambdas[348]0.264952  ls_lambdas[349]0.262227  ls_lambdas[350]0.26439  ls_lambdas[351]0.254275  ls_lambdas[352]0.265542  ls_lambdas[353]0.259494  ls_lambdas[354]0.264503  ls_lambdas[355]0.253793  ls_lambdas[356]0.262507  ls_lambdas[357]0.255339  ls_lambdas[358]0.258253  ls_lambdas[359]0.257449  ls_lambdas[360]0.260847  ls_lambdas[361]0.264408  ls_lambdas[362]0.259177  ls_lambdas[363]0.264433  ls_lambdas[364]0.2617  ls_lambdas[365]0.258123  ls_lambdas[366]0.237796  ls_lambdas[367]0.265233  ls_lambdas[368]0.263341  ls_lambdas[369]0.261579  ls_lambdas[370]0.258876  ls_lambdas[371]0.237917  ls_lambdas[372]0.238113  ls_lambdas[373]0.263992  ls_lambdas[374]0.265378  ls_lambdas[375]0.262797  ls_lambdas[376]0.258389  ls_lambdas[377]0.251491  ls_lambdas[378]0.26402  ls_lambdas[379]0.278279  ls_lambdas[380]0.391253  ls_lambdas[381]0.248823  ls_lambdas[382]0.255484  ls_lambdas[383]0.256366  ls_lambdas[384]0.262422  ls_lambdas[385]0.25816  ls_lambdas[386]0.260065  ls_lambdas[387]0.219805  ls_lambdas[388]0.261651  ls_lambdas[389]0.399141  ls_lambdas[390]0.264866  ls_lambdas[391]0.257761  ls_lambdas[392]0.259548  ls_lambdas[393]0.335337  ls_lambdas[394]0.26395  ls_lambdas[395]0.248716  ls_lambdas[396]0.252726  ls_lambdas[397]0.273822  ls_lambdas[398]0.244444  ls_lambdas[399]0.305925  ls_lambdas[400]0.252777  ls_lambdas[401]0.263543  ls_lambdas[402]0.263159  ls_lambdas[403]0.33977  ls_lambdas[404]0.263528  ls_lambdas[405]0.351704  ls_lambdas[406]0.260862  ls_lambdas[407]0.264082  ls_lambdas[408]0.258436  ls_lambdas[409]0.256753  ls_lambdas[410]0.256805  ls_lambdas[411]0.243801  ls_lambdas[412]0.264874  ls_lambdas[413]0.261078  ls_lambdas[414]0.262799  ls_lambdas[415]0.262196  ls_lambdas[416]0.247334  ls_lambdas[417]0.256381  ls_lambdas[418]0.260144  ls_lambdas[419]0.262436  ls_lambdas[420]0.244883  ls_lambdas[421]0.268003  ls_lambdas[422]0.339285  ls_lambdas[423]0.25484  ls_lambdas[424]0.241814  ls_lambdas[425]0.255072  ls_lambdas[426]0.261923  ls_lambdas[427]0.266256  ls_lambdas[428]4.81968  ls_lambdas[429]0.264874  ls_lambdas[430]0.259937  ls_lambdas[431]0.26379  ls_lambdas[432]0.263843  ls_lambdas[433]0.251337  ls_lambdas[434]0.263617  ls_lambdas[435]0.256852  ls_lambdas[436]0.26283  ls_lambdas[437]0.245654  ls_lambdas[438]0.257471  ls_lambdas[439]0.264445  ls_lambdas[440]0.259939  ls_lambdas[441]0.237506  ls_lambdas[442]0.235496  ls_lambdas[443]0.243609  ls_lambdas[444]0.389269  ls_lambdas[445]0.280636  ls_lambdas[446]0.265056  ls_lambdas[447]0.252153  ls_lambdas[448]0.342779  ls_lambdas[449]0.262675  ls_lambdas[450]0.271435  ls_lambdas[451]0.265971  ls_lambdas[452]0.247978  ls_lambdas[453]0.261139  ls_lambdas[454]0.25139  ls_lambdas[455]0.259502  ls_lambdas[456]0.260081  ls_lambdas[457]0.244901  ls_lambdas[458]0.264592  ls_lambdas[459]0.264939  ls_lambdas[460]0.262383  ls_lambdas[461]0.253678  ls_lambdas[462]0.25839  ls_lambdas[463]0.264786  ls_lambdas[464]0.255504  ls_lambdas[465]0.38418  ls_lambdas[466]0.258768  ls_lambdas[467]0.242385  ls_lambdas[468]0.260136  ls_lambdas[469]0.26179  ls_lambdas[470]0.260506  ls_lambdas[471]0.257285  ls_lambdas[472]0.260917  ls_lambdas[473]0.260389  ls_lambdas[474]0.250448  ls_lambdas[475]0.260847  ls_lambdas[476]0.26438  ls_lambdas[477]0.257883  ls_lambdas[478]0.265619  ls_lambdas[479]0.266523  ls_lambdas[480]0.265663  ls_lambdas[481]0.266042  ls_lambdas[482]0.270392  ls_lambdas[483]0.217086  ls_lambdas[484]0.254755  ls_lambdas[485]0.262435  ls_lambdas[486]0.259792  ls_lambdas[487]0.249131  ls_lambdas[488]0.255514  ls_lambdas[489]0.247094  ls_lambdas[490]0.240247  ls_lambdas[491]0.262795  ls_lambdas[492]0.264743  ls_lambdas[493]0.264988  ls_lambdas[494]0.255719  ls_lambdas[495]0.264381  ls_lambdas[496]0.260491  ls_lambdas[497]0.236719  ls_lambdas[498]0.263766  ls_lambdas[499]0.258452  ls_lambdas[500]0.256846  ls_lambdas[501]0.250559  ls_lambdas[502]0.263702  ls_lambdas[503]0.280314  ls_lambdas[504]0.276647  ls_lambdas[505]0.27214  ls_lambdas[506]0.264461  ls_lambdas[507]0.259616  ls_lambdas[508]0.259996  ls_lambdas[509]0.237561  ls_lambdas[510]0.26082  ls_lambdas[511]0.260921  ls_lambdas[512]0.255654  ls_lambdas[513]0.260717  ls_lambdas[514]0.265467  ls_lambdas[515]0.259299  ls_lambdas[516]0.27322  ls_lambdas[517]0.277854  ls_lambdas[518]0.252941  ls_lambdas[519]0.249559  ls_lambdas[520]0.263033  ls_lambdas[521]0.263094  ls_lambdas[522]0.24563  ls_lambdas[523]0.255414  ls_lambdas[524]0.24938  ls_lambdas[525]0.254274  ls_lambdas[526]0.262369  ls_lambdas[527]0.256089  ls_lambdas[528]0.263663  ls_lambdas[529]0.252892  ls_lambdas[530]0.265576  ls_lambdas[531]0.288183  ls_lambdas[532]0.267984  ls_lambdas[533]0.289591  ls_lambdas[534]0.262375  ls_lambdas[535]0.229947  ls_lambdas[536]0.256996  ls_lambdas[537]0.263638  ls_lambdas[538]0.247654  ls_lambdas[539]0.243771  ls_lambdas[540]0.249396  ls_lambdas[541]0.254612  ls_lambdas[542]0.262936  ls_lambdas[543]0.253113  ls_lambdas[544]0.258034  ls_lambdas[545]0.259063  ls_lambdas[546]0.262368  ls_lambdas[547]0.25835  ls_lambdas[548]0.251105  ls_lambdas[549]0.25749  ls_lambdas[550]0.250629  ls_lambdas[551]0.263124  ls_lambdas[552]0.260905  ls_lambdas[553]0.262691  ls_lambdas[554]0.263779  ls_lambdas[555]0.262361  ls_lambdas[556]0.265137  ls_lambdas[557]0.250128  ls_lambdas[558]0.265029  ls_lambdas[559]0.264319  ls_lambdas[560]0.264084  ls_lambdas[561]0.257691  ls_lambdas[562]0.240357  ls_lambdas[563]0.256933  ls_lambdas[564]0.245851  ls_lambdas[565]0.257451  ls_lambdas[566]0.241548  ls_lambdas[567]0.263  ls_lambdas[568]0.263716  ls_lambdas[569]0.265688  ls_lambdas[570]0.266282  ls_lambdas[571]0.265847  ls_lambdas[572]0.269377  ls_lambdas[573]0.269697  ls_lambdas[574]0.270121  ls_lambdas[575]0.24678  ls_lambdas[576]0.218805  ls_lambdas[577]0.253827  ls_lambdas[578]0.261165  ls_lambdas[579]0.26752  ls_lambdas[580]0.286539  ls_lambdas[581]0.26164  ls_lambdas[582]0.236919  ls_lambdas[583]0.254066  ls_lambdas[584]0.254992  ls_lambdas[585]0.259336  ls_lambdas[586]0.261168  ls_lambdas[587]0.252998  ls_lambdas[588]0.260228  ls_lambdas[589]0.241502  ls_lambdas[590]0.264959  ls_lambdas[591]0.255382  ls_lambdas[592]0.254671  ls_lambdas[593]0.249507  ls_lambdas[594]0.261699  ls_lambdas[595]0.265436  ls_lambdas[596]0.26353  ls_lambdas[597]0.258408  ls_lambdas[598]0.237075  ls_lambdas[599]0.258117  ls_lambdas[600]0.257969  ls_lambdas[601]0.261959  ls_lambdas[602]0.258686  ls_lambdas[603]0.242753  ls_lambdas[604]0.262743  ls_lambdas[605]0.258526  ls_lambdas[606]0.263863  ls_lambdas[607]0.265133  ls_lambdas[608]0.261444  ls_lambdas[609]0.262333  ls_lambdas[610]0.260965  ls_lambdas[611]0.257943  ls_lambdas[612]0.258659  ls_lambdas[613]0.250128  ls_lambdas[614]0.255239  ls_lambdas[615]0.245058  ls_lambdas[616]0.2626  ls_lambdas[617]0.258301  ls_lambdas[618]0.25444  ls_lambdas[619]0.25951  ls_lambdas[620]0.262169  ls_lambdas[621]0.254162  ls_lambdas[622]0.255552  ls_lambdas[623]0.251846  ls_lambdas[624]0.258452  ls_lambdas[625]0.256393  ls_lambdas[626]0.256324  ls_lambdas[627]0.256444  ls_lambdas[628]0.264296  ls_lambdas[629]0.261058  ls_lambdas[630]0.262222  ls_lambdas[631]0.262189  ls_lambdas[632]0.261192  ls_lambdas[633]0.256935  ls_lambdas[634]0.222172  ls_lambdas[635]0.263118  ls_lambdas[636]0.264091  ls_lambdas[637]0.263613  ls_lambdas[638]0.262935  ls_lambdas[639]0.234405  ls_lambdas[640]0.249959  ls_lambdas[641]0.25684  ls_lambdas[642]0.255915  ls_lambdas[643]0.254455  ls_lambdas[644]0.251733  ls_lambdas[645]0.292889  ls_lambdas[646]0.271152  ls_lambdas[647]0.295858  ls_lambdas[648]0.261204  ls_lambdas[649]0.261539  ls_lambdas[650]0.264429  ls_lambdas[651]0.332357  ls_lambdas[652]0.270005  ls_lambdas[653]0.29075  ls_lambdas[654]0.270315  ls_lambdas[655]0.272827  ls_lambdas[656]0.292444  ls_lambdas[657]0.27132  ls_lambdas[658]0.261874  ls_lambdas[659]0.261275  ls_lambdas[660]0.260118  ls_lambdas[661]0.264304  ls_lambdas[662]0.265228  ls_lambdas[663]0.253642  ls_lambdas[664]0.259892  ls_lambdas[665]0.274323  ls_lambdas[666]0.2612  ls_lambdas[667]0.241328  ls_lambdas[668]0.443052  ls_lambdas[669]0.260218  ls_lambdas[670]0.261593  ls_lambdas[671]0.262143  ls_lambdas[672]0.254584  ls_lambdas[673]0.247348  ls_lambdas[674]0.260215  ls_lambdas[675]0.26144  ls_lambdas[676]0.264243  ls_lambdas[677]0.261487  ls_lambdas[678]0.250999  ls_lambdas[679]0.253589  ls_lambdas[680]0.253149  ls_lambdas[681]0.252339  ls_lambdas[682]0.260122  ls_lambdas[683]0.253007  ls_lambdas[684]0.261303  ls_lambdas[685]0.257533  ls_lambdas[686]0.246133  ls_lambdas[687]0.342095  ls_lambdas[688]0.265355  ls_lambdas[689]0.252835  ls_lambdas[690]0.258804  ls_lambdas[691]0.264229  ls_lambdas[692]0.259761  ls_lambdas[693]0.266311  ls_lambdas[694]0.265563  ls_lambdas[695]0.26689  ls_lambdas[696]0.266868  ls_lambdas[697]0.265549  ls_lambdas[698]0.265557  ls_lambdas[699]0.265752  ls_lambdas[700]0.245808  ls_lambdas[701]0.255552  ls_lambdas[702]0.258683  ls_lambdas[703]0.258656  ls_lambdas[704]0.264715  ls_lambdas[705]0.251098  ls_lambdas[706]0.261642  ls_lambdas[707]0.263155  ls_lambdas[708]0.263447  ls_lambdas[709]0.371282  ls_lambdas[710]0.277935  ls_lambdas[711]0.265185  ls_lambdas[712]0.262456  ls_lambdas[713]0.25292  ls_lambdas[714]0.262066  ls_lambdas[715]0.258358  ls_lambdas[716]0.26652  ls_lambdas[717]0.417024  ls_lambdas[718]0.250843  ls_lambdas[719]0.260728  ls_lambdas[720]0.262828  ls_lambdas[721]0.265536  ls_lambdas[722]0.261185  ls_lambdas[723]0.264392  ls_lambdas[724]0.261129  ls_lambdas[725]0.266267  ls_lambdas[726]0.268626  ls_lambdas[727]0.267231  ls_lambdas[728]0.270625  ls_lambdas[729]0.266318  ls_lambdas[730]0.266412  ls_lambdas[731]0.262458  ls_lambdas[732]0.265313  ls_lambdas[733]0.288561  ls_lambdas[734]0.28065  ls_lambdas[735]0.275899  ls_lambdas[736]0.265395  ls_lambdas[737]0.237994  ls_lambdas[738]0.256502  ls_lambdas[739]0.261362  ls_lambdas[740]0.260237  ls_lambdas[741]0.246606  ls_lambdas[742]0.263055  ls_lambdas[743]0.247598  ls_lambdas[744]0.256759  ls_lambdas[745]0.263025  ls_lambdas[746]0.250013  ls_lambdas[747]0.238438  ls_lambdas[748]0.264593  ls_lambdas[749]0.227897  ls_lambdas[750]0.280907  ls_lambdas[751]0.327404  ls_lambdas[752]0.250632  ls_lambdas[753]0.25778  ls_lambdas[754]0.264114  ls_lambdas[755]0.254548  ls_lambdas[756]0.256226  ls_lambdas[757]0.243089  ls_lambdas[758]0.244412  ls_lambdas[759]0.264007  ls_lambdas[760]0.259904  ls_lambdas[761]0.257094  ls_lambdas[762]0.31118  ls_lambdas[763]0.299106  ls_lambdas[764]0.238011  ls_lambdas[765]0.248038  ls_lambdas[766]0.254518  ls_lambdas[767]0.255605  ls_lambdas[768]0.26389  ls_lambdas[769]0.25287  ls_lambdas[770]0.262764  ls_lambdas[771]0.265454  ls_lambdas[772]0.262556  ls_lambdas[773]0.245375  ls_lambdas[774]0.236102  ls_lambdas[775]0.262172  ls_lambdas[776]0.261374  ls_lambdas[777]0.263285  ls_lambdas[778]0.252071  ls_lambdas[779]0.265376  ls_lambdas[780]0.263452  ls_lambdas[781]0.262872  ls_lambdas[782]0.26288  ls_lambdas[783]0.36731  ls_lambdas[784]0.270236  ls_lambdas[785]0.262458  ls_lambdas[786]0.26422  ls_lambdas[787]0.265169  ls_lambdas[788]0.270876  ls_lambdas[789]0.266269  ls_lambdas[790]0.267323  ls_lambdas[791]0.270821  ls_lambdas[792]0.289752  ls_lambdas[793]0.274897  ls_lambdas[794]0.267609  ls_lambdas[795]0.26996  ls_lambdas[796]0.265157  ls_lambdas[797]0.256333  ls_lambdas[798]0.341245  ls_lambdas[799]0.290378  ls_lambdas[800]0.249028  ls_lambdas[801]0.278704  ls_lambdas[802]0.26881  ls_lambdas[803]0.267027  ls_lambdas[804]0.253618  ls_lambdas[805]0.26002  ls_lambdas[806]0.268435  ls_lambdas[807]0.292198  ls_lambdas[808]0.256921  ls_lambdas[809]0.261946  ls_lambdas[810]0.264066  ls_lambdas[811]0.259298  ls_lambdas[812]0.233919  ls_lambdas[813]0.254213  ls_lambdas[814]0.264587  ls_lambdas[815]0.264418  ls_lambdas[816]0.222764  ls_lambdas[817]0.259844  ls_lambdas[818]0.258705  ls_lambdas[819]0.260685  ls_lambdas[820]0.253046  ls_lambdas[821]0.260481  ls_lambdas[822]0.259323  ls_lambdas[823]0.26261  ls_lambdas[824]0.25992  ls_lambdas[825]0.256516  ls_lambdas[826]0.225448  ls_lambdas[827]0.262962  ls_lambdas[828]0.255333  ls_lambdas[829]0.256795  ls_lambdas[830]0.262825  ls_lambdas[831]0.252252  ls_lambdas[832]0.253732  ls_lambdas[833]0.255778  ls_lambdas[834]0.263049  ls_lambdas[835]0.248248  ls_lambdas[836]0.255553  ls_lambdas[837]0.24274  ls_lambdas[838]0.260068  ls_lambdas[839]0.263041  ls_lambdas[840]0.250775  ls_lambdas[841]0.262737  ls_lambdas[842]0.265323  ls_lambdas[843]0.266031  ls_lambdas[844]0.330149  ls_lambdas[845]0.385799  ls_lambdas[846]0.293965  ls_lambdas[847]0.271839  ls_lambdas[848]0.281709  ls_lambdas[849]0.269985  ls_lambdas[850]0.448407  ls_lambdas[851]0.265399  ls_lambdas[852]0.264973  ls_lambdas[853]0.26638  ls_lambdas[854]0.265631  ls_lambdas[855]0.265634  ls_lambdas[856]0.261794  ls_lambdas[857]0.268251  ls_lambdas[858]0.272886  ls_lambdas[859]0.271719  ls_lambdas[860]0.26902  ls_lambdas[861]0.2713  ls_lambdas[862]0.428983  ls_lambdas[863]0.264  ls_lambdas[864]0.264515  ls_lambdas[865]0.620891  ls_lambdas[866]0.278415  ls_lambdas[867]0.300525  ls_lambdas[868]7.54564  ls_lambdas[869]0.310787  ls_lambdas[870]8.75473  ls_lambdas[871]0.958094  ls_lambdas[872]0.278479  ls_lambdas[873]0.260246  ls_lambdas[874]0.259116  ls_lambdas[875]0.264255  ls_lambdas[876]0.26292  ls_lambdas[877]0.253698  ls_lambdas[878]0.259225  ls_lambdas[879]0.264017  ls_lambdas[880]0.262148  ls_lambdas[881]0.266364  ls_lambdas[882]3.65866  ls_lambdas[883]0.30586  ls_lambdas[884]0.253035  ls_lambdas[885]0.262202  ls_lambdas[886]0.269744  ls_lambdas[887]0.268052  ls_lambdas[888]0.269099  ls_lambdas[889]0.267304  ls_lambdas[890]0.265585  ls_lambdas[891]0.259701  ls_lambdas[892]0.254224  ls_lambdas[893]0.267399  ls_lambdas[894]0.266966  ls_lambdas[895]0.267506  ls_lambdas[896]0.266165  ls_lambdas[897]0.248609  ls_lambdas[898]0.249867  ls_lambdas[899]0.264932  ls_lambdas[900]0.260214  ls_lambdas[901]0.25559  ls_lambdas[902]0.266948  ls_lambdas[903]0.599987  ls_lambdas[904]0.268398  ls_lambdas[905]0.732891  ls_lambdas[906]0.267344  ls_lambdas[907]0.248219  ls_lambdas[908]0.264176  ls_lambdas[909]0.253786  ls_lambdas[910]0.280898  ls_lambdas[911]0.272178  ls_lambdas[912]0.267468  ls_lambdas[913]0.284802  ls_lambdas[914]0.267071  ls_lambdas[915]0.26445  ls_lambdas[916]0.264302  ls_lambdas[917]0.263271  ls_lambdas[918]0.263265  ls_lambdas[919]0.261788  ls_lambdas[920]0.260691  ls_lambdas[921]0.261281  ls_lambdas[922]0.249453  ls_lambdas[923]0.261029  ls_lambdas[924]0.248457  ls_lambdas[925]0.251678  ls_lambdas[926]0.244429  ls_lambdas[927]0.255266  ls_lambdas[928]0.264249  ls_lambdas[929]0.262067  ls_lambdas[930]0.264428  ls_lambdas[931]0.254752  ls_lambdas[932]0.251921  ls_lambdas[933]0.263195  ls_lambdas[934]0.266607  ls_lambdas[935]0.264079  ls_lambdas[936]0.256428  ls_lambdas[937]0.26311  ls_lambdas[938]0.25485  ls_lambdas[939]0.263988  ls_lambdas[940]0.261615  ls_lambdas[941]0.262628  ls_lambdas[942]0.262066  ls_lambdas[943]0.264845  ls_lambdas[944]0.262084  ls_lambdas[945]0.261063  ls_lambdas[946]0.261948  ls_lambdas[947]0.276873  ls_lambdas[948]0.273877  ls_lambdas[949]0.267551  ls_lambdas[950]0.274969  ls_lambdas[951]0.242369  ls_lambdas[952]0.264073  ls_lambdas[953]0.324651  ls_lambdas[954]0.31062  ls_lambdas[955]0.265391  ls_lambdas[956]0.480597  ls_lambdas[957]0.376425  ls_lambdas[958]13.6007  ls_lambdas[959]0.270111  ls_lambdas[960]0.335394  ls_lambdas[961]0.289342  ls_lambdas[962]0.29285  ls_lambdas[963]0.290581  ls_lambdas[964]0.26519  ls_lambdas[965]0.255892  ls_lambdas[966]0.263737  ls_lambdas[967]0.264296  ls_lambdas[968]0.264875  ls_lambdas[969]0.246377  ls_lambdas[970]0.260089  ls_lambdas[971]0.262885  ls_lambdas[972]0.261168  ls_lambdas[973]0.259936  ls_lambdas[974]0.261859  ls_lambdas[975]0.257361  ls_lambdas[976]0.263536  ls_lambdas[977]0.263516  ls_lambdas[978]0.2636  ls_lambdas[979]0.262641  ls_lambdas[980]0.263154  ls_lambdas[981]0.259948  ls_lambdas[982]0.248451  ls_lambdas[983]0.25608  ls_lambdas[984]0.262587  ls_lambdas[985]0.261162  ls_lambdas[986]0.264836  ls_lambdas[987]0.260386  ls_lambdas[988]0.267705  ls_lambdas[989]0.266043  ls_lambdas[990]0.25995  ls_lambdas[991]0.26203  ls_lambdas[992]0.261947  ls_lambdas[993]0.29941  ls_lambdas[994]0.325022  ls_lambdas[995]0.262755  ls_lambdas[996]0.259782  ls_lambdas[997]0.265525  ls_lambdas[998]0.262932  ls_lambdas[999]0.268473  ls_lambdas[1000]3.54415  ls_lambdas[1001]0.267539  ls_lambdas[1002]0.266698  ls_lambdas[1003]0.28417  ls_lambdas[1004]0.270368  ls_lambdas[1005]0.312228  ls_lambdas[1006]0.272764  ls_lambdas[1007]0.338208  ls_lambdas[1008]0.270538  ls_lambdas[1009]0.274117  ls_lambdas[1010]0.27478  ls_lambdas[1011]0.275661  ls_lambdas[1012]0.331805  ls_lambdas[1013]0.263769  ls_lambdas[1014]0.264836  ls_lambdas[1015]0.252503  ls_lambdas[1016]0.264659  ls_lambdas[1017]0.257366  ls_lambdas[1018]0.243714  ls_lambdas[1019]0.242315  ls_lambdas[1020]0.265371  ls_lambdas[1021]0.244438  ls_lambdas[1022]0.258847  ls_lambdas[1023]0.24568  ls_lambdas[1024]0.2566  ls_lambdas[1025]0.250873  ls_lambdas[1026]0.265636  ls_lambdas[1027]0.265741  ls_lambdas[1028]0.267574  ls_lambdas[1029]0.268745  ls_lambdas[1030]0.265765  ls_lambdas[1031]0.265837  ls_lambdas[1032]0.26718  ls_lambdas[1033]0.24881  ls_lambdas[1034]0.263602  ls_lambdas[1035]0.252246  ls_lambdas[1036]0.264926  ls_lambdas[1037]0.257725  ls_lambdas[1038]0.264874  ls_lambdas[1039]0.250995  ls_lambdas[1040]0.252587  ls_lambdas[1041]0.26219  ls_lambdas[1042]0.260958  ls_lambdas[1043]0.259947  ls_lambdas[1044]0.279779  ls_lambdas[1045]0.293067  ls_lambdas[1046]0.272343  ls_lambdas[1047]0.339062  ls_lambdas[1048]0.268291  ls_lambdas[1049]0.306436  ls_lambdas[1050]0.316227  ls_lambdas[1051]0.29081  ls_lambdas[1052]0.262514  ls_lambdas[1053]0.261934  ls_lambdas[1054]0.261733  ls_lambdas[1055]0.249571  ls_lambdas[1056]0.236831  ls_lambdas[1057]0.246479  ls_lambdas[1058]0.263593  ls_lambdas[1059]0.26535  ls_lambdas[1060]0.275444  ls_lambdas[1061]0.265846  ls_lambdas[1062]0.268926  ls_lambdas[1063]0.266  ls_lambdas[1064]0.284846  ls_lambdas[1065]0.247972  ls_lambdas[1066]0.259019  ls_lambdas[1067]0.23317  ls_lambdas[1068]0.213553  ls_lambdas[1069]0.252272  ls_lambdas[1070]0.25555  ls_lambdas[1071]0.249084  ls_lambdas[1072]0.265174  ls_lambdas[1073]0.26271  ls_lambdas[1074]0.256494  ls_lambdas[1075]0.235227  ls_lambdas[1076]0.259888  ls_lambdas[1077]0.25997  ls_lambdas[1078]0.259272  ls_lambdas[1079]0.242751  ls_lambdas[1080]0.232846  ls_lambdas[1081]0.238474  ls_lambdas[1082]0.23145  ls_lambdas[1083]0.262088  ls_lambdas[1084]0.263832  ls_lambdas[1085]0.253331  ls_lambdas[1086]0.255256  ls_lambdas[1087]0.258663  ls_lambdas[1088]0.244084  ls_lambdas[1089]0.240578  ls_lambdas[1090]0.255206  ls_lambdas[1091]0.254223  ls_lambdas[1092]0.244492  ls_lambdas[1093]0.239385  ls_lambdas[1094]0.258585  ls_lambdas[1095]0.264713  ls_lambdas[1096]0.256079  ls_lambdas[1097]0.260871  ls_lambdas[1098]0.259724  ls_lambdas[1099]0.237295  ls_lambdas[1100]0.242106  ls_lambdas[1101]0.254081  ls_lambdas[1102]0.252412  ls_lambdas[1103]0.253083  ls_lambdas[1104]0.237147  ls_lambdas[1105]0.256726  ls_lambdas[1106]0.244307  ls_lambdas[1107]0.252339  ls_lambdas[1108]0.23703  ls_lambdas[1109]0.24573  ls_lambdas[1110]0.259018  ls_lambdas[1111]0.258905  ls_lambdas[1112]0.225789  ls_lambdas[1113]0.264924  ls_lambdas[1114]0.264813  ls_lambdas[1115]0.240699  ls_lambdas[1116]0.316952 
_nb_simul_seq 0
_nb_simul_seq 0
_nb_simul_seq 500
/ after bug
nanchors 13
0 100 200 300 400 500 600 700 800 900 1000 1100 1117
After allocation nanchors 13
increase by 0.693147 or decrease by 0.441093
1 add 221 0.693147
iter 0 time 5
Recomputing relative_entropy from 0 to 900
increase by 0.693147 or decrease by 0.693147
2 add 919 1.38629
iter 1 time 8
Recomputing relative_entropy from 0 to 1117
increase by 0.691006 or decrease by 0.69314
3 add 652 2.0773
iter 2 time 11
Recomputing relative_entropy from 0 to 1117
increase by 0.689096 or decrease by 0.691006
4 add 1116 2.7664
iter 3 time 14
Recomputing relative_entropy from 0 to 1117
increase by 0.669395 or decrease by 0.689096
5 add 9 3.43579
iter 4 time 17
Recomputing relative_entropy from 0 to 1117
increase by 0.665606 or decrease by 0.669395
6 add 858 4.1014
iter 5 time 21
Recomputing relative_entropy from 0 to 1117
increase by 0.651494 or decrease by 0.665606
7 add 1076 4.75289
iter 6 time 24
Recomputing relative_entropy from 0 to 1117
increase by 0.639976 or decrease by 0.651494
8 add 976 5.39287
iter 7 time 27
Recomputing relative_entropy from 0 to 1117
increase by 0.633117 or decrease by 0.639976
9 add 449 6.02598
iter 8 time 30
Recomputing relative_entropy from 0 to 1117
increase by 0.616114 or decrease by 0.617421
10 add 164 6.6421
iter 9 time 34
Recomputing relative_entropy from 0 to 1117
increase by 0.580477 or decrease by 0.615039
11 add 31 7.22258
iter 10 time 37
Recomputing relative_entropy from 0 to 1117
increase by 0.570258 or decrease by 0.580477
12 add 340 7.79283
iter 11 time 40
Recomputing relative_entropy from 0 to 1117
increase by 0.5604 or decrease by 0.567599
13 add 873 8.35323
iter 12 time 43
Recomputing relative_entropy from 0 to 1117
increase by 0.505986 or decrease by 0.558014
14 add 728 8.85922
iter 13 time 47
Recomputing relative_entropy from 0 to 1117
increase by 0.474548 or decrease by 0.505986
15 add 1017 9.33377
iter 14 time 50
Recomputing relative_entropy from 0 to 1117
increase by 0.450123 or decrease by 0.474548
16 add 784 9.78389
iter 15 time 53
Recomputing relative_entropy from 0 to 1117
increase by 0.388732 or decrease by 0.450113
17 add 960 10.1726
iter 16 time 56
Recomputing relative_entropy from 0 to 1117
increase by 0.38569 or decrease by 0.388732
18 add 330 10.5583
iter 17 time 59
Recomputing relative_entropy from 0 to 1117
increase by 0.37171 or decrease by 0.38569
19 add 2 10.93
iter 18 time 62
Recomputing relative_entropy from 0 to 1117
increase by 0.37028 or decrease by 0.371699
20 add 1002 11.3003
iter 19 time 64
Recomputing relative_entropy from 0 to 1117
increase by 0.364277 or decrease by 0.370278
21 add 506 11.6646
iter 20 time 66
Recomputing relative_entropy from 0 to 1117
increase by 0.339237 or decrease by 0.364284
22 add 869 12.0038
iter 21 time 70
Recomputing relative_entropy from 0 to 1117
increase by 0.319343 or decrease by 0.339231
23 add 778 12.3232
iter 22 time 72
Recomputing relative_entropy from 0 to 1117
increase by 0.308139 or decrease by 0.319336
24 add 556 12.6313
iter 23 time 75
Recomputing relative_entropy from 0 to 1117
increase by 0.289658 or decrease by 0.296719
25 add 425 12.921
iter 24 time 78
Recomputing relative_entropy from 0 to 1117
increase by 0.275664 or decrease by 0.289656
26 add 1046 13.1966
iter 25 time 81
Recomputing relative_entropy from 0 to 1117
increase by 0.271233 or decrease by 0.27566
27 add 36 13.4679
iter 26 time 83
Recomputing relative_entropy from 0 to 1117
increase by 0.248477 or decrease by 0.271237
28 add 8 13.7163
iter 27 time 85
Recomputing relative_entropy from 0 to 1117
increase by 0.245618 or decrease by 0.248477
29 add 510 13.9619
iter 28 time 86
Recomputing relative_entropy from 0 to 1117
increase by 0.236723 or decrease by 0.245599
30 add 848 14.1987
iter 29 time 89
Recomputing relative_entropy from 0 to 1117
increase by 0.228396 or decrease by 0.236682
31 add 994 14.4271
iter 30 time 91
Recomputing relative_entropy from 0 to 1117
increase by 0.225907 or decrease by 0.228355
32 add 1113 14.653
iter 31 time 93
Recomputing relative_entropy from 0 to 1117
increase by 0.222049 or decrease by 0.225895
33 add 110 14.875
iter 32 time 94
Recomputing relative_entropy from 0 to 1117
increase by 0.219357 or decrease by 0.222039
34 add 440 15.0944
iter 33 time 96
Recomputing relative_entropy from 0 to 1117
increase by 0.198836 or decrease by 0.219343
35 add 1038 15.2932
iter 34 time 98
Recomputing relative_entropy from 0 to 1117
increase by 0.194642 or decrease by 0.198836
36 add 337 15.4879
iter 35 time 99
Recomputing relative_entropy from 0 to 1117
increase by 0.18825 or decrease by 0.194615
37 add 319 15.6761
iter 36 time 101
Recomputing relative_entropy from 0 to 1117
increase by 0.175884 or decrease by 0.18825
38 add 811 15.852
iter 37 time 103
Recomputing relative_entropy from 0 to 1117
increase by 0.163946 or decrease by 0.175857
39 add 349 16.0159
iter 38 time 105
Recomputing relative_entropy from 0 to 1117
increase by 0.159741 or decrease by 0.163954
40 add 875 16.1757
iter 39 time 106
Recomputing relative_entropy from 0 to 1117
increase by 0.154742 or decrease by 0.159735
41 add 101 16.3304
iter 40 time 108
Recomputing relative_entropy from 0 to 1117
increase by 0.152292 or decrease by 0.154741
42 add 75 16.4827
iter 41 time 109
Recomputing relative_entropy from 0 to 1117
increase by 0.142577 or decrease by 0.152131
43 add 301 16.6253
iter 42 time 110
Recomputing relative_entropy from 0 to 1117
increase by 0.141744 or decrease by 0.142572
44 add 868 16.767
iter 43 time 112
Recomputing relative_entropy from 0 to 1117
increase by 0.137209 or decrease by 0.141736
45 add 1068 16.9042
iter 44 time 113
Recomputing relative_entropy from 0 to 1117
increase by 0.134587 or decrease by 0.137209
46 add 938 17.0388
iter 45 time 114
Recomputing relative_entropy from 0 to 1117
increase by 0.131902 or decrease by 0.134491
47 add 634 17.1707
iter 46 time 115
Recomputing relative_entropy from 0 to 1117
increase by 0.129082 or decrease by 0.129012
48 add 497 17.2998
iter 47 time 116
Recomputing relative_entropy from 0 to 1117
increase by 0.124929 or decrease by 0.125709
49 add 997 17.4247
iter 48 time 118
Recomputing relative_entropy from 0 to 1117
increase by 0.121968 or decrease by 0.091364
50 add 675 17.5467
iter 49 time 119
Recomputing relative_entropy from 0 to 1117
increase by 0.120177 or decrease by 0.091417
51 add 1100 17.6669
iter 50 time 120
Recomputing relative_entropy from 0 to 1117
increase by 0.118992 or decrease by 0.0916436
52 add 30 17.7859
iter 51 time 121
Recomputing relative_entropy from 0 to 1117
increase by 0.115268 or decrease by 0.0916611
53 add 142 17.9011
iter 52 time 121
Recomputing relative_entropy from 0 to 1117
increase by 0.114616 or decrease by 0.091609
54 add 843 18.0158
iter 53 time 122
Recomputing relative_entropy from 0 to 1117
increase by 0.113604 or decrease by 0.0911448
55 add 1110 18.1294
iter 54 time 124
Recomputing relative_entropy from 0 to 1117
increase by 0.113393 or decrease by 0.0908216
56 add 308 18.2428
iter 55 time 124
Recomputing relative_entropy from 0 to 1117
increase by 0.110806 or decrease by 0.090791
57 add 370 18.3536
iter 56 time 125
Recomputing relative_entropy from 0 to 1117
increase by 0.104887 or decrease by 0.0908158
58 add 525 18.4585
iter 57 time 126
Recomputing relative_entropy from 0 to 1117
increase by 0.104856 or decrease by 0.0907957
59 add 1044 18.5633
iter 58 time 127
Recomputing relative_entropy from 0 to 1117
increase by 0.100238 or decrease by 0.0912036
60 add 671 18.6635
iter 59 time 127
Recomputing relative_entropy from 0 to 1117
increase by 0.0997832 or decrease by 0.0712102
61 add 156 18.7633
iter 60 time 128
Recomputing relative_entropy from 0 to 1117
increase by 0.0948443 or decrease by 0.0712294
62 add 1026 18.8582
iter 61 time 129
Recomputing relative_entropy from 0 to 1117
increase by 0.0940368 or decrease by 0.0643423
63 add 339 18.9522
iter 62 time 130
Recomputing relative_entropy from 0 to 1117
increase by 0.0915346 or decrease by 0.0643647
64 add 1106 19.0437
iter 63 time 131
Recomputing relative_entropy from 0 to 1117
increase by 0.0892111 or decrease by 0.0642915
65 add 620 19.133
iter 64 time 131
Recomputing relative_entropy from 0 to 1117
increase by 0.0890152 or decrease by 0.0640273
66 add 187 19.222
iter 65 time 132
Recomputing relative_entropy from 0 to 1117
increase by 0.0885368 or decrease by 0.0640194
67 add 958 19.3105
iter 66 time 133
Recomputing relative_entropy from 0 to 1117
increase by 0.0872996 or decrease by 0.0638964
68 add 882 19.3978
iter 67 time 133
Recomputing relative_entropy from 0 to 1117
increase by 0.0859122 or decrease by 0.0633554
69 add 1001 19.4837
iter 68 time 134
Recomputing relative_entropy from 0 to 1117
increase by 0.0859089 or decrease by 0.0581146
70 add 0 19.5696
iter 69 time 135
Recomputing relative_entropy from 0 to 1117
increase by 0.0838692 or decrease by 0.0580522
71 add 558 19.6535
iter 70 time 135
Recomputing relative_entropy from 0 to 1117
increase by 0.0799028 or decrease by 0.0580713
72 add 870 19.7334
iter 71 time 136
Recomputing relative_entropy from 0 to 1117
increase by 0.0784114 or decrease by 0.058099
73 add 755 19.8118
iter 72 time 137
Recomputing relative_entropy from 0 to 1117
increase by 0.0777752 or decrease by 0.0580233
74 add 200 19.8896
iter 73 time 138
Recomputing relative_entropy from 0 to 1117
increase by 0.0767761 or decrease by 0.0580279
75 add 397 19.9664
iter 74 time 138
Recomputing relative_entropy from 0 to 1117
increase by 0.0749347 or decrease by 0.0580224
76 add 566 20.0413
iter 75 time 139
Recomputing relative_entropy from 0 to 1117
increase by 0.0740593 or decrease by 0.0579911
77 add 467 20.1154
iter 76 time 140
Recomputing relative_entropy from 0 to 1117
increase by 0.072907 or decrease by 0.0579909
78 add 863 20.1883
iter 77 time 140
Recomputing relative_entropy from 0 to 1117
increase by 0.0723543 or decrease by 0.0579695
79 add 434 20.2606
iter 78 time 141
Recomputing relative_entropy from 0 to 1117
increase by 0.0710439 or decrease by 0.0580032
80 add 808 20.3317
iter 79 time 142
Recomputing relative_entropy from 0 to 1117
increase by 0.0709592 or decrease by 0.058005
81 add 90 20.4026
iter 80 time 143
Recomputing relative_entropy from 0 to 1117
increase by 0.0694023 or decrease by 0.0579978
82 add 254 20.472
iter 81 time 143
Recomputing relative_entropy from 0 to 1100
increase by 0.0693316 or decrease by 0.0579973
83 add 996 20.5414
iter 82 time 144
Recomputing relative_entropy from 0 to 1117
increase by 0.0688166 or decrease by 0.0581471
84 add 33 20.6102
iter 83 time 145
Recomputing relative_entropy from 0 to 1117
increase by 0.0680769 or decrease by 0.05816
85 add 900 20.6783
iter 84 time 145
Recomputing relative_entropy from 0 to 1117
increase by 0.0678297 or decrease by 0.0581171
86 add 428 20.7461
iter 85 time 146
Recomputing relative_entropy from 0 to 1117
increase by 0.0674184 or decrease by 0.0453475
87 add 692 20.8135
iter 86 time 147
Recomputing relative_entropy from 0 to 1117
increase by 0.0670546 or decrease by 0.0452616
88 add 622 20.8806
iter 87 time 147
Recomputing relative_entropy from 0 to 1117
increase by 0.0666098 or decrease by 0.0453091
89 add 880 20.9472
iter 88 time 148
Recomputing relative_entropy from 0 to 1117
increase by 0.0656525 or decrease by 0.0453796
90 add 532 21.0128
iter 89 time 149
Recomputing relative_entropy from 0 to 1117
increase by 0.0645603 or decrease by 0.0454781
91 add 1054 21.0774
iter 90 time 149
Recomputing relative_entropy from 0 to 1117
increase by 0.0636684 or decrease by 0.0454781
92 add 396 21.141
iter 91 time 150
Recomputing relative_entropy from 0 to 1117
increase by 0.0618652 or decrease by 0.0457141
93 add 969 21.2029
iter 92 time 150
Recomputing relative_entropy from 0 to 1117
increase by 0.061793 or decrease by 0.0425934
94 add 1064 21.2647
iter 93 time 151
Recomputing relative_entropy from 300 to 1117
increase by 0.0598292 or decrease by 0.0387954
95 add 818 21.3245
iter 94 time 151
Recomputing relative_entropy from 0 to 1117
increase by 0.0594114 or decrease by 0.0389765
96 add 7 21.3839
iter 95 time 152
Recomputing relative_entropy from 0 to 1117
increase by 0.0588562 or decrease by 0.0389768
97 add 225 21.4428
iter 96 time 152
Recomputing relative_entropy from 0 to 1117
increase by 0.0585468 or decrease by 0.0389768
98 add 752 21.5013
iter 97 time 153
Recomputing relative_entropy from 0 to 1117
increase by 0.0579885 or decrease by 0.0389612
99 add 1078 21.5593
iter 98 time 153
Recomputing relative_entropy from 0 to 1117
increase by 0.0573739 or decrease by 0.0389345
100 add 956 21.6167
iter 99 time 154
Recomputing relative_entropy from 0 to 1117
increase by 0.0551252 or decrease by 0.0388991
101 add 665 21.6718
iter 100 time 154
Recomputing relative_entropy from 0 to 1117
increase by 0.0533919 or decrease by 0.0388992
102 add 915 21.7252
iter 101 time 155
Recomputing relative_entropy from 0 to 1117
increase by 0.0533535 or decrease by 0.0388927
103 add 29 21.7786
iter 102 time 155
Recomputing relative_entropy from 0 to 1117
increase by 0.0525396 or decrease by 0.0259455
104 add 423 21.8311
iter 103 time 156
Recomputing relative_entropy from 0 to 1117
increase by 0.0524655 or decrease by 0.0258704
105 add 429 21.8836
iter 104 time 157
Recomputing relative_entropy from 0 to 1117
increase by 0.0521703 or decrease by 0.0252584
106 add 1094 21.9358
iter 105 time 157
Recomputing relative_entropy from 200 to 1117
increase by 0.050514 or decrease by 0.0252584
107 add 82 21.9863
iter 106 time 157
Recomputing relative_entropy from 0 to 1117
increase by 0.0501705 or decrease by 0.0252546
108 add 1104 22.0364
iter 107 time 158
Recomputing relative_entropy from 0 to 1117
increase by 0.0501497 or decrease by 0.0252593
109 add 272 22.0866
iter 108 time 158
Recomputing relative_entropy from 0 to 1117
increase by 0.0502653 or decrease by 0.0251798
110 add 185 22.1369
iter 109 time 159
Recomputing relative_entropy from 0 to 1117
increase by 0.0495786 or decrease by 0.0250868
111 add 1037 22.1864
iter 110 time 159
Recomputing relative_entropy from 0 to 1117
increase by 0.0494556 or decrease by 0.0250869
112 add 44 22.2359
iter 111 time 160
Recomputing relative_entropy from 0 to 1100
increase by 0.048386 or decrease by 0.0250848
113 add 458 22.2843
iter 112 time 160
Recomputing relative_entropy from 0 to 1100
increase by 0.0479791 or decrease by 0.0253308
114 add 746 22.3323
iter 113 time 161
Recomputing relative_entropy from 0 to 1117
increase by 0.0478362 or decrease by 0.0253223
115 add 1020 22.3801
iter 114 time 161
Recomputing relative_entropy from 0 to 1117
increase by 0.0477442 or decrease by 0.0253227
116 add 595 22.4278
iter 115 time 161
Recomputing relative_entropy from 0 to 1100
increase by 0.0472934 or decrease by 0.025299
117 add 796 22.4751
iter 116 time 162
Recomputing relative_entropy from 0 to 1117
increase by 0.0466568 or decrease by 0.0252988
118 add 866 22.5218
iter 117 time 162
Recomputing relative_entropy from 0 to 1117
increase by 0.0462226 or decrease by 0.0252977
119 add 347 22.568
iter 118 time 163
Recomputing relative_entropy from 0 to 1117
increase by 0.0461777 or decrease by 0.0251082
120 add 304 22.6142
iter 119 time 163
Recomputing relative_entropy from 0 to 1100
increase by 0.0457758 or decrease by 0.0251068
121 add 209 22.66
iter 120 time 164
Recomputing relative_entropy from 0 to 1117
increase by 0.0455943 or decrease by 0.0248723
122 add 1048 22.7056
iter 121 time 165
Recomputing relative_entropy from 0 to 1117
increase by 0.044835 or decrease by 0.0250622
123 add 576 22.7504
iter 122 time 165
Recomputing relative_entropy from 0 to 1117
increase by 0.0436184 or decrease by 0.0250515
124 add 126 22.794
iter 123 time 165
Recomputing relative_entropy from 0 to 1117
increase by 0.0431359 or decrease by 0.0250542
125 add 791 22.8371
iter 124 time 166
Recomputing relative_entropy from 0 to 1117
increase by 0.04308 or decrease by 0.0250538
126 add 362 22.8802
iter 125 time 166
Recomputing relative_entropy from 0 to 1117
increase by 0.0427845 or decrease by 0.0248807
127 add 826 22.923
iter 126 time 167
Recomputing relative_entropy from 0 to 1117
increase by 0.0428234 or decrease by 0.0248859
128 add 839 22.9658
iter 127 time 167
Recomputing relative_entropy from 0 to 1117
increase by 0.0425291 or decrease by 0.0248837
129 add 74 23.0084
iter 128 time 168
Recomputing relative_entropy from 0 to 1117
increase by 0.0423782 or decrease by 0.0248648
130 add 814 23.0507
iter 129 time 168
Recomputing relative_entropy from 0 to 1117
increase by 0.0418441 or decrease by 0.024865
131 add 451 23.0926
iter 130 time 169
Recomputing relative_entropy from 0 to 1117
increase by 0.041177 or decrease by 0.0252488
132 add 1089 23.1338
iter 131 time 169
Recomputing relative_entropy from 0 to 1117
increase by 0.0410105 or decrease by 0.0252488
133 add 333 23.1748
iter 132 time 169
Recomputing relative_entropy from 0 to 1117
increase by 0.0405917 or decrease by 0.0252641
134 add 933 23.2154
iter 133 time 170
Recomputing relative_entropy from 0 to 1117
increase by 0.0405318 or decrease by 0.0252641
135 add 541 23.2559
iter 134 time 171
Recomputing relative_entropy from 0 to 1117
increase by 0.040283 or decrease by 0.02528
136 add 92 23.2962
iter 135 time 171
Recomputing relative_entropy from 0 to 1117
increase by 0.0401947 or decrease by 0.0252802
137 add 745 23.3364
iter 136 time 171
Recomputing relative_entropy from 0 to 1117
increase by 0.0400587 or decrease by 0.0252827
138 add 596 23.3764
iter 137 time 172
Recomputing relative_entropy from 0 to 1117
increase by 0.0396686 or decrease by 0.0252905
139 add 810 23.4161
iter 138 time 172
Recomputing relative_entropy from 0 to 1117
increase by 0.0393213 or decrease by 0.0252496
140 add 102 23.4554
iter 139 time 173
Recomputing relative_entropy from 0 to 1117
increase by 0.0392763 or decrease by 0.0252551
141 add 350 23.4947
iter 140 time 173
Recomputing relative_entropy from 0 to 1117
increase by 0.0392041 or decrease by 0.025129
142 add 570 23.5339
iter 141 time 174
Recomputing relative_entropy from 0 to 1117
increase by 0.038991 or decrease by 0.0251372
143 add 1030 23.5729
iter 142 time 174
Recomputing relative_entropy from 300 to 1117
increase by 0.0389555 or decrease by 0.0251344
144 add 273 23.6118
iter 143 time 174
Recomputing relative_entropy from 0 to 900
increase by 0.0381428 or decrease by 0.0251339
145 add 4 23.65
iter 144 time 175
Recomputing relative_entropy from 0 to 1117
increase by 0.0377963 or decrease by 0.0249862
146 add 527 23.6878
iter 145 time 175
Recomputing relative_entropy from 0 to 1117
increase by 0.0376587 or decrease by 0.0250136
147 add 483 23.7254
iter 146 time 176
Recomputing relative_entropy from 0 to 900
increase by 0.0374579 or decrease by 0.0248946
148 add 1067 23.7629
iter 147 time 176
Recomputing relative_entropy from 0 to 1117
increase by 0.0373887 or decrease by 0.0248099
149 add 837 23.8003
iter 148 time 176
Recomputing relative_entropy from 0 to 1117
increase by 0.0372062 or decrease by 0.024785
150 add 379 23.8375
iter 149 time 177
Recomputing relative_entropy from 0 to 900
increase by 0.0369647 or decrease by 0.0247182
151 add 1032 23.8745
iter 150 time 177
Recomputing relative_entropy from 0 to 1117
increase by 0.0368476 or decrease by 0.0247182
152 add 1009 23.9113
iter 151 time 178
Recomputing relative_entropy from 0 to 1117
increase by 0.0368114 or decrease by 0.0247189
153 add 517 23.9481
iter 152 time 178
Recomputing relative_entropy from 0 to 1117
increase by 0.0363241 or decrease by 0.0248315
154 add 112 23.9844
iter 153 time 178
Recomputing relative_entropy from 0 to 1117
increase by 0.0363089 or decrease by 0.0247916
155 add 1063 24.0208
iter 154 time 179
Recomputing relative_entropy from 0 to 1117
increase by 0.0361664 or decrease by 0.0247915
156 add 433 24.0569
iter 155 time 179
Recomputing relative_entropy from 0 to 1000
increase by 0.0350795 or decrease by 0.0252269
157 add 990 24.092
iter 156 time 180
Recomputing relative_entropy from 0 to 1117
increase by 0.0350517 or decrease by 0.0252261
158 add 192 24.1271
iter 157 time 180
Recomputing relative_entropy from 0 to 1000
increase by 0.0349075 or decrease by 0.0252362
159 add 3 24.162
iter 158 time 181
Recomputing relative_entropy from 0 to 1117
increase by 0.0348213 or decrease by 0.0252335
160 add 479 24.1968
iter 159 time 181
Recomputing relative_entropy from 0 to 1117
increase by 0.0347136 or decrease by 0.0244763
161 add 378 24.2315
iter 160 time 181
Recomputing relative_entropy from 0 to 1117
increase by 0.0343747 or decrease by 0.024456
162 add 1071 24.2659
iter 161 time 182
Recomputing relative_entropy from 800 to 1117
increase by 0.033943 or decrease by 0.024456
163 add 642 24.2998
iter 162 time 182
Recomputing relative_entropy from 0 to 1117
increase by 0.0335799 or decrease by 0.0244504
164 add 28 24.3334
iter 163 time 183
Recomputing relative_entropy from 0 to 1117
increase by 0.0334529 or decrease by 0.024451
165 add 764 24.3668
iter 164 time 183
Recomputing relative_entropy from 0 to 1117
increase by 0.033324 or decrease by 0.0244514
166 add 973 24.4002
iter 165 time 183
Recomputing relative_entropy from 400 to 1117
increase by 0.0331065 or decrease by 0.0244514
167 add 363 24.4333
iter 166 time 184
Recomputing relative_entropy from 0 to 1117
increase by 0.033004 or decrease by 0.0244326
168 add 619 24.4663
iter 167 time 184
Recomputing relative_entropy from 0 to 1000
increase by 0.0328783 or decrease by 0.0244318
169 add 898 24.4992
iter 168 time 184
Recomputing relative_entropy from 0 to 1117
increase by 0.0327863 or decrease by 0.0244318
170 add 64 24.5319
iter 169 time 185
Recomputing relative_entropy from 0 to 900
increase by 0.0319977 or decrease by 0.0238421
171 add 189 24.5639
iter 170 time 185
Recomputing relative_entropy from 0 to 900
increase by 0.0319972 or decrease by 0.0238472
172 add 583 24.5959
iter 171 time 186
Recomputing relative_entropy from 300 to 1000
increase by 0.0317765 or decrease by 0.0238472
173 add 1056 24.6277
iter 172 time 186
Recomputing relative_entropy from 400 to 1117
increase by 0.0314947 or decrease by 0.0238472
174 add 879 24.6592
iter 173 time 186
Recomputing relative_entropy from 0 to 1117
increase by 0.0314633 or decrease by 0.0238472
175 add 849 24.6907
iter 174 time 187
Recomputing relative_entropy from 100 to 1117
increase by 0.031385 or decrease by 0.0238472
176 add 1103 24.7221
iter 175 time 187
Recomputing relative_entropy from 700 to 1117
increase by 0.0312565 or decrease by 0.0238472
177 add 812 24.7533
iter 176 time 187
Recomputing relative_entropy from 0 to 1117
increase by 0.030973 or decrease by 0.0238406
178 add 13 24.7843
iter 177 time 188
Recomputing relative_entropy from 0 to 900
increase by 0.0309373 or decrease by 0.0238036
179 add 886 24.8152
iter 178 time 188
Recomputing relative_entropy from 600 to 1117
increase by 0.0308321 or decrease by 0.0238036
180 add 390 24.8461
iter 179 time 188
Recomputing relative_entropy from 0 to 800
increase by 0.0307714 or decrease by 0.0238039
181 add 495 24.8768
iter 180 time 189
Recomputing relative_entropy from 0 to 1117
increase by 0.0304531 or decrease by 0.0238039
182 add 713 24.9073
iter 181 time 189
Recomputing relative_entropy from 0 to 1117
increase by 0.0294021 or decrease by 0.0238039
183 add 1091 24.9367
iter 182 time 190
Recomputing relative_entropy from 600 to 1117
increase by 0.0290842 or decrease by 0.0238039
184 add 592 24.9658
iter 183 time 190
Recomputing relative_entropy from 0 to 1117
increase by 0.0288411 or decrease by 0.0238039
185 add 452 24.9946
iter 184 time 190
Recomputing relative_entropy from 0 to 900
increase by 0.0288336 or decrease by 0.0238038
186 add 338 25.0234
iter 185 time 191
Recomputing relative_entropy from 0 to 900
increase by 0.0287203 or decrease by 0.0238036
187 add 871 25.0522
iter 186 time 191
Recomputing relative_entropy from 200 to 1117
increase by 0.0284524 or decrease by 0.0238036
188 add 838 25.0806
iter 187 time 191
Recomputing relative_entropy from 0 to 1117
increase by 0.0282996 or decrease by 0.0238051
189 add 788 25.1089
iter 188 time 192
Recomputing relative_entropy from 0 to 1117
increase by 0.0279197 or decrease by 0.0238051
190 add 1060 25.1368
iter 189 time 192
Recomputing relative_entropy from 100 to 1117
increase by 0.027746 or decrease by 0.0238051
191 add 824 25.1646
iter 190 time 193
Recomputing relative_entropy from 0 to 1117
increase by 0.0274107 or decrease by 0.0238051
192 add 409 25.192
iter 191 time 193
Recomputing relative_entropy from 0 to 1117
increase by 0.0276983 or decrease by 0.0238049
193 add 575 25.2197
iter 192 time 193
Recomputing relative_entropy from 0 to 1117
increase by 0.0273755 or decrease by 0.023481
194 add 707 25.2471
iter 193 time 194
Recomputing relative_entropy from 200 to 1117
increase by 0.027057 or decrease by 0.023481
195 add 550 25.2741
iter 194 time 194
Recomputing relative_entropy from 0 to 900
increase by 0.0270176 or decrease by 0.0234818
196 add 1010 25.3011
iter 195 time 194
Recomputing relative_entropy from 500 to 1117
increase by 0.0269282 or decrease by 0.0234818
197 add 283 25.3281
iter 196 time 195
Recomputing relative_entropy from 0 to 1117
increase by 0.0269196 or decrease by 0.0235105
198 add 140 25.355
iter 197 time 195
Recomputing relative_entropy from 0 to 900
increase by 0.0266586 or decrease by 0.0235078
199 add 1049 25.3816
iter 198 time 196
Recomputing relative_entropy from 300 to 1117
increase by 0.0266221 or decrease by 0.0235078
200 add 1117 25.4083
iter 199 time 196
Recomputing relative_entropy from 800 to 1117
increase by 0.0263812 or decrease by 0.0235078
201 add 862 25.4347
iter 200 time 196
Recomputing relative_entropy from 0 to 1117
increase by 0.0262939 or decrease by 0.0235077
202 add 978 25.4609
iter 201 time 196
Recomputing relative_entropy from 0 to 1117
increase by 0.0262485 or decrease by 0.0235077
203 add 821 25.4872
iter 202 time 197
Recomputing relative_entropy from 300 to 1117
increase by 0.0261843 or decrease by 0.0235077
204 add 54 25.5134
iter 203 time 197
Recomputing relative_entropy from 0 to 900
increase by 0.0257629 or decrease by 0.0234502
205 add 422 25.5391
iter 204 time 198
Recomputing relative_entropy from 0 to 1100
increase by 0.0257479 or decrease by 0.0201064
206 add 718 25.5649
iter 205 time 198
Recomputing relative_entropy from 0 to 1117
increase by 0.0254447 or decrease by 0.0201064
207 add 588 25.5903
iter 206 time 198
Recomputing relative_entropy from 0 to 1117
increase by 0.0254101 or decrease by 0.0199396
208 add 369 25.6157
iter 207 time 199
Recomputing relative_entropy from 0 to 900
increase by 0.0253257 or decrease by 0.0199402
209 add 489 25.6411
iter 208 time 199
Recomputing relative_entropy from 300 to 900
increase by 0.0252231 or decrease by 0.0199402
210 add 414 25.6663
iter 209 time 199
Recomputing relative_entropy from 0 to 1100
increase by 0.0251489 or decrease by 0.0199402
211 add 894 25.6914
iter 210 time 200
Recomputing relative_entropy from 0 to 1117
increase by 0.0250526 or decrease by 0.0199402
212 add 1052 25.7165
iter 211 time 200
Recomputing relative_entropy from 400 to 1117
increase by 0.0249584 or decrease by 0.0199402
213 add 334 25.7415
iter 212 time 200
Recomputing relative_entropy from 0 to 1117
increase by 0.0249174 or decrease by 0.0199402
214 add 748 25.7664
iter 213 time 201
Recomputing relative_entropy from 0 to 1117
increase by 0.0248731 or decrease by 0.0199329
215 add 865 25.7912
iter 214 time 201
Recomputing relative_entropy from 300 to 1117
increase by 0.0247817 or decrease by 0.0199323
216 add 907 25.816
iter 215 time 202
Recomputing relative_entropy from 500 to 1117
increase by 0.0247644 or decrease by 0.0199323
217 add 518 25.8408
iter 216 time 202
Recomputing relative_entropy from 0 to 800
increase by 0.0247492 or decrease by 0.0199318
218 add 493 25.8655
iter 217 time 202
Recomputing relative_entropy from 0 to 1117
increase by 0.0246732 or decrease by 0.0199413
219 add 83 25.8902
iter 218 time 203
Recomputing relative_entropy from 0 to 1100
increase by 0.0246675 or decrease by 0.0199412
220 add 5 25.9149
iter 219 time 203
Recomputing relative_entropy from 0 to 1000
increase by 0.0246333 or decrease by 0.0149147
221 add 834 25.9395
iter 220 time 203
Recomputing relative_entropy from 0 to 1117
increase by 0.0242002 or decrease by 0.0149147
222 add 300 25.9637
iter 221 time 204
Recomputing relative_entropy from 0 to 900
increase by 0.0241476 or decrease by 0.0149147
223 add 1073 25.9879
iter 222 time 204
Recomputing relative_entropy from 600 to 1117
increase by 0.0239361 or decrease by 0.0149147
224 add 234 26.0118
iter 223 time 205
Recomputing relative_entropy from 0 to 900
increase by 0.0238938 or decrease by 0.0149147
225 add 212 26.0357
iter 224 time 205
Recomputing relative_entropy from 0 to 1100
increase by 0.0237927 or decrease by 0.0149146
226 add 424 26.0595
iter 225 time 205
Recomputing relative_entropy from 0 to 900
increase by 0.0237813 or decrease by 0.0149146
227 add 1059 26.0833
iter 226 time 206
Recomputing relative_entropy from 0 to 1117
increase by 0.0237452 or decrease by 0.0149146
228 add 307 26.107
iter 227 time 206
Recomputing relative_entropy from 0 to 1117
increase by 0.0236904 or decrease by 0.0149143
229 add 988 26.1307
iter 228 time 207
Recomputing relative_entropy from 400 to 1117
increase by 0.0235026 or decrease by 0.0149143
230 add 1055 26.1542
iter 229 time 207
Recomputing relative_entropy from 300 to 1117
increase by 0.0233954 or decrease by 0.0149143
231 add 594 26.1776
iter 230 time 207
Recomputing relative_entropy from 0 to 1100
increase by 0.0231462 or decrease by 0.0149143
232 add 32 26.2007
iter 231 time 208
Recomputing relative_entropy from 0 to 600
increase by 0.0231161 or decrease by 0.0149146
233 add 437 26.2239
iter 232 time 208
Recomputing relative_entropy from 0 to 1117
increase by 0.0228807 or decrease by 0.0149146
234 add 1013 26.2467
iter 233 time 209
Recomputing relative_entropy from 500 to 1117
increase by 0.022866 or decrease by 0.0149146
235 add 855 26.2696
iter 234 time 209
Recomputing relative_entropy from 300 to 1117
increase by 0.0228254 or decrease by 0.0149146
236 add 744 26.2924
iter 235 time 209
Recomputing relative_entropy from 0 to 1117
increase by 0.0227731 or decrease by 0.0149146
237 add 950 26.3152
iter 236 time 210
Recomputing relative_entropy from 500 to 1117
increase by 0.0226906 or decrease by 0.0149146
238 add 138 26.3379
iter 237 time 210
Recomputing relative_entropy from 0 to 1000
increase by 0.022496 or decrease by 0.0149136
239 add 1029 26.3604
iter 238 time 210
Recomputing relative_entropy from 600 to 1117
increase by 0.0224334 or decrease by 0.0149136
240 add 887 26.3828
iter 239 time 211
Recomputing relative_entropy from 0 to 1117
increase by 0.0223234 or decrease by 0.0149136
241 add 701 26.4051
iter 240 time 211
Recomputing relative_entropy from 0 to 1117
increase by 0.022186 or decrease by 0.0149136
242 add 658 26.4273
iter 241 time 211
Recomputing relative_entropy from 100 to 1117
increase by 0.0221212 or decrease by 0.0149136
243 add 966 26.4495
iter 242 time 212
Recomputing relative_entropy from 400 to 1117
increase by 0.0220259 or decrease by 0.0149136
244 add 543 26.4715
iter 243 time 212
Recomputing relative_entropy from 100 to 900
increase by 0.0219734 or decrease by 0.0149136
245 add 704 26.4935
iter 244 time 213
Recomputing relative_entropy from 0 to 1100
increase by 0.021926 or decrease by 0.0149136
246 add 1102 26.5154
iter 245 time 213
Recomputing relative_entropy from 900 to 1117
increase by 0.0220428 or decrease by 0.0149136
247 add 1096 26.5374
iter 246 time 213
Recomputing relative_entropy from 800 to 1117
increase by 0.0218845 or decrease by 0.0149136
248 add 736 26.5593
iter 247 time 213
Recomputing relative_entropy from 300 to 1117
increase by 0.021802 or decrease by 0.0149136
249 add 802 26.5811
iter 248 time 214
Recomputing relative_entropy from 200 to 1117
increase by 0.0217718 or decrease by 0.0149136
250 add 271 26.6029
iter 249 time 214
Recomputing relative_entropy from 0 to 1117
increase by 0.0216615 or decrease by 0.0149118
251 add 443 26.6245
iter 250 time 214
Recomputing relative_entropy from 0 to 900
increase by 0.0216249 or decrease by 0.0149118
252 add 173 26.6462
iter 251 time 215
Recomputing relative_entropy from 0 to 1000
increase by 0.0214407 or decrease by 0.0149119
253 add 857 26.6676
iter 252 time 215
Recomputing relative_entropy from 500 to 1117
increase by 0.0214211 or decrease by 0.0149119
254 add 306 26.689
iter 253 time 215
Recomputing relative_entropy from 0 to 900
increase by 0.0212862 or decrease by 0.014912
255 add 685 26.7103
iter 254 time 216
Recomputing relative_entropy from 300 to 1117
increase by 0.0212773 or decrease by 0.014912
256 add 629 26.7316
iter 255 time 216
Recomputing relative_entropy from 0 to 900
increase by 0.0215564 or decrease by 0.014912
257 add 801 26.7532
iter 256 time 217
Recomputing relative_entropy from 500 to 1117
increase by 0.0211948 or decrease by 0.014912
258 add 191 26.7743
iter 257 time 217
Recomputing relative_entropy from 0 to 1117
increase by 0.021188 or decrease by 0.014912
259 add 1108 26.7955
iter 258 time 217
Recomputing relative_entropy from 900 to 1117
increase by 0.021143 or decrease by 0.014912
260 add 208 26.8167
iter 259 time 217
Recomputing relative_entropy from 0 to 900
increase by 0.0209936 or decrease by 0.0149194
261 add 751 26.8377
iter 260 time 218
Recomputing relative_entropy from 0 to 1117
increase by 0.0208912 or decrease by 0.0149193
262 add 387 26.8586
iter 261 time 218
Recomputing relative_entropy from 0 to 1100
increase by 0.0208898 or decrease by 0.0149193
263 add 769 26.8795
iter 262 time 218
Recomputing relative_entropy from 600 to 900
increase by 0.0208744 or decrease by 0.0149193
264 add 998 26.9003
iter 263 time 219
Recomputing relative_entropy from 300 to 1117
increase by 0.020863 or decrease by 0.0149193
265 add 477 26.9212
iter 264 time 219
Recomputing relative_entropy from 0 to 1100
increase by 0.0207457 or decrease by 0.0149193
266 add 780 26.9419
iter 265 time 219
Recomputing relative_entropy from 0 to 1117
increase by 0.02074 or decrease by 0.0149173
267 add 959 26.9627
iter 266 time 220
Recomputing relative_entropy from 800 to 1117
increase by 0.0206743 or decrease by 0.0149173
268 add 832 26.9833
iter 267 time 220
Recomputing relative_entropy from 800 to 1100
increase by 0.0205034 or decrease by 0.0149173
269 add 546 27.0039
iter 268 time 220
Recomputing relative_entropy from 300 to 700
increase by 0.0204562 or decrease by 0.0149173
270 add 536 27.0243
iter 269 time 221
Recomputing relative_entropy from 0 to 1100
increase by 0.0204004 or decrease by 0.0149173
271 add 1093 27.0447
iter 270 time 221
Recomputing relative_entropy from 800 to 1117
increase by 0.020394 or decrease by 0.0149173
272 add 520 27.0651
iter 271 time 221
Recomputing relative_entropy from 0 to 1100
increase by 0.0203372 or decrease by 0.0149173
273 add 1080 27.0854
iter 272 time 222
Recomputing relative_entropy from 1000 to 1117
increase by 0.0202173 or decrease by 0.0149173
274 add 827 27.1057
iter 273 time 222
Recomputing relative_entropy from 0 to 1117
increase by 0.0202693 or decrease by 0.0149173
275 add 391 27.1259
iter 274 time 222
Recomputing relative_entropy from 0 to 900
increase by 0.0201181 or decrease by 0.0149173
276 add 903 27.146
iter 275 time 223
Recomputing relative_entropy from 500 to 1117
increase by 0.0200611 or decrease by 0.0149173
277 add 260 27.1661
iter 276 time 223
Recomputing relative_entropy from 0 to 800
increase by 0.0199877 or decrease by 0.0149173
278 add 929 27.1861
iter 277 time 224
Recomputing relative_entropy from 500 to 1117
increase by 0.0199277 or decrease by 0.0149173
279 add 431 27.206
iter 278 time 224
Recomputing relative_entropy from 0 to 900
increase by 0.0198634 or decrease by 0.0149173
280 add 782 27.2259
iter 279 time 224
Recomputing relative_entropy from 0 to 1117
increase by 0.0198366 or decrease by 0.0149173
281 add 1107 27.2457
iter 280 time 225
Recomputing relative_entropy from 1000 to 1117
increase by 0.0196409 or decrease by 0.0149173
282 add 951 27.2654
iter 281 time 225
Recomputing relative_entropy from 800 to 1117
increase by 0.0194344 or decrease by 0.0149173
283 add 637 27.2848
iter 282 time 225
Recomputing relative_entropy from 0 to 1117
increase by 0.0194048 or decrease by 0.0149173
284 add 6 27.3042
iter 283 time 225
Recomputing relative_entropy from 0 to 600
increase by 0.0194039 or decrease by 0.0147819
285 add 581 27.3236
iter 284 time 226
Recomputing relative_entropy from 300 to 700
increase by 0.0193996 or decrease by 0.0147819
286 add 315 27.343
iter 285 time 226
Recomputing relative_entropy from 0 to 900
increase by 0.0192752 or decrease by 0.0147819
287 add 702 27.3623
iter 286 time 226
Recomputing relative_entropy from 300 to 1117
increase by 0.0190941 or decrease by 0.0147819
288 add 773 27.3814
iter 287 time 227
Recomputing relative_entropy from 0 to 1117
increase by 0.0190162 or decrease by 0.0147819
289 add 653 27.4004
iter 288 time 227
Recomputing relative_entropy from 300 to 900
increase by 0.018785 or decrease by 0.0147819
290 add 981 27.4192
iter 289 time 227
Recomputing relative_entropy from 900 to 1000
increase by 0.0187811 or decrease by 0.0147819
291 add 356 27.438
iter 290 time 228
Recomputing relative_entropy from 300 to 600
increase by 0.0186851 or decrease by 0.0147819
292 add 436 27.4566
iter 291 time 228
Recomputing relative_entropy from 0 to 900
increase by 0.0185524 or decrease by 0.0147819
293 add 531 27.4752
iter 292 time 228
Recomputing relative_entropy from 0 to 900
increase by 0.0185155 or decrease by 0.0147819
294 add 210 27.4937
iter 293 time 229
Recomputing relative_entropy from 0 to 500
increase by 0.0185153 or decrease by 0.0147819
295 add 1042 27.5122
iter 294 time 229
Recomputing relative_entropy from 600 to 1117
increase by 0.0184939 or decrease by 0.0147819
296 add 61 27.5307
iter 295 time 229
Recomputing relative_entropy from 0 to 400
increase by 0.0184932 or decrease by 0.0147839
297 add 756 27.5492
iter 296 time 230
Recomputing relative_entropy from 500 to 800
increase by 0.018489 or decrease by 0.0147839
298 add 947 27.5677
iter 297 time 230
Recomputing relative_entropy from 800 to 1117
increase by 0.0184871 or decrease by 0.0147839
299 add 366 27.5862
iter 298 time 230
Recomputing relative_entropy from 0 to 900
increase by 0.0184384 or decrease by 0.0147839
300 add 500 27.6046
iter 299 time 231
Recomputing relative_entropy from 0 to 800
increase by 0.0183652 or decrease by 0.0147839
301 add 220 27.623
iter 300 time 231
Recomputing relative_entropy from 0 to 1000
increase by 0.0183347 or decrease by 0.0147836
302 add 351 27.6413
iter 301 time 232
Recomputing relative_entropy from 0 to 900
increase by 0.0183044 or decrease by 0.0147837
303 add 394 27.6596
iter 302 time 232
Recomputing relative_entropy from 0 to 800
increase by 0.0182236 or decrease by 0.0147837
304 add 825 27.6779
iter 303 time 232
Recomputing relative_entropy from 300 to 1117
increase by 0.0184741 or decrease by 0.0147837
305 add 733 27.6963
iter 304 time 233
Recomputing relative_entropy from 300 to 1117
increase by 0.0182419 or decrease by 0.0147837
306 add 753 27.7146
iter 305 time 233
Recomputing relative_entropy from 400 to 1117
increase by 0.0182048 or decrease by 0.0147837
307 add 1024 27.7328
iter 306 time 233
Recomputing relative_entropy from 700 to 1117
increase by 0.0181494 or decrease by 0.0147837
308 add 851 27.7509
iter 307 time 234
Recomputing relative_entropy from 300 to 1100
increase by 0.0181051 or decrease by 0.0147837
309 add 293 27.769
iter 308 time 234
Recomputing relative_entropy from 0 to 500
increase by 0.0180704 or decrease by 0.0147837
310 add 1 27.7871
iter 309 time 234
Recomputing relative_entropy from 0 to 400
increase by 0.0180145 or decrease by 0.0124589
311 add 128 27.8051
iter 310 time 235
Recomputing relative_entropy from 0 to 1000
increase by 0.018651 or decrease by 0.0124653
312 add 159 27.8238
iter 311 time 235
Recomputing relative_entropy from 0 to 900
increase by 0.0179702 or decrease by 0.0124653
313 add 544 27.8417
iter 312 time 235
Recomputing relative_entropy from 400 to 700
increase by 0.017963 or decrease by 0.0124653
314 add 133 27.8597
iter 313 time 236
Recomputing relative_entropy from 0 to 800
increase by 0.0178505 or decrease by 0.0124655
315 add 1005 27.8775
iter 314 time 236
Recomputing relative_entropy from 300 to 1117
increase by 0.0178231 or decrease by 0.0124655
316 add 712 27.8954
iter 315 time 236
Recomputing relative_entropy from 500 to 800
increase by 0.0178093 or decrease by 0.0124655
317 add 1105 27.9132
iter 316 time 237
Recomputing relative_entropy from 900 to 1117
increase by 0.0177606 or decrease by 0.0124655
318 add 1065 27.9309
iter 317 time 237
Recomputing relative_entropy from 500 to 1117
increase by 0.0177441 or decrease by 0.0124655
319 add 445 27.9487
iter 318 time 237
Recomputing relative_entropy from 0 to 700
increase by 0.0175642 or decrease by 0.0124655
320 add 881 27.9663
iter 319 time 237
Recomputing relative_entropy from 600 to 1117
increase by 0.0175301 or decrease by 0.0124655
321 add 195 27.9838
iter 320 time 238
Recomputing relative_entropy from 0 to 600
increase by 0.0174815 or decrease by 0.0124655
322 add 487 28.0013
iter 321 time 238
Recomputing relative_entropy from 400 to 600
increase by 0.0174753 or decrease by 0.0124655
323 add 927 28.0187
iter 322 time 238
Recomputing relative_entropy from 800 to 1117
increase by 0.0174728 or decrease by 0.0124655
324 add 714 28.0362
iter 323 time 239
Recomputing relative_entropy from 400 to 800
increase by 0.0174675 or decrease by 0.0124655
325 add 1062 28.0537
iter 324 time 239
Recomputing relative_entropy from 900 to 1117
increase by 0.0174284 or decrease by 0.0124655
326 add 405 28.0711
iter 325 time 239
Recomputing relative_entropy from 0 to 800
increase by 0.0173687 or decrease by 0.0124655
327 add 571 28.0885
iter 326 time 240
Recomputing relative_entropy from 400 to 800
increase by 0.0172085 or decrease by 0.0124655
328 add 975 28.1057
iter 327 time 240
Recomputing relative_entropy from 900 to 1117
increase by 0.0171332 or decrease by 0.0124655
329 add 38 28.1228
iter 328 time 240
Recomputing relative_entropy from 0 to 400
increase by 0.0171477 or decrease by 0.0124654
330 add 160 28.14
iter 329 time 241
Recomputing relative_entropy from 0 to 600
increase by 0.017068 or decrease by 0.0124654
331 add 421 28.157
iter 330 time 241
Recomputing relative_entropy from 200 to 1100
increase by 0.0170172 or decrease by 0.0124654
332 add 1087 28.174
iter 331 time 241
Recomputing relative_entropy from 1000 to 1117
increase by 0.0170019 or decrease by 0.0124654
333 add 326 28.1911
iter 332 time 242
Recomputing relative_entropy from 200 to 900
increase by 0.0169981 or decrease by 0.0124654
334 add 42 28.208
iter 333 time 242
Recomputing relative_entropy from 0 to 500
increase by 0.0168554 or decrease by 0.0124652
335 add 60 28.2249
iter 334 time 242
Recomputing relative_entropy from 0 to 400
increase by 0.0167798 or decrease by 0.0124653
336 add 501 28.2417
iter 335 time 243
Recomputing relative_entropy from 0 to 600
increase by 0.0167318 or decrease by 0.0124653
337 add 453 28.2584
iter 336 time 243
Recomputing relative_entropy from 0 to 1100
increase by 0.0166768 or decrease by 0.0124653
338 add 1033 28.2751
iter 337 time 243
Recomputing relative_entropy from 800 to 1117
increase by 0.0166292 or decrease by 0.0124653
339 add 906 28.2917
iter 338 time 244
Recomputing relative_entropy from 600 to 1117
increase by 0.016598 or decrease by 0.0124653
340 add 819 28.3083
iter 339 time 244
Recomputing relative_entropy from 700 to 1117
increase by 0.0165064 or decrease by 0.0124653
341 add 382 28.3248
iter 340 time 244
Recomputing relative_entropy from 0 to 1100
increase by 0.016433 or decrease by 0.0124653
342 add 1084 28.3413
iter 341 time 245
Recomputing relative_entropy from 900 to 1117
increase by 0.0164284 or decrease by 0.0124653
343 add 223 28.3577
iter 342 time 245
Recomputing relative_entropy from 100 to 400
increase by 0.0164227 or decrease by 0.0124653
344 add 632 28.3741
iter 343 time 245
Recomputing relative_entropy from 0 to 1100
increase by 0.0163973 or decrease by 0.0124653
345 add 1019 28.3905
iter 344 time 246
Recomputing relative_entropy from 800 to 1117
increase by 0.0162947 or decrease by 0.0124653
346 add 1075 28.4068
iter 345 time 246
Recomputing relative_entropy from 1000 to 1117
increase by 0.0162941 or decrease by 0.0124653
347 add 804 28.4231
iter 346 time 246
Recomputing relative_entropy from 500 to 1100
increase by 0.0161953 or decrease by 0.0124653
348 add 590 28.4393
iter 347 time 247
Recomputing relative_entropy from 500 to 900
increase by 0.0161868 or decrease by 0.0124653
349 add 610 28.4555
iter 348 time 247
Recomputing relative_entropy from 500 to 900
increase by 0.0161854 or decrease by 0.0124653
350 add 953 28.4717
iter 349 time 247
Recomputing relative_entropy from 600 to 1117
increase by 0.0160062 or decrease by 0.0124653
351 add 427 28.4877
iter 350 time 248
Recomputing relative_entropy from 0 to 700
increase by 0.01588 or decrease by 0.0124653
352 add 666 28.5036
iter 351 time 248
Recomputing relative_entropy from 300 to 900
increase by 0.0158564 or decrease by 0.0124653
353 add 1101 28.5194
iter 352 time 248
Recomputing relative_entropy from 900 to 1117
increase by 0.0157246 or decrease by 0.0124653
354 add 840 28.5351
iter 353 time 248
Recomputing relative_entropy from 800 to 1100
increase by 0.0157091 or decrease by 0.0124653
355 add 904 28.5508
iter 354 time 249
Recomputing relative_entropy from 700 to 1117
increase by 0.015704 or decrease by 0.0124653
356 add 238 28.5665
iter 355 time 249
Recomputing relative_entropy from 0 to 800
increase by 0.0156896 or decrease by 0.0121869
357 add 475 28.5822
iter 356 time 249
Recomputing relative_entropy from 0 to 900
increase by 0.0156667 or decrease by 0.0121869
358 add 1051 28.5979
iter 357 time 250
Recomputing relative_entropy from 800 to 1117
increase by 0.0156504 or decrease by 0.0121869
359 add 237 28.6136
iter 358 time 250
Recomputing relative_entropy from 0 to 800
increase by 0.0156133 or decrease by 0.0121879
360 add 661 28.6292
iter 359 time 251
Recomputing relative_entropy from 100 to 900
increase by 0.0156028 or decrease by 0.0121878
361 add 891 28.6448
iter 360 time 251
Recomputing relative_entropy from 0 to 1117
increase by 0.0155415 or decrease by 0.0121878
362 add 805 28.6603
iter 361 time 251
Recomputing relative_entropy from 0 to 1117
increase by 0.015533 or decrease by 0.0121878
363 add 545 28.6758
iter 362 time 252
Recomputing relative_entropy from 0 to 900
increase by 0.0155256 or decrease by 0.0121878
364 add 679 28.6914
iter 363 time 252
Recomputing relative_entropy from 400 to 900
increase by 0.0155072 or decrease by 0.0121878
365 add 1111 28.7069
iter 364 time 252
Recomputing relative_entropy from 800 to 1117
increase by 0.0154751 or decrease by 0.0121878
366 add 115 28.7223
iter 365 time 252
Recomputing relative_entropy from 0 to 600
increase by 0.015462 or decrease by 0.0121879
367 add 222 28.7378
iter 366 time 253
Recomputing relative_entropy from 0 to 400
increase by 0.015436 or decrease by 0.0121816
368 add 872 28.7532
iter 367 time 253
Recomputing relative_entropy from 300 to 1117
increase by 0.0154205 or decrease by 0.0121816
369 add 659 28.7687
iter 368 time 253
Recomputing relative_entropy from 0 to 1117
increase by 0.0154012 or decrease by 0.0121817
370 add 964 28.7841
iter 369 time 254
Recomputing relative_entropy from 600 to 1117
increase by 0.015372 or decrease by 0.0121817
371 add 569 28.7994
iter 370 time 254
Recomputing relative_entropy from 400 to 900
increase by 0.0153514 or decrease by 0.0121817
372 add 1015 28.8148
iter 371 time 254
Recomputing relative_entropy from 500 to 1117
increase by 0.015325 or decrease by 0.0121817
373 add 1025 28.8301
iter 372 time 255
Recomputing relative_entropy from 900 to 1117
increase by 0.0153182 or decrease by 0.0121817
374 add 288 28.8454
iter 373 time 255
Recomputing relative_entropy from 200 to 400
increase by 0.0153019 or decrease by 0.0121815
375 add 856 28.8607
iter 374 time 255
Recomputing relative_entropy from 300 to 1100
increase by 0.0152981 or decrease by 0.0121815
376 add 144 28.876
iter 375 time 256
Recomputing relative_entropy from 0 to 600
increase by 0.0152784 or decrease by 0.0121814
377 add 1022 28.8913
iter 376 time 256
Recomputing relative_entropy from 1000 to 1100
increase by 0.015226 or decrease by 0.0121814
378 add 343 28.9065
iter 377 time 257
Recomputing relative_entropy from 0 to 800
increase by 0.0151913 or decrease by 0.0121818
379 add 772 28.9217
iter 378 time 257
Recomputing relative_entropy from 400 to 1117
increase by 0.0151751 or decrease by 0.0121818
380 add 1000 28.9369
iter 379 time 257
Recomputing relative_entropy from 200 to 1117
increase by 0.0151724 or decrease by 0.0121818
381 add 646 28.9521
iter 380 time 258
Recomputing relative_entropy from 300 to 900
increase by 0.0151558 or decrease by 0.0121818
382 add 932 28.9672
iter 381 time 258
Recomputing relative_entropy from 800 to 1117
increase by 0.0151381 or decrease by 0.0121818
383 add 509 28.9824
iter 382 time 259
Recomputing relative_entropy from 400 to 1100
increase by 0.0151337 or decrease by 0.0121818
384 add 578 28.9975
iter 383 time 259
Recomputing relative_entropy from 500 to 800
increase by 0.0150327 or decrease by 0.0121818
385 add 183 29.0125
iter 384 time 259
Recomputing relative_entropy from 0 to 600
increase by 0.0149192 or decrease by 0.0121444
386 add 175 29.0275
iter 385 time 259
Recomputing relative_entropy from 0 to 600
increase by 0.0149035 or decrease by 0.0115569
387 add 268 29.0424
iter 386 time 260
Recomputing relative_entropy from 0 to 600
increase by 0.014788 or decrease by 0.0115569
388 add 719 29.0572
iter 387 time 260
Recomputing relative_entropy from 0 to 1117
increase by 0.0146975 or decrease by 0.0115569
389 add 999 29.0718
iter 388 time 260
Recomputing relative_entropy from 700 to 1117
increase by 0.0146667 or decrease by 0.0115569
390 add 352 29.0865
iter 389 time 261
Recomputing relative_entropy from 300 to 600
increase by 0.0146319 or decrease by 0.0115569
391 add 1014 29.1011
iter 390 time 261
Recomputing relative_entropy from 800 to 1117
increase by 0.0146097 or decrease by 0.0115569
392 add 43 29.1158
iter 391 time 262
Recomputing relative_entropy from 0 to 900
increase by 0.0147715 or decrease by 0.011557
393 add 46 29.1305
iter 392 time 262
Recomputing relative_entropy from 0 to 900
increase by 0.0145812 or decrease by 0.011557
394 add 18 29.1451
iter 393 time 262
Recomputing relative_entropy from 0 to 1117
increase by 0.0145516 or decrease by 0.0104158
395 add 984 29.1597
iter 394 time 263
Recomputing relative_entropy from 900 to 1000
increase by 0.0145503 or decrease by 0.0104158
396 add 822 29.1742
iter 395 time 263
Recomputing relative_entropy from 700 to 900
increase by 0.0145454 or decrease by 0.0104158
397 add 930 29.1888
iter 396 time 263
Recomputing relative_entropy from 600 to 1117
increase by 0.0145336 or decrease by 0.0104158
398 add 618 29.2033
iter 397 time 264
Recomputing relative_entropy from 500 to 700
increase by 0.014523 or decrease by 0.0104158
399 add 563 29.2178
iter 398 time 264
Recomputing relative_entropy from 0 to 900
increase by 0.0144779 or decrease by 0.0104158
400 add 800 29.2323
iter 399 time 264
Recomputing relative_entropy from 600 to 900
increase by 0.0144301 or decrease by 0.0104158
401 add 779 29.2467
iter 400 time 265
Recomputing relative_entropy from 500 to 1117
increase by 0.0144215 or decrease by 0.0104158
402 add 922 29.2611
iter 401 time 265
Recomputing relative_entropy from 900 to 1117
increase by 0.0143937 or decrease by 0.0104158
403 add 494 29.2755
iter 402 time 266
Recomputing relative_entropy from 300 to 900
increase by 0.0143861 or decrease by 0.0104158
404 add 859 29.2899
iter 403 time 266
Recomputing relative_entropy from 300 to 1117
increase by 0.0143615 or decrease by 0.0104158
405 add 372 29.3043
iter 404 time 266
Recomputing relative_entropy from 300 to 600
increase by 0.0143406 or decrease by 0.0104158
406 add 296 29.3186
iter 405 time 267
Recomputing relative_entropy from 0 to 500
increase by 0.0143382 or decrease by 0.0104158
407 add 1115 29.333
iter 406 time 267
Recomputing relative_entropy from 1000 to 1117
increase by 0.0142087 or decrease by 0.0104158
408 add 700 29.3472
iter 407 time 267
Recomputing relative_entropy from 300 to 800
increase by 0.0141737 or decrease by 0.0104158
409 add 332 29.3613
iter 408 time 268
Recomputing relative_entropy from 300 to 500
increase by 0.0141487 or decrease by 0.0104158
410 add 703 29.3755
iter 409 time 268
Recomputing relative_entropy from 600 to 900
increase by 0.0141082 or decrease by 0.0104158
411 add 1047 29.3896
iter 410 time 268
Recomputing relative_entropy from 500 to 1117
increase by 0.0140957 or decrease by 0.0104158
412 add 462 29.4037
iter 411 time 269
Recomputing relative_entropy from 300 to 500
increase by 0.0140864 or decrease by 0.0104158
413 add 977 29.4178
iter 412 time 269
Recomputing relative_entropy from 900 to 1000
increase by 0.0140588 or decrease by 0.0104158
414 add 803 29.4318
iter 413 time 269
Recomputing relative_entropy from 300 to 1100
increase by 0.0140182 or decrease by 0.0104158
415 add 645 29.4459
iter 414 time 270
Recomputing relative_entropy from 500 to 800
increase by 0.0139768 or decrease by 0.0104158
416 add 828 29.4598
iter 415 time 270
Recomputing relative_entropy from 500 to 900
increase by 0.0139492 or decrease by 0.0104158
417 add 793 29.4738
iter 416 time 271
Recomputing relative_entropy from 500 to 1100
increase by 0.0139358 or decrease by 0.0104158
418 add 1070 29.4877
iter 417 time 271
Recomputing relative_entropy from 1000 to 1117
increase by 0.0139277 or decrease by 0.0104158
419 add 399 29.5017
iter 418 time 271
Recomputing relative_entropy from 100 to 700
increase by 0.0139091 or decrease by 0.0104158
420 add 474 29.5156
iter 419 time 272
Recomputing relative_entropy from 400 to 1000
increase by 0.0139087 or decrease by 0.0104158
421 add 45 29.5295
iter 420 time 272
Recomputing relative_entropy from 0 to 900
increase by 0.0138856 or decrease by 0.0104158
422 add 586 29.5434
iter 421 time 272
Recomputing relative_entropy from 500 to 700
increase by 0.0138705 or decrease by 0.0104158
423 add 717 29.5572
iter 422 time 273
Recomputing relative_entropy from 100 to 900
increase by 0.0138603 or decrease by 0.0104158
424 add 158 29.5711
iter 423 time 273
Recomputing relative_entropy from 0 to 600
increase by 0.0138426 or decrease by 0.0104158
425 add 574 29.5849
iter 424 time 273
Recomputing relative_entropy from 500 to 1100
increase by 0.0138402 or decrease by 0.0104158
426 add 815 29.5988
iter 425 time 274
Recomputing relative_entropy from 700 to 1117
increase by 0.0138255 or decrease by 0.0104158
427 add 1011 29.6126
iter 426 time 274
Recomputing relative_entropy from 800 to 1117
increase by 0.0138023 or decrease by 0.0104158
428 add 681 29.6264
iter 427 time 274
Recomputing relative_entropy from 400 to 900
increase by 0.0138811 or decrease by 0.0104158
429 add 683 29.6403
iter 428 time 275
Recomputing relative_entropy from 600 to 800
increase by 0.0137987 or decrease by 0.0104158
430 add 56 29.6541
iter 429 time 275
Recomputing relative_entropy from 0 to 100
increase by 0.0137877 or decrease by 0.0104158
431 add 560 29.6679
iter 430 time 275
Recomputing relative_entropy from 400 to 700
increase by 0.0137835 or decrease by 0.0104158
432 add 1040 29.6816
iter 431 time 276
Recomputing relative_entropy from 800 to 1117
increase by 0.0137647 or decrease by 0.0104158
433 add 121 29.6954
iter 432 time 276
Recomputing relative_entropy from 0 to 900
increase by 0.0137126 or decrease by 0.0104158
434 add 823 29.7091
iter 433 time 276
Recomputing relative_entropy from 300 to 900
increase by 0.0137124 or decrease by 0.0104158
435 add 1066 29.7228
iter 434 time 277
Recomputing relative_entropy from 1000 to 1117
increase by 0.0137068 or decrease by 0.0104158
436 add 490 29.7365
iter 435 time 277
Recomputing relative_entropy from 400 to 500
increase by 0.0136593 or decrease by 0.0104158
437 add 1034 29.7502
iter 436 time 277
Recomputing relative_entropy from 700 to 1117
increase by 0.0136167 or decrease by 0.0104158
438 add 1016 29.7638
iter 437 time 278
Recomputing relative_entropy from 800 to 1117
increase by 0.0136101 or decrease by 0.0104158
439 add 786 29.7774
iter 438 time 278
Recomputing relative_entropy from 500 to 1117
increase by 0.0136101 or decrease by 0.0104158
440 add 655 29.791
iter 439 time 279
Recomputing relative_entropy from 600 to 800
increase by 0.0135976 or decrease by 0.0104158
441 add 945 29.8046
iter 440 time 279
Recomputing relative_entropy from 900 to 1000
increase by 0.0135876 or decrease by 0.0104158
442 add 739 29.8182
iter 441 time 279
Recomputing relative_entropy from 300 to 900
increase by 0.013546 or decrease by 0.0104158
443 add 635 29.8318
iter 442 time 280
Recomputing relative_entropy from 300 to 1117
increase by 0.013539 or decrease by 0.0104158
444 add 298 29.8453
iter 443 time 280
Recomputing relative_entropy from 0 to 500
increase by 0.0135189 or decrease by 0.0104158
445 add 381 29.8588
iter 444 time 280
Recomputing relative_entropy from 300 to 500
increase by 0.0135013 or decrease by 0.0104158
446 add 512 29.8723
iter 445 time 281
Recomputing relative_entropy from 400 to 1100
increase by 0.013439 or decrease by 0.0104158
447 add 926 29.8858
iter 446 time 281
Recomputing relative_entropy from 800 to 1000
increase by 0.0134303 or decrease by 0.0104158
448 add 1058 29.8992
iter 447 time 281
Recomputing relative_entropy from 1000 to 1100
increase by 0.0134216 or decrease by 0.0104158
449 add 867 29.9126
iter 448 time 282
Recomputing relative_entropy from 300 to 1117
increase by 0.0134031 or decrease by 0.0104158
450 add 535 29.926
iter 449 time 282
Recomputing relative_entropy from 400 to 600
increase by 0.0133689 or decrease by 0.0104158
451 add 549 29.9394
iter 450 time 282
Recomputing relative_entropy from 400 to 700
increase by 0.0138617 or decrease by 0.0104158
452 add 548 29.9533
iter 451 time 283
Recomputing relative_entropy from 500 to 600
increase by 0.0133662 or decrease by 0.0104158
453 add 647 29.9666
iter 452 time 283
Recomputing relative_entropy from 0 to 1117
increase by 0.0132468 or decrease by 0.0104158
454 add 214 29.9799
iter 453 time 283
Recomputing relative_entropy from 100 to 400
increase by 0.013245 or decrease by 0.0104158
455 add 1109 29.9931
iter 454 time 284
Recomputing relative_entropy from 1100 to 1117
increase by 0.0132399 or decrease by 0.0104158
456 add 715 30.0064
iter 455 time 284
Recomputing relative_entropy from 300 to 1100
increase by 0.0132329 or decrease by 0.0104158
457 add 626 30.0196
iter 456 time 284
Recomputing relative_entropy from 400 to 900
increase by 0.0132245 or decrease by 0.0104158
458 add 723 30.0328
iter 457 time 284
Recomputing relative_entropy from 300 to 1100
increase by 0.0132234 or decrease by 0.0104158
459 add 750 30.046
iter 458 time 285
Recomputing relative_entropy from 500 to 1117
increase by 0.0132031 or decrease by 0.0104158
460 add 980 30.0592
iter 459 time 285
Recomputing relative_entropy from 800 to 1100
increase by 0.0131618 or decrease by 0.0104158
461 add 1043 30.0724
iter 460 time 286
Recomputing relative_entropy from 1000 to 1117
increase by 0.0131608 or decrease by 0.0104158
462 add 278 30.0856
iter 461 time 286
Recomputing relative_entropy from 0 to 300
increase by 0.0131235 or decrease by 0.0104158
463 add 853 30.0987
iter 462 time 286
Recomputing relative_entropy from 600 to 1117
increase by 0.0130896 or decrease by 0.0104158
464 add 1061 30.1118
iter 463 time 287
Recomputing relative_entropy from 1000 to 1117
increase by 0.0130846 or decrease by 0.0104158
465 add 52 30.1249
iter 464 time 287
Recomputing relative_entropy from 0 to 1100
increase by 0.0130811 or decrease by 0.0104158
466 add 725 30.1379
iter 465 time 287
Recomputing relative_entropy from 300 to 900
increase by 0.0130661 or decrease by 0.0104158
467 add 1082 30.151
iter 466 time 288
Recomputing relative_entropy from 500 to 1117
increase by 0.0130158 or decrease by 0.0104158
468 add 450 30.164
iter 467 time 288
Recomputing relative_entropy from 300 to 700
increase by 0.012963 or decrease by 0.0104158
469 add 763 30.177
iter 468 time 288
Recomputing relative_entropy from 300 to 900
increase by 0.0129571 or decrease by 0.0104158
470 add 331 30.1899
iter 469 time 289
Recomputing relative_entropy from 300 to 500
increase by 0.0129553 or decrease by 0.0104158
471 add 85 30.2029
iter 470 time 289
Recomputing relative_entropy from 0 to 800
increase by 0.012938 or decrease by 0.0104158
472 add 957 30.2158
iter 471 time 290
Recomputing relative_entropy from 900 to 1117
increase by 0.0128997 or decrease by 0.0104158
473 add 124 30.2287
iter 472 time 290
Recomputing relative_entropy from 0 to 600
increase by 0.0128966 or decrease by 0.00977924
474 add 902 30.2416
iter 473 time 290
Recomputing relative_entropy from 800 to 1117
increase by 0.0130205 or decrease by 0.00977924
475 add 890 30.2546
iter 474 time 291
Recomputing relative_entropy from 600 to 1100
increase by 0.0128899 or decrease by 0.00977924
476 add 344 30.2675
iter 475 time 291
Recomputing relative_entropy from 300 to 500
increase by 0.0128732 or decrease by 0.00977924
477 add 480 30.2804
iter 476 time 291
Recomputing relative_entropy from 400 to 900
increase by 0.012851 or decrease by 0.00977924
478 add 246 30.2933
iter 477 time 292
Recomputing relative_entropy from 100 to 400
increase by 0.0127934 or decrease by 0.00977924
479 add 720 30.3061
iter 478 time 292
Recomputing relative_entropy from 500 to 800
increase by 0.0127925 or decrease by 0.00977924
480 add 830 30.3188
iter 479 time 292
Recomputing relative_entropy from 600 to 900
increase by 0.0127703 or decrease by 0.00977924
481 add 504 30.3316
iter 480 time 293
Recomputing relative_entropy from 400 to 600
increase by 0.012752 or decrease by 0.00977924
482 add 151 30.3444
iter 481 time 293
Recomputing relative_entropy from 0 to 400
increase by 0.0127505 or decrease by 0.00977926
483 add 367 30.3571
iter 482 time 293
Recomputing relative_entropy from 300 to 600
increase by 0.0127371 or decrease by 0.00977926
484 add 269 30.3699
iter 483 time 294
Recomputing relative_entropy from 0 to 800
increase by 0.0127193 or decrease by 0.00977924
485 add 884 30.3826
iter 484 time 294
Recomputing relative_entropy from 0 to 1100
increase by 0.0127107 or decrease by 0.00977924
486 add 816 30.3953
iter 485 time 294
Recomputing relative_entropy from 300 to 1117
increase by 0.0126858 or decrease by 0.00977924
487 add 1077 30.408
iter 486 time 295
Recomputing relative_entropy from 1000 to 1117
increase by 0.0126753 or decrease by 0.00977924
488 add 410 30.4206
iter 487 time 295
Recomputing relative_entropy from 300 to 500
increase by 0.0126742 or decrease by 0.00977924
489 add 519 30.4333
iter 488 time 296
Recomputing relative_entropy from 400 to 600
increase by 0.0126659 or decrease by 0.00977924
490 add 876 30.446
iter 489 time 296
Recomputing relative_entropy from 600 to 1000
increase by 0.0126491 or decrease by 0.00977924
491 add 522 30.4586
iter 490 time 296
Recomputing relative_entropy from 400 to 700
increase by 0.0126227 or decrease by 0.00977924
492 add 783 30.4713
iter 491 time 297
Recomputing relative_entropy from 500 to 1117
increase by 0.012622 or decrease by 0.00977924
493 add 488 30.4839
iter 492 time 297
Recomputing relative_entropy from 400 to 600
increase by 0.0126094 or decrease by 0.00977924
494 add 910 30.4965
iter 493 time 297
Recomputing relative_entropy from 800 to 1100
increase by 0.0125915 or decrease by 0.00977924
495 add 967 30.5091
iter 494 time 298
Recomputing relative_entropy from 800 to 1100
increase by 0.0125872 or decrease by 0.00977924
496 add 20 30.5217
iter 495 time 298
Recomputing relative_entropy from 0 to 100
increase by 0.0125779 or decrease by 0.00977924
497 add 125 30.5342
iter 496 time 298
Recomputing relative_entropy from 100 to 400
increase by 0.0125776 or decrease by 0.00971376
498 add 1006 30.5468
iter 497 time 299
Recomputing relative_entropy from 600 to 1117
increase by 0.0125763 or decrease by 0.00971376
499 add 485 30.5594
iter 498 time 299
Recomputing relative_entropy from 400 to 500
increase by 0.0136747 or decrease by 0.00971376
500 add 484 30.5731
iter 499 time 299
increase by 0.0125986 or decrease by 0.00971376
501 add 469 30.5857
iter 500 time 305
Recomputing relative_entropy from 0 to 600
increase by 0.0125719 or decrease by 0.00971376
502 add 649 30.5982
iter 501 time 306
Recomputing relative_entropy from 500 to 800
increase by 0.0125467 or decrease by 0.00971376
503 add 284 30.6108
iter 502 time 306
Recomputing relative_entropy from 200 to 300
increase by 0.0125449 or decrease by 0.00971376
504 add 403 30.6233
iter 503 time 306
Recomputing relative_entropy from 300 to 500
increase by 0.0125412 or decrease by 0.00971376
505 add 614 30.6359
iter 504 time 307
Recomputing relative_entropy from 500 to 800
increase by 0.0125242 or decrease by 0.00971376
506 add 250 30.6484
iter 505 time 307
Recomputing relative_entropy from 0 to 300
increase by 0.0125223 or decrease by 0.00971376
507 add 1090 30.6609
iter 506 time 307
Recomputing relative_entropy from 1000 to 1117
increase by 0.0125214 or decrease by 0.00971376
508 add 587 30.6734
iter 507 time 308
Recomputing relative_entropy from 500 to 700
increase by 0.0125159 or decrease by 0.00971376
509 add 729 30.686
iter 508 time 308
Recomputing relative_entropy from 500 to 800
increase by 0.0125131 or decrease by 0.00971376
510 add 1021 30.6985
iter 509 time 309
Recomputing relative_entropy from 900 to 1117
increase by 0.0124963 or decrease by 0.00971376
511 add 972 30.711
iter 510 time 309
Recomputing relative_entropy from 800 to 1100
increase by 0.0124916 or decrease by 0.00971376
512 add 1028 30.7235
iter 511 time 309
Recomputing relative_entropy from 1000 to 1100
increase by 0.0124821 or decrease by 0.00971376
513 add 384 30.7359
iter 512 time 310
Recomputing relative_entropy from 300 to 500
increase by 0.0124783 or decrease by 0.00971376
514 add 24 30.7484
iter 513 time 310
Recomputing relative_entropy from 0 to 400
increase by 0.0124767 or decrease by 0.00971376
515 add 373 30.7609
iter 514 time 310
Recomputing relative_entropy from 300 to 400
increase by 0.0124664 or decrease by 0.00971376
516 add 660 30.7734
iter 515 time 311
Recomputing relative_entropy from 600 to 800
increase by 0.0124585 or decrease by 0.00971376
517 add 613 30.7858
iter 516 time 311
Recomputing relative_entropy from 500 to 700
increase by 0.0124574 or decrease by 0.00971376
518 add 734 30.7983
iter 517 time 311
Recomputing relative_entropy from 600 to 900
increase by 0.0125413 or decrease by 0.00971376
519 add 738 30.8108
iter 518 time 312
Recomputing relative_entropy from 700 to 900
increase by 0.0124532 or decrease by 0.00971376
520 add 914 30.8233
iter 519 time 312
Recomputing relative_entropy from 900 to 1000
increase by 0.0124504 or decrease by 0.00971376
521 add 295 30.8357
iter 520 time 312
Recomputing relative_entropy from 200 to 300
increase by 0.0124354 or decrease by 0.00971376
522 add 918 30.8482
iter 521 time 313
Recomputing relative_entropy from 900 to 1000
increase by 0.0124285 or decrease by 0.00971376
523 add 775 30.8606
iter 522 time 313
Recomputing relative_entropy from 700 to 800
increase by 0.0124213 or decrease by 0.00971376
524 add 1098 30.873
iter 523 time 313
Recomputing relative_entropy from 800 to 1117
increase by 0.0124137 or decrease by 0.00971376
525 add 359 30.8854
iter 524 time 314
Recomputing relative_entropy from 300 to 600
increase by 0.0123963 or decrease by 0.00971376
526 add 311 30.8978
iter 525 time 314
Recomputing relative_entropy from 100 to 500
increase by 0.0123827 or decrease by 0.00971376
527 add 668 30.9102
iter 526 time 315
Recomputing relative_entropy from 600 to 700
increase by 0.0123822 or decrease by 0.00971376
528 add 928 30.9226
iter 527 time 315
Recomputing relative_entropy from 900 to 1000
increase by 0.0123685 or decrease by 0.00971376
529 add 324 30.935
iter 528 time 315
Recomputing relative_entropy from 300 to 500
increase by 0.0123361 or decrease by 0.00971376
530 add 841 30.9473
iter 529 time 316
Recomputing relative_entropy from 700 to 900
increase by 0.0123354 or decrease by 0.00971376
531 add 355 30.9596
iter 530 time 316
Recomputing relative_entropy from 300 to 400
increase by 0.0123262 or decrease by 0.00971376
532 add 341 30.972
iter 531 time 316
Recomputing relative_entropy from 0 to 400
increase by 0.0123068 or decrease by 0.00971376
533 add 57 30.9843
iter 532 time 317
Recomputing relative_entropy from 0 to 100
increase by 0.012294 or decrease by 0.00971376
534 add 813 30.9966
iter 533 time 317
Recomputing relative_entropy from 100 to 900
increase by 0.012282 or decrease by 0.00971376
535 add 498 31.0088
iter 534 time 317
Recomputing relative_entropy from 400 to 600
increase by 0.012278 or decrease by 0.00971376
536 add 1004 31.0211
iter 535 time 318
Recomputing relative_entropy from 500 to 1117
increase by 0.0122696 or decrease by 0.00971376
537 add 388 31.0334
iter 536 time 318
Recomputing relative_entropy from 300 to 400
increase by 0.0122602 or decrease by 0.00971376
538 add 386 31.0456
iter 537 time 319
Recomputing relative_entropy from 300 to 400
increase by 0.0122389 or decrease by 0.00971376
539 add 580 31.0579
iter 538 time 319
Recomputing relative_entropy from 500 to 600
increase by 0.0122327 or decrease by 0.00971376
540 add 864 31.0701
iter 539 time 319
Recomputing relative_entropy from 200 to 1117
increase by 0.01222 or decrease by 0.00971376
541 add 371 31.0823
iter 540 time 320
Recomputing relative_entropy from 300 to 800
increase by 0.0122106 or decrease by 0.00971376
542 add 135 31.0946
iter 541 time 320
Recomputing relative_entropy from 0 to 900
increase by 0.0123913 or decrease by 0.00971414
543 add 139 31.1069
iter 542 time 320
Recomputing relative_entropy from 0 to 400
increase by 0.0121848 or decrease by 0.00971432
544 add 573 31.1191
iter 543 time 321
Recomputing relative_entropy from 500 to 700
increase by 0.0121769 or decrease by 0.00971432
545 add 934 31.1313
iter 544 time 321
Recomputing relative_entropy from 800 to 1000
increase by 0.0121405 or decrease by 0.00971432
546 add 84 31.1434
iter 545 time 321
Recomputing relative_entropy from 0 to 400
increase by 0.0121195 or decrease by 0.00971423
547 add 974 31.1556
iter 546 time 322
Recomputing relative_entropy from 900 to 1000
increase by 0.0121063 or decrease by 0.00971423
548 add 345 31.1677
iter 547 time 322
Recomputing relative_entropy from 200 to 500
increase by 0.0120661 or decrease by 0.00971423
549 add 86 31.1797
iter 548 time 323
Recomputing relative_entropy from 0 to 400
increase by 0.0123678 or decrease by 0.00971433
550 add 169 31.1921
iter 549 time 323
Recomputing relative_entropy from 0 to 400
increase by 0.0120599 or decrease by 0.00971414
551 add 232 31.2042
iter 550 time 323
Recomputing relative_entropy from 0 to 400
increase by 0.0120596 or decrease by 0.00971414
552 add 81 31.2162
iter 551 time 324
Recomputing relative_entropy from 0 to 800
increase by 0.0120555 or decrease by 0.00971409
553 add 439 31.2283
iter 552 time 324
Recomputing relative_entropy from 300 to 600
increase by 0.0120345 or decrease by 0.00971409
554 add 186 31.2403
iter 553 time 324
Recomputing relative_entropy from 100 to 400
increase by 0.0119747 or decrease by 0.00971409
555 add 211 31.2523
iter 554 time 325
Recomputing relative_entropy from 0 to 600
increase by 0.0119662 or decrease by 0.00971409
556 add 411 31.2643
iter 555 time 325
Recomputing relative_entropy from 300 to 500
increase by 0.0119571 or decrease by 0.00971409
557 add 148 31.2762
iter 556 time 325
Recomputing relative_entropy from 0 to 900
increase by 0.0119496 or decrease by 0.00971408
558 add 766 31.2882
iter 557 time 326
Recomputing relative_entropy from 700 to 1000
increase by 0.0122793 or decrease by 0.00971408
559 add 767 31.3004
iter 558 time 326
Recomputing relative_entropy from 700 to 800
increase by 0.0118819 or decrease by 0.00971408
560 add 1023 31.3123
iter 559 time 326
Recomputing relative_entropy from 800 to 1100
increase by 0.0118407 or decrease by 0.00971408
561 add 605 31.3242
iter 560 time 327
Recomputing relative_entropy from 500 to 700
increase by 0.0118177 or decrease by 0.00971408
562 add 1074 31.336
iter 561 time 327
Recomputing relative_entropy from 1000 to 1117
increase by 0.0118071 or decrease by 0.00971408
563 add 792 31.3478
iter 562 time 328
Recomputing relative_entropy from 200 to 1117
increase by 0.0117744 or decrease by 0.00971408
564 add 806 31.3596
iter 563 time 328
Recomputing relative_entropy from 600 to 900
increase by 0.0117498 or decrease by 0.00971408
565 add 1012 31.3713
iter 564 time 328
Recomputing relative_entropy from 1000 to 1100
increase by 0.0117393 or decrease by 0.00971408
566 add 177 31.3831
iter 565 time 329
Recomputing relative_entropy from 0 to 300
increase by 0.0116869 or decrease by 0.00971409
567 add 850 31.3947
iter 566 time 329
Recomputing relative_entropy from 500 to 1000
increase by 0.0116731 or decrease by 0.00971409
568 add 1053 31.4064
iter 567 time 329
Recomputing relative_entropy from 900 to 1117
increase by 0.0116643 or decrease by 0.00971409
569 add 401 31.4181
iter 568 time 330
Recomputing relative_entropy from 300 to 500
increase by 0.0116531 or decrease by 0.00971409
570 add 393 31.4297
iter 569 time 330
Recomputing relative_entropy from 300 to 400
increase by 0.011644 or decrease by 0.00971409
571 add 749 31.4414
iter 570 time 331
Recomputing relative_entropy from 600 to 1117
increase by 0.011641 or decrease by 0.00971409
572 add 670 31.453
iter 571 time 331
Recomputing relative_entropy from 600 to 800
increase by 0.0116088 or decrease by 0.00971409
573 add 130 31.4646
iter 572 time 331
Recomputing relative_entropy from 0 to 200
increase by 0.0116024 or decrease by 0.00971342
574 add 261 31.4762
iter 573 time 332
Recomputing relative_entropy from 0 to 900
increase by 0.0115829 or decrease by 0.00971342
575 add 417 31.4878
iter 574 time 332
Recomputing relative_entropy from 0 to 800
increase by 0.011569 or decrease by 0.00971342
576 add 245 31.4994
iter 575 time 332
Recomputing relative_entropy from 100 to 400
increase by 0.0115583 or decrease by 0.00971342
577 add 267 31.5109
iter 576 time 333
Recomputing relative_entropy from 200 to 300
increase by 0.0114942 or decrease by 0.00971342
578 add 127 31.5224
iter 577 time 333
Recomputing relative_entropy from 100 to 200
increase by 0.0114913 or decrease by 0.00971341
579 add 730 31.5339
iter 578 time 333
Recomputing relative_entropy from 700 to 800
increase by 0.0114544 or decrease by 0.00971341
580 add 705 31.5454
iter 579 time 334
Recomputing relative_entropy from 600 to 800
increase by 0.0113926 or decrease by 0.00971341
581 add 599 31.5568
iter 580 time 334
Recomputing relative_entropy from 500 to 800
increase by 0.0113818 or decrease by 0.00971341
582 add 1035 31.5681
iter 581 time 334
Recomputing relative_entropy from 1000 to 1100
increase by 0.0113599 or decrease by 0.00971341
583 add 521 31.5795
iter 582 time 335
Recomputing relative_entropy from 500 to 600
increase by 0.011345 or decrease by 0.00971341
584 add 743 31.5909
iter 583 time 335
Recomputing relative_entropy from 300 to 900
increase by 0.0113264 or decrease by 0.00971341
585 add 765 31.6022
iter 584 time 336
Recomputing relative_entropy from 700 to 800
increase by 0.0113154 or decrease by 0.00971341
586 add 1050 31.6135
iter 585 time 336
Recomputing relative_entropy from 600 to 1117
increase by 0.0113082 or decrease by 0.00971341
587 add 648 31.6248
iter 586 time 336
Recomputing relative_entropy from 600 to 700
increase by 0.0113002 or decrease by 0.00971341
588 add 448 31.6361
iter 587 time 337
Recomputing relative_entropy from 300 to 500
increase by 0.0112902 or decrease by 0.00971341
589 add 807 31.6474
iter 588 time 337
Recomputing relative_entropy from 500 to 1100
increase by 0.0112856 or decrease by 0.00971341
590 add 444 31.6587
iter 589 time 338
Recomputing relative_entropy from 300 to 800
increase by 0.0112821 or decrease by 0.00971341
591 add 455 31.67
iter 590 time 338
Recomputing relative_entropy from 400 to 1117
increase by 0.0112818 or decrease by 0.00971341
592 add 698 31.6812
iter 591 time 338
Recomputing relative_entropy from 500 to 800
increase by 0.011425 or decrease by 0.00971341
593 add 708 31.6927
iter 592 time 339
Recomputing relative_entropy from 500 to 800
increase by 0.0112786 or decrease by 0.00971341
594 add 1072 31.7039
iter 593 time 339
Recomputing relative_entropy from 1000 to 1100
increase by 0.0112725 or decrease by 0.00971341
595 add 197 31.7152
iter 594 time 339
Recomputing relative_entropy from 100 to 300
increase by 0.0112641 or decrease by 0.00971341
596 add 747 31.7265
iter 595 time 340
Recomputing relative_entropy from 100 to 800
increase by 0.0112607 or decrease by 0.00971341
597 add 492 31.7377
iter 596 time 340
Recomputing relative_entropy from 0 to 900
increase by 0.0112604 or decrease by 0.00971341
598 add 523 31.749
iter 597 time 341
Recomputing relative_entropy from 200 to 600
increase by 0.0112594 or decrease by 0.00971341
599 add 944 31.7603
iter 598 time 341
Recomputing relative_entropy from 900 to 1100
increase by 0.0112324 or decrease by 0.00971341
600 add 706 31.7715
iter 599 time 341
Recomputing relative_entropy from 300 to 1000
increase by 0.0112286 or decrease by 0.00971341
601 add 256 31.7827
iter 600 time 342
Recomputing relative_entropy from 0 to 400
increase by 0.0112285 or decrease by 0.00971341
602 add 358 31.794
iter 601 time 342
Recomputing relative_entropy from 300 to 500
increase by 0.0112238 or decrease by 0.00971341
603 add 204 31.8052
iter 602 time 342
Recomputing relative_entropy from 100 to 400
increase by 0.0112298 or decrease by 0.00971341
604 add 201 31.8164
iter 603 time 343
Recomputing relative_entropy from 100 to 400
increase by 0.0112146 or decrease by 0.00971341
605 add 172 31.8276
iter 604 time 343
Recomputing relative_entropy from 100 to 600
increase by 0.0112139 or decrease by 0.0097134
606 add 741 31.8388
iter 605 time 343
Recomputing relative_entropy from 700 to 800
increase by 0.0112093 or decrease by 0.0097134
607 add 768 31.85
iter 606 time 344
Recomputing relative_entropy from 700 to 800
increase by 0.0112076 or decrease by 0.0097134
608 add 1081 31.8613
iter 607 time 344
Recomputing relative_entropy from 1000 to 1100
increase by 0.0112067 or decrease by 0.0097134
609 add 939 31.8725
iter 608 time 345
Recomputing relative_entropy from 900 to 1117
increase by 0.0111987 or decrease by 0.0097134
610 add 516 31.8837
iter 609 time 345
Recomputing relative_entropy from 500 to 600
increase by 0.0111932 or decrease by 0.0097134
611 add 179 31.8949
iter 610 time 345
Recomputing relative_entropy from 100 to 200
increase by 0.0111829 or decrease by 0.0097134
612 add 418 31.906
iter 611 time 346
Recomputing relative_entropy from 400 to 500
increase by 0.011177 or decrease by 0.0097134
613 add 1041 31.9172
iter 612 time 346
Recomputing relative_entropy from 800 to 1100
increase by 0.0111649 or decrease by 0.0097134
614 add 724 31.9284
iter 613 time 347
Recomputing relative_entropy from 600 to 800
increase by 0.0111644 or decrease by 0.0097134
615 add 432 31.9395
iter 614 time 347
Recomputing relative_entropy from 300 to 500
increase by 0.011164 or decrease by 0.0097134
616 add 465 31.9507
iter 615 time 347
Recomputing relative_entropy from 400 to 500
increase by 0.0111621 or decrease by 0.0097134
617 add 289 31.9619
iter 616 time 348
Recomputing relative_entropy from 200 to 300
increase by 0.0111613 or decrease by 0.0097134
618 add 248 31.973
iter 617 time 348
Recomputing relative_entropy from 200 to 400
increase by 0.0111422 or decrease by 0.0097134
619 add 442 31.9842
iter 618 time 348
Recomputing relative_entropy from 400 to 500
increase by 0.0111353 or decrease by 0.0097134
620 add 508 31.9953
iter 619 time 349
Recomputing relative_entropy from 400 to 600
increase by 0.0111347 or decrease by 0.0097134
621 add 774 32.0064
iter 620 time 349
Recomputing relative_entropy from 700 to 800
increase by 0.0111286 or decrease by 0.0097134
622 add 505 32.0176
iter 621 time 350
Recomputing relative_entropy from 400 to 600
increase by 0.011128 or decrease by 0.0097134
623 add 623 32.0287
iter 622 time 350
Recomputing relative_entropy from 600 to 700
increase by 0.0111251 or decrease by 0.0097134
624 add 236 32.0398
iter 623 time 350
Recomputing relative_entropy from 200 to 400
increase by 0.0111228 or decrease by 0.0097134
625 add 285 32.0509
iter 624 time 351
Recomputing relative_entropy from 200 to 300
increase by 0.011115 or decrease by 0.0097134
626 add 1092 32.0621
iter 625 time 351
Recomputing relative_entropy from 1000 to 1100
increase by 0.0111148 or decrease by 0.0097134
627 add 335 32.0732
iter 626 time 351
Recomputing relative_entropy from 100 to 600
increase by 0.011114 or decrease by 0.0097134
628 add 68 32.0843
iter 627 time 352
Recomputing relative_entropy from 0 to 100
increase by 0.0111017 or decrease by 0.0097134
629 add 226 32.0954
iter 628 time 352
Recomputing relative_entropy from 200 to 300
increase by 0.0111005 or decrease by 0.0097134
630 add 878 32.1065
iter 629 time 352
Recomputing relative_entropy from 800 to 900
increase by 0.0111001 or decrease by 0.0097134
631 add 26 32.1176
iter 630 time 353
Recomputing relative_entropy from 0 to 400
increase by 0.0110908 or decrease by 0.0097134
632 add 986 32.1287
iter 631 time 353
Recomputing relative_entropy from 900 to 1000
increase by 0.0110906 or decrease by 0.0097134
633 add 305 32.1398
iter 632 time 354
Recomputing relative_entropy from 200 to 500
increase by 0.0110883 or decrease by 0.0097134
634 add 912 32.1509
iter 633 time 354
Recomputing relative_entropy from 800 to 1000
increase by 0.0110868 or decrease by 0.0097134
635 add 154 32.1619
iter 634 time 354
Recomputing relative_entropy from 100 to 200
increase by 0.0110865 or decrease by 0.0097134
636 add 58 32.173
iter 635 time 355
Recomputing relative_entropy from 0 to 100
increase by 0.0110861 or decrease by 0.0097134
637 add 861 32.1841
iter 636 time 355
Recomputing relative_entropy from 800 to 1100
increase by 0.0110854 or decrease by 0.0097134
638 add 503 32.1952
iter 637 time 355
Recomputing relative_entropy from 400 to 600
increase by 0.011084 or decrease by 0.0097134
639 add 454 32.2063
iter 638 time 356
Recomputing relative_entropy from 400 to 900
increase by 0.0110797 or decrease by 0.0097134
640 add 920 32.2174
iter 639 time 356
Recomputing relative_entropy from 800 to 1000
increase by 0.0110769 or decrease by 0.0097134
641 add 321 32.2284
iter 640 time 357
Recomputing relative_entropy from 100 to 400
increase by 0.0110763 or decrease by 0.0097134
642 add 515 32.2395
iter 641 time 357
Recomputing relative_entropy from 500 to 600
increase by 0.0110655 or decrease by 0.0097134
643 add 182 32.2506
iter 642 time 357
Recomputing relative_entropy from 100 to 200
increase by 0.0110653 or decrease by 0.0097134
644 add 329 32.2617
iter 643 time 358
Recomputing relative_entropy from 300 to 500
increase by 0.0110632 or decrease by 0.0097134
645 add 798 32.2727
iter 644 time 358
Recomputing relative_entropy from 700 to 900
increase by 0.0110624 or decrease by 0.0097134
646 add 281 32.2838
iter 645 time 358
Recomputing relative_entropy from 200 to 300
increase by 0.0110611 or decrease by 0.0097134
647 add 737 32.2948
iter 646 time 359
Recomputing relative_entropy from 700 to 800
increase by 0.0110433 or decrease by 0.0097134
648 add 860 32.3059
iter 647 time 359
Recomputing relative_entropy from 700 to 1117
increase by 0.0110427 or decrease by 0.0097134
649 add 153 32.3169
iter 648 time 360
Recomputing relative_entropy from 100 to 200
increase by 0.0110426 or decrease by 0.0097134
650 add 835 32.328
iter 649 time 360
Recomputing relative_entropy from 800 to 900
increase by 0.011041 or decrease by 0.0097134
651 add 735 32.339
iter 650 time 360
Recomputing relative_entropy from 700 to 800
increase by 0.0110357 or decrease by 0.0097134
652 add 70 32.35
iter 651 time 361
Recomputing relative_entropy from 0 to 100
increase by 0.0110181 or decrease by 0.0097134
653 add 252 32.3611
iter 652 time 361
Recomputing relative_entropy from 200 to 300
increase by 0.0110124 or decrease by 0.0097134
654 add 612 32.3721
iter 653 time 361
Recomputing relative_entropy from 600 to 700
increase by 0.0110069 or decrease by 0.0097134
655 add 630 32.3831
iter 654 time 362
Recomputing relative_entropy from 500 to 800
increase by 0.0110028 or decrease by 0.0097134
656 add 323 32.3941
iter 655 time 362
Recomputing relative_entropy from 200 to 900
increase by 0.010995 or decrease by 0.0097134
657 add 196 32.4051
iter 656 time 362
Recomputing relative_entropy from 0 to 500
increase by 0.010995 or decrease by 0.00971338
658 add 759 32.4161
iter 657 time 363
Recomputing relative_entropy from 700 to 900
increase by 0.0109922 or decrease by 0.00971338
659 add 165 32.4271
iter 658 time 363
Recomputing relative_entropy from 0 to 200
increase by 0.0109906 or decrease by 0.00971337
660 add 845 32.4381
iter 659 time 364
Recomputing relative_entropy from 800 to 900
increase by 0.0109859 or decrease by 0.00971337
661 add 916 32.449
iter 660 time 364
Recomputing relative_entropy from 800 to 1000
increase by 0.0109808 or decrease by 0.00971337
662 add 615 32.46
iter 661 time 364
Recomputing relative_entropy from 500 to 700
increase by 0.0109772 or decrease by 0.00971337
663 add 1045 32.471
iter 662 time 365
Recomputing relative_entropy from 1000 to 1100
increase by 0.0109718 or decrease by 0.00971337
664 add 312 32.482
iter 663 time 365
Recomputing relative_entropy from 300 to 400
increase by 0.0109683 or decrease by 0.00971337
665 add 313 32.4929
iter 664 time 366
Recomputing relative_entropy from 300 to 400
increase by 0.0109589 or decrease by 0.00971337
666 add 1003 32.5039
iter 665 time 366
Recomputing relative_entropy from 800 to 1117
increase by 0.0109574 or decrease by 0.00971337
667 add 25 32.5149
iter 666 time 366
Recomputing relative_entropy from 0 to 100
increase by 0.0109566 or decrease by 0.00971337
668 add 656 32.5258
iter 667 time 367
Recomputing relative_entropy from 0 to 900
increase by 0.0109561 or decrease by 0.00971337
669 add 152 32.5368
iter 668 time 367
Recomputing relative_entropy from 100 to 200
increase by 0.0109479 or decrease by 0.00971015
670 add 721 32.5477
iter 669 time 368
Recomputing relative_entropy from 700 to 800
increase by 0.0109467 or decrease by 0.00971015
671 add 820 32.5587
iter 670 time 368
Recomputing relative_entropy from 700 to 900
increase by 0.0109378 or decrease by 0.00971015
672 add 398 32.5696
iter 671 time 368
Recomputing relative_entropy from 300 to 600
increase by 0.0109374 or decrease by 0.00971015
673 add 781 32.5805
iter 672 time 369
Recomputing relative_entropy from 700 to 800
increase by 0.0109344 or decrease by 0.00971015
674 add 616 32.5915
iter 673 time 369
Recomputing relative_entropy from 600 to 700
increase by 0.0109214 or decrease by 0.00971015
675 add 430 32.6024
iter 674 time 369
Recomputing relative_entropy from 400 to 500
increase by 0.0109048 or decrease by 0.00971015
676 add 663 32.6133
iter 675 time 370
Recomputing relative_entropy from 600 to 700
increase by 0.0109311 or decrease by 0.00971015
677 add 664 32.6242
iter 676 time 370
Recomputing relative_entropy from 600 to 700
increase by 0.010904 or decrease by 0.00971015
678 add 361 32.6351
iter 677 time 371
Recomputing relative_entropy from 300 to 600
increase by 0.0110449 or decrease by 0.00971015
679 add 360 32.6462
iter 678 time 371
Recomputing relative_entropy from 300 to 400
increase by 0.0109009 or decrease by 0.00971015
680 add 55 32.6571
iter 679 time 371
Recomputing relative_entropy from 0 to 100
increase by 0.0108934 or decrease by 0.00971015
681 add 1018 32.668
iter 680 time 372
Recomputing relative_entropy from 1000 to 1117
increase by 0.010893 or decrease by 0.00971015
682 add 249 32.6789
iter 681 time 372
Recomputing relative_entropy from 200 to 300
increase by 0.010892 or decrease by 0.00971015
683 add 426 32.6898
iter 682 time 373
Recomputing relative_entropy from 300 to 500
increase by 0.0108798 or decrease by 0.00971015
684 add 141 32.7006
iter 683 time 373
Recomputing relative_entropy from 100 to 400
increase by 0.0108787 or decrease by 0.00971015
685 add 145 32.7115
iter 684 time 373
Recomputing relative_entropy from 100 to 200
increase by 0.0108678 or decrease by 0.00971015
686 add 1086 32.7224
iter 685 time 374
Recomputing relative_entropy from 1000 to 1100
increase by 0.0108662 or decrease by 0.00971015
687 add 357 32.7333
iter 686 time 374
Recomputing relative_entropy from 300 to 400
increase by 0.0108662 or decrease by 0.00971015
688 add 542 32.7441
iter 687 time 374
Recomputing relative_entropy from 500 to 600
increase by 0.0108576 or decrease by 0.00971015
689 add 466 32.755
iter 688 time 375
Recomputing relative_entropy from 400 to 500
increase by 0.0108451 or decrease by 0.00971015
690 add 598 32.7658
iter 689 time 375
Recomputing relative_entropy from 500 to 800
increase by 0.010839 or decrease by 0.00971015
691 add 921 32.7767
iter 690 time 376
Recomputing relative_entropy from 900 to 1100
increase by 0.010823 or decrease by 0.00971015
692 add 77 32.7875
iter 691 time 376
Recomputing relative_entropy from 0 to 100
increase by 0.0108049 or decrease by 0.00971015
693 add 899 32.7983
iter 692 time 376
Recomputing relative_entropy from 800 to 1117
increase by 0.0108014 or decrease by 0.00971015
694 add 684 32.8091
iter 693 time 377
Recomputing relative_entropy from 600 to 700
increase by 0.0107986 or decrease by 0.00971015
695 add 22 32.8199
iter 694 time 377
Recomputing relative_entropy from 0 to 100
increase by 0.0107927 or decrease by 0.00971015
696 add 59 32.8307
iter 695 time 378
Recomputing relative_entropy from 0 to 100
increase by 0.0107875 or decrease by 0.00971015
697 add 23 32.8415
iter 696 time 378
Recomputing relative_entropy from 0 to 100
increase by 0.0107858 or decrease by 0.00971015
698 add 478 32.8523
iter 697 time 378
Recomputing relative_entropy from 300 to 1000
increase by 0.0107824 or decrease by 0.00971015
699 add 667 32.863
iter 698 time 379
Recomputing relative_entropy from 600 to 700
increase by 0.0107762 or decrease by 0.00971015
700 add 971 32.8738
iter 699 time 379
Recomputing relative_entropy from 900 to 1000
increase by 0.0107726 or decrease by 0.00971015
701 add 901 32.8846
iter 700 time 379
Recomputing relative_entropy from 800 to 1100
increase by 0.0107618 or decrease by 0.00971015
702 add 224 32.8953
iter 701 time 380
Recomputing relative_entropy from 200 to 300
increase by 0.0107576 or decrease by 0.00971015
703 add 194 32.9061
iter 702 time 380
Recomputing relative_entropy from 0 to 600
increase by 0.0107231 or decrease by 0.00971019
704 add 991 32.9168
iter 703 time 380
Recomputing relative_entropy from 700 to 1100
increase by 0.010704 or decrease by 0.00971019
705 add 383 32.9275
iter 704 time 381
Recomputing relative_entropy from 0 to 800
increase by 0.0106983 or decrease by 0.00971019
706 add 69 32.9382
iter 705 time 381
Recomputing relative_entropy from 0 to 100
increase by 0.0106949 or decrease by 0.00971019
707 add 937 32.9489
iter 706 time 382
Recomputing relative_entropy from 900 to 1000
increase by 0.0106946 or decrease by 0.00971019
708 add 1079 32.9596
iter 707 time 382
Recomputing relative_entropy from 900 to 1117
increase by 0.0106626 or decrease by 0.00971019
709 add 184 32.9703
iter 708 time 383
Recomputing relative_entropy from 100 to 200
increase by 0.0106548 or decrease by 0.00971019
710 add 534 32.9809
iter 709 time 383
Recomputing relative_entropy from 500 to 600
increase by 0.010651 or decrease by 0.00971019
711 add 917 32.9916
iter 710 time 383
Recomputing relative_entropy from 800 to 1000
increase by 0.0106412 or decrease by 0.00970955
712 add 468 33.0022
iter 711 time 384
Recomputing relative_entropy from 400 to 600
increase by 0.0106381 or decrease by 0.00970955
713 add 412 33.0129
iter 712 time 384
Recomputing relative_entropy from 400 to 500
increase by 0.0106175 or decrease by 0.00970955
714 add 328 33.0235
iter 713 time 384
Recomputing relative_entropy from 300 to 400
increase by 0.0106125 or decrease by 0.00970955
715 add 1069 33.0341
iter 714 time 385
Recomputing relative_entropy from 1000 to 1117
increase by 0.0106077 or decrease by 0.00970955
716 add 416 33.0447
iter 715 time 385
Recomputing relative_entropy from 400 to 500
increase by 0.0110614 or decrease by 0.00970955
717 add 415 33.0558
iter 716 time 386
Recomputing relative_entropy from 400 to 500
increase by 0.0106061 or decrease by 0.00970955
718 add 464 33.0664
iter 717 time 386
Recomputing relative_entropy from 400 to 500
increase by 0.0105949 or decrease by 0.00970955
719 add 14 33.077
iter 718 time 386
Recomputing relative_entropy from 0 to 100
increase by 0.0105914 or decrease by 0.00970955
720 add 654 33.0876
iter 719 time 387
Recomputing relative_entropy from 400 to 900
increase by 0.0105914 or decrease by 0.00970955
721 add 577 33.0982
iter 720 time 387
Recomputing relative_entropy from 500 to 600
increase by 0.0105901 or decrease by 0.00970955
722 add 568 33.1087
iter 721 time 388
Recomputing relative_entropy from 500 to 700
increase by 0.0105816 or decrease by 0.00970955
723 add 163 33.1193
iter 722 time 388
Recomputing relative_entropy from 100 to 200
increase by 0.0105771 or decrease by 0.00970955
724 add 657 33.1299
iter 723 time 388
Recomputing relative_entropy from 600 to 700
increase by 0.0105741 or decrease by 0.00970955
725 add 955 33.1405
iter 724 time 389
Recomputing relative_entropy from 800 to 1117
increase by 0.0105559 or decrease by 0.00970955
726 add 463 33.151
iter 725 time 389
Recomputing relative_entropy from 400 to 500
increase by 0.0105545 or decrease by 0.00970955
727 add 952 33.1616
iter 726 time 390
Recomputing relative_entropy from 900 to 1000
increase by 0.0105502 or decrease by 0.00970955
728 add 76 33.1721
iter 727 time 390
Recomputing relative_entropy from 0 to 100
increase by 0.0105458 or decrease by 0.00970955
729 add 636 33.1827
iter 728 time 390
Recomputing relative_entropy from 500 to 700
increase by 0.0105404 or decrease by 0.00970955
730 add 287 33.1932
iter 729 time 391
Recomputing relative_entropy from 200 to 300
increase by 0.0105383 or decrease by 0.00970955
731 add 1112 33.2038
iter 730 time 391
Recomputing relative_entropy from 1000 to 1117
increase by 0.0104992 or decrease by 0.00970955
732 add 883 33.2143
iter 731 time 391
Recomputing relative_entropy from 500 to 1117
increase by 0.010498 or decrease by 0.00970956
733 add 785 33.2248
iter 732 time 392
Recomputing relative_entropy from 700 to 900
increase by 0.0104834 or decrease by 0.00970956
734 add 688 33.2352
iter 733 time 392
Recomputing relative_entropy from 300 to 900
increase by 0.0104752 or decrease by 0.00970956
735 add 621 33.2457
iter 734 time 392
Recomputing relative_entropy from 600 to 700
increase by 0.0104678 or decrease by 0.00970956
736 add 799 33.2562
iter 735 time 393
Recomputing relative_entropy from 500 to 1117
increase by 0.0104591 or decrease by 0.00970956
737 add 496 33.2666
iter 736 time 393
Recomputing relative_entropy from 400 to 500
increase by 0.0104575 or decrease by 0.00970956
738 add 1027 33.2771
iter 737 time 394
Recomputing relative_entropy from 1000 to 1100
increase by 0.0104547 or decrease by 0.00970956
739 add 327 33.2876
iter 738 time 394
Recomputing relative_entropy from 300 to 600
increase by 0.0104489 or decrease by 0.00970956
740 add 447 33.298
iter 739 time 394
Recomputing relative_entropy from 300 to 600
increase by 0.010442 or decrease by 0.00970956
741 add 669 33.3084
iter 740 time 395
Recomputing relative_entropy from 600 to 700
increase by 0.0104358 or decrease by 0.00970956
742 add 995 33.3189
iter 741 time 395
Recomputing relative_entropy from 500 to 1117
increase by 0.0104296 or decrease by 0.00970956
743 add 400 33.3293
iter 742 time 396
Recomputing relative_entropy from 300 to 500
increase by 0.0104217 or decrease by 0.00970956
744 add 11 33.3397
iter 743 time 396
Recomputing relative_entropy from 0 to 100
increase by 0.010417 or decrease by 0.00970956
745 add 1099 33.3501
iter 744 time 397
Recomputing relative_entropy from 1000 to 1117
increase by 0.0104169 or decrease by 0.00970956
746 add 435 33.3606
iter 745 time 397
Recomputing relative_entropy from 400 to 500
increase by 0.0104149 or decrease by 0.00970956
747 add 193 33.371
iter 746 time 398
Recomputing relative_entropy from 100 to 200
increase by 0.0104106 or decrease by 0.00970956
748 add 203 33.3814
iter 747 time 398
Recomputing relative_entropy from 100 to 300
increase by 0.0104021 or decrease by 0.00970956
749 add 364 33.3918
iter 748 time 398
Recomputing relative_entropy from 300 to 400
increase by 0.0103941 or decrease by 0.00970956
750 add 385 33.4022
iter 749 time 399
Recomputing relative_entropy from 100 to 500
increase by 0.010393 or decrease by 0.00970956
751 add 650 33.4126
iter 750 time 399
Recomputing relative_entropy from 600 to 700
increase by 0.0103869 or decrease by 0.00970956
752 add 507 33.423
iter 751 time 400
Recomputing relative_entropy from 500 to 600
increase by 0.0103539 or decrease by 0.00970956
753 add 218 33.4333
iter 752 time 400
Recomputing relative_entropy from 200 to 400
increase by 0.0103358 or decrease by 0.00970956
754 add 178 33.4437
iter 753 time 400
Recomputing relative_entropy from 0 to 300
increase by 0.0103054 or decrease by 0.00970956
755 add 687 33.454
iter 754 time 401
Recomputing relative_entropy from 300 to 1100
increase by 0.0102881 or decrease by 0.00970956
756 add 537 33.4643
iter 755 time 401
Recomputing relative_entropy from 500 to 600
increase by 0.0102811 or decrease by 0.00970956
757 add 255 33.4745
iter 756 time 402
Recomputing relative_entropy from 200 to 300
increase by 0.0102543 or decrease by 0.00970956
758 add 961 33.4848
iter 757 time 402
Recomputing relative_entropy from 800 to 1117
increase by 0.0102265 or decrease by 0.00970956
759 add 157 33.495
iter 758 time 402
Recomputing relative_entropy from 100 to 200
increase by 0.0101938 or decrease by 0.00970888
760 add 297 33.5052
iter 759 time 403
Recomputing relative_entropy from 200 to 400
increase by 0.0101902 or decrease by 0.00970888
761 add 846 33.5154
iter 760 time 403
Recomputing relative_entropy from 300 to 900
increase by 0.0101834 or decrease by 0.00970888
762 add 190 33.5256
iter 761 time 403
Recomputing relative_entropy from 100 to 300
increase by 0.0101808 or decrease by 0.00970888
763 add 693 33.5358
iter 762 time 404
Recomputing relative_entropy from 600 to 800
increase by 0.0101727 or decrease by 0.00970888
764 add 877 33.5459
iter 763 time 404
Recomputing relative_entropy from 600 to 900
increase by 0.0101716 or decrease by 0.00970888
765 add 847 33.5561
iter 764 time 405
Recomputing relative_entropy from 800 to 900
increase by 0.0101713 or decrease by 0.00970888
766 add 985 33.5663
iter 765 time 405
Recomputing relative_entropy from 800 to 1000
increase by 0.0101436 or decrease by 0.00970888
767 add 149 33.5764
iter 766 time 405
Recomputing relative_entropy from 0 to 900
increase by 0.0101363 or decrease by 0.00970899
768 add 584 33.5866
iter 767 time 406
Recomputing relative_entropy from 500 to 800
increase by 0.0101289 or decrease by 0.00970899
769 add 174 33.5967
iter 768 time 406
Recomputing relative_entropy from 0 to 200
increase by 0.0101212 or decrease by 0.00970899
770 add 98 33.6068
iter 769 time 407
Recomputing relative_entropy from 0 to 200
increase by 0.0101163 or decrease by 0.00970899
771 add 336 33.6169
iter 770 time 407
Recomputing relative_entropy from 100 to 600
increase by 0.0101022 or decrease by 0.00970899
772 add 794 33.627
iter 771 time 407
Recomputing relative_entropy from 700 to 900
increase by 0.0100909 or decrease by 0.00970899
773 add 638 33.6371
iter 772 time 408
Recomputing relative_entropy from 600 to 700
increase by 0.0100815 or decrease by 0.00970899
774 add 348 33.6472
iter 773 time 408
Recomputing relative_entropy from 300 to 500
increase by 0.0100731 or decrease by 0.00970899
775 add 709 33.6573
iter 774 time 409
Recomputing relative_entropy from 700 to 800
increase by 0.0100671 or decrease by 0.00970899
776 add 526 33.6673
iter 775 time 409
Recomputing relative_entropy from 500 to 600
increase by 0.0100628 or decrease by 0.00970899
777 add 1114 33.6774
iter 776 time 410
Recomputing relative_entropy from 1000 to 1117
increase by 0.010048 or decrease by 0.00970899
778 add 129 33.6874
iter 777 time 410
Recomputing relative_entropy from 100 to 200
increase by 0.0100445 or decrease by 0.00970899
779 add 836 33.6975
iter 778 time 410
Recomputing relative_entropy from 300 to 1100
increase by 0.010037 or decrease by 0.00970899
780 add 722 33.7075
iter 779 time 410
Recomputing relative_entropy from 700 to 800
increase by 0.0100367 or decrease by 0.00970899
781 add 965 33.7176
iter 780 time 411
Recomputing relative_entropy from 900 to 1000
increase by 0.0100274 or decrease by 0.00970899
782 add 206 33.7276
iter 781 time 411
Recomputing relative_entropy from 100 to 400
increase by 0.010013 or decrease by 0.00970899
783 add 294 33.7376
iter 782 time 412
Recomputing relative_entropy from 200 to 300
increase by 0.010005 or decrease by 0.00970899
784 add 935 33.7476
iter 783 time 412
Recomputing relative_entropy from 900 to 1000
increase by 0.00999708 or decrease by 0.00970899
785 add 310 33.7576
iter 784 time 412
Recomputing relative_entropy from 300 to 400
increase by 0.00999134 or decrease by 0.00970899
786 add 161 33.7676
iter 785 time 413
Recomputing relative_entropy from 100 to 200
increase by 0.00998685 or decrease by 0.00970899
787 add 316 33.7776
iter 786 time 413
Recomputing relative_entropy from 200 to 400
increase by 0.00998343 or decrease by 0.00970899
788 add 640 33.7876
iter 787 time 414
Recomputing relative_entropy from 500 to 700
increase by 0.00994814 or decrease by 0.00970899
789 add 1008 33.7975
iter 788 time 414
Recomputing relative_entropy from 1000 to 1117
increase by 0.00993928 or decrease by 0.00970899
790 add 1095 33.8075
iter 789 time 414
Recomputing relative_entropy from 1000 to 1100
increase by 0.00992546 or decrease by 0.00970899
791 add 651 33.8174
iter 790 time 415
Recomputing relative_entropy from 600 to 700
increase by 0.00990911 or decrease by 0.00970899
792 add 817 33.8273
iter 791 time 415
Recomputing relative_entropy from 800 to 900
increase by 0.00989022 or decrease by 0.00970899
793 add 181 33.8372
iter 792 time 416
Recomputing relative_entropy from 100 to 500
increase by 0.00988767 or decrease by 0.00970899
794 add 757 33.8471
iter 793 time 416
Recomputing relative_entropy from 400 to 900
increase by 0.00988231 or decrease by 0.00970899
795 add 716 33.857
iter 794 time 417
Recomputing relative_entropy from 600 to 800
increase by 0.0098778 or decrease by 0.00970899
796 add 893 33.8668
iter 795 time 417
Recomputing relative_entropy from 800 to 1100
increase by 0.0098758 or decrease by 0.00970899
797 add 325 33.8767
iter 796 time 417
Recomputing relative_entropy from 300 to 400
increase by 0.00986943 or decrease by 0.00970899
798 add 754 33.8866
iter 797 time 418
Recomputing relative_entropy from 400 to 900
increase by 0.00986468 or decrease by 0.00970899
799 add 758 33.8964
iter 798 time 418
Recomputing relative_entropy from 700 to 800
increase by 0.00984944 or decrease by 0.00970899
800 add 12 33.9063
iter 799 time 419
Recomputing relative_entropy from 0 to 400
increase by 0.00984444 or decrease by 0.00970899
801 add 419 33.9161
iter 800 time 419
Recomputing relative_entropy from 400 to 500
increase by 0.00983836 or decrease by 0.00970899
802 add 473 33.926
iter 801 time 420
Recomputing relative_entropy from 400 to 600
increase by 0.00983755 or decrease by 0.00970899
803 add 1039 33.9358
iter 802 time 420
Recomputing relative_entropy from 1000 to 1117
increase by 0.0098356 or decrease by 0.00970899
804 add 511 33.9456
iter 803 time 420
Recomputing relative_entropy from 100 to 600
increase by 0.00983277 or decrease by 0.00970899
805 add 554 33.9555
iter 804 time 421
Recomputing relative_entropy from 400 to 700
increase by 0.0098314 or decrease by 0.00970899
806 add 239 33.9653
iter 805 time 421
Recomputing relative_entropy from 100 to 400
increase by 0.00982779 or decrease by 0.00970899
807 add 582 33.9751
iter 806 time 422
Recomputing relative_entropy from 500 to 600
increase by 0.00982434 or decrease by 0.00970899
808 add 41 33.985
iter 807 time 422
Recomputing relative_entropy from 0 to 100
increase by 0.00982047 or decrease by 0.00970899
809 add 644 33.9948
iter 808 time 422
Recomputing relative_entropy from 500 to 900
increase by 0.00981439 or decrease by 0.00970899
810 add 533 34.0046
iter 809 time 423
Recomputing relative_entropy from 400 to 900
increase by 0.0098143 or decrease by 0.00970899
811 add 732 34.0144
iter 810 time 423
Recomputing relative_entropy from 700 to 800
increase by 0.00981327 or decrease by 0.00970899
812 add 983 34.0242
iter 811 time 424
Recomputing relative_entropy from 800 to 1000
increase by 0.00981129 or decrease by 0.00970899
813 add 456 34.034
iter 812 time 424
Recomputing relative_entropy from 400 to 900
increase by 0.00980705 or decrease by 0.00970899
814 add 1083 34.0438
iter 813 time 424
Recomputing relative_entropy from 1000 to 1100
increase by 0.00980663 or decrease by 0.00970899
815 add 948 34.0536
iter 814 time 425
Recomputing relative_entropy from 900 to 1000
increase by 0.00980536 or decrease by 0.00970899
816 add 809 34.0635
iter 815 time 425
Recomputing relative_entropy from 800 to 900
increase by 0.00980524 or decrease by 0.00970899
817 add 1057 34.0733
iter 816 time 426
Recomputing relative_entropy from 1000 to 1100
increase by 0.00980182 or decrease by 0.00970899
818 add 143 34.0831
iter 817 time 426
Recomputing relative_entropy from 100 to 200
increase by 0.00980179 or decrease by 0.00970899
819 add 829 34.0929
iter 818 time 427
Recomputing relative_entropy from 800 to 900
increase by 0.00980026 or decrease by 0.00970899
820 add 408 34.1027
iter 819 time 427
Recomputing relative_entropy from 300 to 500
increase by 0.00994228 or decrease by 0.00970899
821 add 406 34.1126
iter 820 time 427
Recomputing relative_entropy from 300 to 500
increase by 0.0097995 or decrease by 0.00970899
822 add 696 34.1224
iter 821 time 428
Recomputing relative_entropy from 600 to 800
increase by 0.0097973 or decrease by 0.00970899
823 add 776 34.1322
iter 822 time 428
Recomputing relative_entropy from 700 to 800
increase by 0.00979719 or decrease by 0.00970899
824 add 342 34.142
iter 823 time 429
Recomputing relative_entropy from 300 to 400
increase by 0.00979423 or decrease by 0.00970899
825 add 941 34.1518
iter 824 time 429
Recomputing relative_entropy from 900 to 1100
increase by 0.00979373 or decrease by 0.00970899
826 add 897 34.1616
iter 825 time 430
Recomputing relative_entropy from 800 to 1100
increase by 0.00979089 or decrease by 0.00970899
827 add 202 34.1714
iter 826 time 430
Recomputing relative_entropy from 100 to 300
increase by 0.0097891 or decrease by 0.00970899
828 add 482 34.1812
iter 827 time 430
Recomputing relative_entropy from 400 to 600
increase by 0.0097882 or decrease by 0.00970899
829 add 499 34.191
iter 828 time 431
Recomputing relative_entropy from 400 to 600
increase by 0.00978571 or decrease by 0.00970899
830 add 524 34.2007
iter 829 time 431
Recomputing relative_entropy from 300 to 600
increase by 0.00978098 or decrease by 0.00970899
831 add 585 34.2105
iter 830 time 432
Recomputing relative_entropy from 500 to 700
increase by 0.00977375 or decrease by 0.00970899
832 add 476 34.2203
iter 831 time 432
Recomputing relative_entropy from 400 to 600
increase by 0.00977241 or decrease by 0.00970899
833 add 770 34.2301
iter 832 time 433
Recomputing relative_entropy from 700 to 800
increase by 0.00977203 or decrease by 0.00970899
834 add 404 34.2398
iter 833 time 433
Recomputing relative_entropy from 300 to 500
increase by 0.0097702 or decrease by 0.00970899
835 add 48 34.2496
iter 834 time 433
Recomputing relative_entropy from 0 to 100
increase by 0.00977018 or decrease by 0.00970899
836 add 874 34.2594
iter 835 time 434
Recomputing relative_entropy from 800 to 900
increase by 0.00976975 or decrease by 0.00970899
837 add 166 34.2692
iter 836 time 434
Recomputing relative_entropy from 100 to 200
increase by 0.00976813 or decrease by 0.00970899
838 add 924 34.2789
iter 837 time 435
Recomputing relative_entropy from 900 to 1000
increase by 0.00976732 or decrease by 0.00970899
839 add 530 34.2887
iter 838 time 435
Recomputing relative_entropy from 500 to 600
increase by 0.00976663 or decrease by 0.00970899
840 add 1031 34.2985
iter 839 time 436
Recomputing relative_entropy from 1000 to 1100
increase by 0.00976339 or decrease by 0.00970899
841 add 643 34.3082
iter 840 time 436
Recomputing relative_entropy from 600 to 700
increase by 0.00976238 or decrease by 0.00970899
842 add 905 34.318
iter 841 time 436
Recomputing relative_entropy from 900 to 1000
increase by 0.00976212 or decrease by 0.00970899
843 add 198 34.3277
iter 842 time 437
Recomputing relative_entropy from 100 to 300
increase by 0.00979856 or decrease by 0.00970899
844 add 199 34.3375
iter 843 time 437
Recomputing relative_entropy from 100 to 300
increase by 0.00976114 or decrease by 0.00970899
845 add 540 34.3473
iter 844 time 438
Recomputing relative_entropy from 500 to 600
increase by 0.00976039 or decrease by 0.00970899
846 add 259 34.3571
iter 845 time 438
Recomputing relative_entropy from 0 to 300
increase by 0.00975992 or decrease by 0.00970899
847 add 547 34.3668
iter 846 time 438
Recomputing relative_entropy from 500 to 600
increase by 0.00975915 or decrease by 0.00970899
848 add 641 34.3766
iter 847 time 439
Recomputing relative_entropy from 500 to 700
increase by 0.00975641 or decrease by 0.00970899
849 add 624 34.3863
iter 848 time 439
Recomputing relative_entropy from 600 to 700
increase by 0.00975551 or decrease by 0.00970899
850 add 572 34.3961
iter 849 time 440
Recomputing relative_entropy from 500 to 600
increase by 0.00975519 or decrease by 0.00970899
851 add 231 34.4058
iter 850 time 440
Recomputing relative_entropy from 0 to 400
increase by 0.00975424 or decrease by 0.00970899
852 add 711 34.4156
iter 851 time 440
Recomputing relative_entropy from 700 to 800
increase by 0.00975407 or decrease by 0.00970899
853 add 244 34.4254
iter 852 time 441
Recomputing relative_entropy from 200 to 300
increase by 0.00975388 or decrease by 0.00970899
854 add 374 34.4351
iter 853 time 441
Recomputing relative_entropy from 300 to 400
increase by 0.00975297 or decrease by 0.00970899
855 add 968 34.4449
iter 854 time 442
Recomputing relative_entropy from 900 to 1000
increase by 0.00975253 or decrease by 0.00970899
856 add 979 34.4546
iter 855 time 442
Recomputing relative_entropy from 900 to 1000
increase by 0.00974921 or decrease by 0.00970899
857 add 150 34.4644
iter 856 time 443
Recomputing relative_entropy from 100 to 200
increase by 0.00974899 or decrease by 0.00970899
858 add 842 34.4741
iter 857 time 443
Recomputing relative_entropy from 800 to 900
increase by 0.00974788 or decrease by 0.00970899
859 add 395 34.4839
iter 858 time 443
Recomputing relative_entropy from 300 to 400
increase by 0.00974785 or decrease by 0.00970899
860 add 108 34.4936
iter 859 time 444
Recomputing relative_entropy from 100 to 200
increase by 0.00974715 or decrease by 0.00970899
861 add 678 34.5034
iter 860 time 444
Recomputing relative_entropy from 600 to 700
increase by 0.00974707 or decrease by 0.00970899
862 add 931 34.5131
iter 861 time 445
Recomputing relative_entropy from 900 to 1000
increase by 0.00974533 or decrease by 0.00970899
863 add 67 34.5228
iter 862 time 445
Recomputing relative_entropy from 0 to 100
increase by 0.00974529 or decrease by 0.00970899
864 add 908 34.5326
iter 863 time 445
Recomputing relative_entropy from 900 to 1000
increase by 0.00974489 or decrease by 0.00970883
865 add 486 34.5423
iter 864 time 446
Recomputing relative_entropy from 400 to 500
increase by 0.00974453 or decrease by 0.00970883
866 add 1088 34.5521
iter 865 time 446
Recomputing relative_entropy from 1000 to 1100
increase by 0.00974303 or decrease by 0.00970883
867 add 528 34.5618
iter 866 time 447
Recomputing relative_entropy from 500 to 600
increase by 0.00974179 or decrease by 0.00970883
868 add 551 34.5716
iter 867 time 447
Recomputing relative_entropy from 500 to 600
increase by 0.00974174 or decrease by 0.00970883
869 add 795 34.5813
iter 868 time 448
Recomputing relative_entropy from 700 to 800
increase by 0.00974156 or decrease by 0.00970883
870 add 946 34.5911
iter 869 time 448
Recomputing relative_entropy from 900 to 1000
increase by 0.00974027 or decrease by 0.00970883
871 add 831 34.6008
iter 870 time 448
Recomputing relative_entropy from 700 to 900
increase by 0.00974012 or decrease by 0.00970883
872 add 602 34.6105
iter 871 time 449
Recomputing relative_entropy from 500 to 700
increase by 0.00973974 or decrease by 0.00970883
873 add 457 34.6203
iter 872 time 449
Recomputing relative_entropy from 400 to 500
increase by 0.0097396 or decrease by 0.00970883
874 add 217 34.63
iter 873 time 450
Recomputing relative_entropy from 200 to 300
increase by 0.00973935 or decrease by 0.00970883
875 add 134 34.6398
iter 874 time 450
Recomputing relative_entropy from 100 to 200
increase by 0.00973822 or decrease by 0.00970589
876 add 982 34.6495
iter 875 time 451
Recomputing relative_entropy from 900 to 1100
increase by 0.00973743 or decrease by 0.00970589
877 add 539 34.6592
iter 876 time 451
Recomputing relative_entropy from 500 to 600
increase by 0.00973678 or decrease by 0.00970589
878 add 691 34.669
iter 877 time 451
Recomputing relative_entropy from 600 to 700
increase by 0.00973671 or decrease by 0.00970589
879 add 680 34.6787
iter 878 time 452
Recomputing relative_entropy from 600 to 700
increase by 0.00973652 or decrease by 0.00970589
880 add 993 34.6884
iter 879 time 452
Recomputing relative_entropy from 900 to 1000
increase by 0.00973525 or decrease by 0.00970589
881 add 593 34.6982
iter 880 time 453
Recomputing relative_entropy from 500 to 600
increase by 0.00973488 or decrease by 0.00970589
882 add 854 34.7079
iter 881 time 453
Recomputing relative_entropy from 800 to 900
increase by 0.00973402 or decrease by 0.00970589
883 add 365 34.7176
iter 882 time 454
Recomputing relative_entropy from 300 to 400
increase by 0.00973304 or decrease by 0.00970589
884 add 760 34.7274
iter 883 time 454
Recomputing relative_entropy from 700 to 900
increase by 0.00973287 or decrease by 0.00970589
885 add 188 34.7371
iter 884 time 454
Recomputing relative_entropy from 100 to 200
increase by 0.00973253 or decrease by 0.00970589
886 add 589 34.7468
iter 885 time 455
Recomputing relative_entropy from 500 to 600
increase by 0.0097325 or decrease by 0.00970589
887 add 87 34.7566
iter 886 time 455
Recomputing relative_entropy from 0 to 100
increase by 0.00973211 or decrease by 0.00970589
888 add 216 34.7663
iter 887 time 456
Recomputing relative_entropy from 200 to 300
increase by 0.00973185 or decrease by 0.00970589
889 add 789 34.776
iter 888 time 456
Recomputing relative_entropy from 700 to 800
increase by 0.00973177 or decrease by 0.00970589
890 add 949 34.7858
iter 889 time 457
Recomputing relative_entropy from 900 to 1000
increase by 0.00973087 or decrease by 0.00970589
891 add 53 34.7955
iter 890 time 457
Recomputing relative_entropy from 0 to 100
increase by 0.00973072 or decrease by 0.00970589
892 add 513 34.8052
iter 891 time 457
Recomputing relative_entropy from 500 to 600
increase by 0.00973044 or decrease by 0.00970589
893 add 564 34.815
iter 892 time 458
Recomputing relative_entropy from 500 to 600
increase by 0.00972943 or decrease by 0.00970589
894 add 176 34.8247
iter 893 time 458
Recomputing relative_entropy from 100 to 200
increase by 0.0097294 or decrease by 0.00970589
895 add 402 34.8344
iter 894 time 459
Recomputing relative_entropy from 400 to 500
increase by 0.00972895 or decrease by 0.00970589
896 add 441 34.8441
iter 895 time 459
Recomputing relative_entropy from 400 to 500
increase by 0.00972867 or decrease by 0.00970589
897 add 377 34.8539
iter 896 time 460
Recomputing relative_entropy from 300 to 400
increase by 0.0097284 or decrease by 0.00970589
898 add 740 34.8636
iter 897 time 460
Recomputing relative_entropy from 700 to 800
increase by 0.00972788 or decrease by 0.00970589
899 add 247 34.8733
iter 898 time 460
Recomputing relative_entropy from 200 to 300
increase by 0.00972761 or decrease by 0.00970589
900 add 207 34.8831
iter 899 time 461
Recomputing relative_entropy from 200 to 300
increase by 0.00972724 or decrease by 0.00970589
901 add 888 34.8928
iter 900 time 461
Recomputing relative_entropy from 800 to 900
increase by 0.00972708 or decrease by 0.00970589
902 add 925 34.9025
iter 901 time 462
Recomputing relative_entropy from 900 to 1000
increase by 0.00972639 or decrease by 0.00970589
903 add 389 34.9122
iter 902 time 462
Recomputing relative_entropy from 300 to 400
increase by 0.00972569 or decrease by 0.00970589
904 add 299 34.922
iter 903 time 463
Recomputing relative_entropy from 200 to 400
increase by 0.00972522 or decrease by 0.00970589
905 add 762 34.9317
iter 904 time 463
Recomputing relative_entropy from 700 to 800
increase by 0.00972521 or decrease by 0.00970589
906 add 502 34.9414
iter 905 time 463
Recomputing relative_entropy from 500 to 600
increase by 0.00972495 or decrease by 0.00970589
907 add 99 34.9511
iter 906 time 464
Recomputing relative_entropy from 0 to 100
increase by 0.00972459 or decrease by 0.00970589
908 add 844 34.9609
iter 907 time 464
Recomputing relative_entropy from 800 to 900
increase by 0.00972448 or decrease by 0.00970589
909 add 940 34.9706
iter 908 time 465
Recomputing relative_entropy from 900 to 1000
increase by 0.00972421 or decrease by 0.00970589
910 add 34 34.9803
iter 909 time 465
Recomputing relative_entropy from 0 to 100
increase by 0.00973949 or decrease by 0.00970589
911 add 35 34.9901
iter 910 time 466
Recomputing relative_entropy from 0 to 100
increase by 0.00972377 or decrease by 0.00970589
912 add 731 34.9998
iter 911 time 466
Recomputing relative_entropy from 700 to 800
increase by 0.00972376 or decrease by 0.00970589
913 add 852 35.0095
iter 912 time 466
Recomputing relative_entropy from 800 to 900
increase by 0.00972319 or decrease by 0.00970589
914 add 633 35.0192
iter 913 time 467
Recomputing relative_entropy from 600 to 700
increase by 0.009723 or decrease by 0.00970589
915 add 407 35.0289
iter 914 time 467
Recomputing relative_entropy from 400 to 500
increase by 0.00972261 or decrease by 0.00970589
916 add 609 35.0387
iter 915 time 468
Recomputing relative_entropy from 600 to 700
increase by 0.00972259 or decrease by 0.00970589
917 add 579 35.0484
iter 916 time 468
Recomputing relative_entropy from 500 to 600
increase by 0.0097225 or decrease by 0.00970589
918 add 354 35.0581
iter 917 time 469
Recomputing relative_entropy from 300 to 400
increase by 0.00972237 or decrease by 0.00970589
919 add 674 35.0678
iter 918 time 469
Recomputing relative_entropy from 600 to 700
increase by 0.00972182 or decrease by 0.00970589
920 add 317 35.0776
iter 919 time 469
Recomputing relative_entropy from 300 to 400
increase by 0.00972179 or decrease by 0.00970589
921 add 790 35.0873
iter 920 time 470
Recomputing relative_entropy from 700 to 800
increase by 0.00972179 or decrease by 0.00970589
922 add 943 35.097
iter 921 time 470
Recomputing relative_entropy from 900 to 1100
increase by 0.00972121 or decrease by 0.00970589
923 add 557 35.1067
iter 922 time 471
Recomputing relative_entropy from 500 to 600
increase by 0.00972086 or decrease by 0.00970589
924 add 771 35.1164
iter 923 time 471
Recomputing relative_entropy from 700 to 800
increase by 0.00972035 or decrease by 0.00970589
925 add 699 35.1262
iter 924 time 472
Recomputing relative_entropy from 600 to 800
increase by 0.00972035 or decrease by 0.00970589
926 add 62 35.1359
iter 925 time 472
Recomputing relative_entropy from 0 to 100
increase by 0.00972007 or decrease by 0.00970589
927 add 111 35.1456
iter 926 time 473
Recomputing relative_entropy from 100 to 200
increase by 0.00971997 or decrease by 0.00970589
928 add 277 35.1553
iter 927 time 473
Recomputing relative_entropy from 200 to 300
increase by 0.00971991 or decrease by 0.00970589
929 add 170 35.165
iter 928 time 473
Recomputing relative_entropy from 100 to 200
increase by 0.00971839 or decrease by 0.00970589
930 add 710 35.1748
iter 929 time 474
Recomputing relative_entropy from 700 to 800
increase by 0.00971809 or decrease by 0.00970589
931 add 603 35.1845
iter 930 time 474
Recomputing relative_entropy from 600 to 700
increase by 0.00971809 or decrease by 0.00970589
932 add 797 35.1942
iter 931 time 475
Recomputing relative_entropy from 700 to 900
increase by 0.00971779 or decrease by 0.00970589
933 add 987 35.2039
iter 932 time 475
Recomputing relative_entropy from 900 to 1000
increase by 0.00971755 or decrease by 0.00970589
934 add 631 35.2136
iter 933 time 476
Recomputing relative_entropy from 600 to 700
increase by 0.0097175 or decrease by 0.00970589
935 add 833 35.2234
iter 934 time 476
Recomputing relative_entropy from 800 to 900
increase by 0.009717 or decrease by 0.00970589
936 add 694 35.2331
iter 935 time 476
Recomputing relative_entropy from 600 to 700
increase by 0.00971646 or decrease by 0.00970589
937 add 1097 35.2428
iter 936 time 477
Recomputing relative_entropy from 1000 to 1117
increase by 0.00971619 or decrease by 0.00970589
938 add 777 35.2525
iter 937 time 477
Recomputing relative_entropy from 700 to 800
increase by 0.00971602 or decrease by 0.00970589
939 add 303 35.2622
iter 938 time 478
Recomputing relative_entropy from 300 to 400
increase by 0.00971573 or decrease by 0.00970589
940 add 1007 35.2719
iter 939 time 478
Recomputing relative_entropy from 1000 to 1100
increase by 0.00971564 or decrease by 0.00970589
941 add 895 35.2817
iter 940 time 479
Recomputing relative_entropy from 800 to 900
increase by 0.00971559 or decrease by 0.00970589
942 add 146 35.2914
iter 941 time 479
Recomputing relative_entropy from 100 to 200
increase by 0.0097155 or decrease by 0.00970589
943 add 491 35.3011
iter 942 time 480
Recomputing relative_entropy from 400 to 500
increase by 0.00971547 or decrease by 0.00970589
944 add 470 35.3108
iter 943 time 480
Recomputing relative_entropy from 400 to 500
increase by 0.00972601 or decrease by 0.00970589
945 add 471 35.3205
iter 944 time 481
Recomputing relative_entropy from 400 to 500
increase by 0.0097154 or decrease by 0.00970589
946 add 673 35.3302
iter 945 time 481
Recomputing relative_entropy from 600 to 700
increase by 0.00971505 or decrease by 0.00970589
947 add 309 35.34
iter 946 time 481
Recomputing relative_entropy from 300 to 400
increase by 0.00971501 or decrease by 0.00970589
948 add 726 35.3497
iter 947 time 482
Recomputing relative_entropy from 700 to 800
increase by 0.00971497 or decrease by 0.00970589
949 add 600 35.3594
iter 948 time 482
Recomputing relative_entropy from 500 to 700
increase by 0.00971487 or decrease by 0.00970589
950 add 459 35.3691
iter 949 time 483
Recomputing relative_entropy from 400 to 500
increase by 0.0097147 or decrease by 0.00970589
951 add 682 35.3788
iter 950 time 484
Recomputing relative_entropy from 600 to 700
increase by 0.00971443 or decrease by 0.00970589
952 add 91 35.3885
iter 951 time 484
Recomputing relative_entropy from 0 to 100
increase by 0.00971425 or decrease by 0.00970589
953 add 265 35.3982
iter 952 time 485
Recomputing relative_entropy from 200 to 300
increase by 0.00971371 or decrease by 0.00970589
954 add 322 35.408
iter 953 time 485
Recomputing relative_entropy from 300 to 400
increase by 0.00971362 or decrease by 0.00970589
955 add 559 35.4177
iter 954 time 485
Recomputing relative_entropy from 500 to 600
increase by 0.0097134 or decrease by 0.00970589
956 add 282 35.4274
iter 955 time 486
Recomputing relative_entropy from 200 to 300
increase by 0.00971336 or decrease by 0.00970589
957 add 662 35.4371
iter 956 time 486
Recomputing relative_entropy from 600 to 700
increase by 0.00971333 or decrease by 0.00970589
958 add 565 35.4468
iter 957 time 487
Recomputing relative_entropy from 500 to 600
increase by 0.00971329 or decrease by 0.00970589
959 add 413 35.4565
iter 958 time 487
Recomputing relative_entropy from 400 to 500
increase by 0.00971302 or decrease by 0.00970589
960 add 292 35.4662
iter 959 time 488
Recomputing relative_entropy from 200 to 300
increase by 0.00971292 or decrease by 0.00970589
961 add 240 35.4759
iter 960 time 488
Recomputing relative_entropy from 200 to 300
increase by 0.0097129 or decrease by 0.00970589
962 add 97 35.4857
iter 961 time 488
Recomputing relative_entropy from 0 to 100
increase by 0.00971278 or decrease by 0.00970589
963 add 21 35.4954
iter 962 time 489
Recomputing relative_entropy from 0 to 100
increase by 0.00971277 or decrease by 0.00970589
964 add 591 35.5051
iter 963 time 489
Recomputing relative_entropy from 500 to 600
increase by 0.0097127 or decrease by 0.00970589
965 add 446 35.5148
iter 964 time 490
Recomputing relative_entropy from 400 to 500
increase by 0.00971269 or decrease by 0.00970589
966 add 472 35.5245
iter 965 time 490
Recomputing relative_entropy from 400 to 500
increase by 0.0097125 or decrease by 0.00970589
967 add 942 35.5342
iter 966 time 491
Recomputing relative_entropy from 900 to 1000
increase by 0.00971249 or decrease by 0.00970589
968 add 392 35.5439
iter 967 time 491
Recomputing relative_entropy from 300 to 400
increase by 0.00971245 or decrease by 0.00970589
969 add 885 35.5536
iter 968 time 492
Recomputing relative_entropy from 800 to 900
increase by 0.00971197 or decrease by 0.00970589
970 add 597 35.5634
iter 969 time 492
Recomputing relative_entropy from 500 to 600
increase by 0.00971172 or decrease by 0.00970589
971 add 346 35.5731
iter 970 time 492
Recomputing relative_entropy from 300 to 400
increase by 0.00971172 or decrease by 0.00970589
972 add 481 35.5828
iter 971 time 493
Recomputing relative_entropy from 400 to 500
increase by 0.0097117 or decrease by 0.00970589
973 add 896 35.5925
iter 972 time 493
Recomputing relative_entropy from 800 to 900
increase by 0.00971165 or decrease by 0.00970589
974 add 205 35.6022
iter 973 time 494
Recomputing relative_entropy from 200 to 300
increase by 0.00971164 or decrease by 0.00970589
975 add 742 35.6119
iter 974 time 494
Recomputing relative_entropy from 700 to 800
increase by 0.00971144 or decrease by 0.00970589
976 add 253 35.6216
iter 975 time 495
Recomputing relative_entropy from 200 to 300
increase by 0.00971133 or decrease by 0.00970589
977 add 368 35.6313
iter 976 time 495
Recomputing relative_entropy from 300 to 400
increase by 0.00971126 or decrease by 0.00970589
978 add 611 35.6411
iter 977 time 496
Recomputing relative_entropy from 600 to 700
increase by 0.00971115 or decrease by 0.00970589
979 add 438 35.6508
iter 978 time 496
Recomputing relative_entropy from 400 to 500
increase by 0.00971115 or decrease by 0.00970589
980 add 604 35.6605
iter 979 time 497
Recomputing relative_entropy from 600 to 700
increase by 0.00971083 or decrease by 0.00970589
981 add 562 35.6702
iter 980 time 497
Recomputing relative_entropy from 500 to 600
increase by 0.00971081 or decrease by 0.00970589
982 add 628 35.6799
iter 981 time 497
Recomputing relative_entropy from 600 to 700
increase by 0.00971075 or decrease by 0.00970589
983 add 1085 35.6896
iter 982 time 498
Recomputing relative_entropy from 1000 to 1100
increase by 0.00971074 or decrease by 0.00970589
984 add 514 35.6993
iter 983 time 498
Recomputing relative_entropy from 500 to 600
increase by 0.00971055 or decrease by 0.00970589
985 add 538 35.709
iter 984 time 499
Recomputing relative_entropy from 500 to 600
increase by 0.0097105 or decrease by 0.00970589
986 add 50 35.7187
iter 985 time 499
Recomputing relative_entropy from 0 to 100
increase by 0.00971039 or decrease by 0.00970589
987 add 353 35.7285
iter 986 time 500
Recomputing relative_entropy from 300 to 400
increase by 0.00971036 or decrease by 0.00970589
988 add 970 35.7382
iter 987 time 500
Recomputing relative_entropy from 900 to 1000
increase by 0.00971006 or decrease by 0.00970589
989 add 617 35.7479
iter 988 time 501
Recomputing relative_entropy from 600 to 700
increase by 0.00971006 or decrease by 0.00970589
990 add 923 35.7576
iter 989 time 501
Recomputing relative_entropy from 900 to 1000
increase by 0.00970998 or decrease by 0.00970545
991 add 235 35.7673
iter 990 time 502
Recomputing relative_entropy from 200 to 300
increase by 0.00970996 or decrease by 0.00970545
992 add 275 35.777
iter 991 time 502
Recomputing relative_entropy from 200 to 300
increase by 0.00970993 or decrease by 0.00970545
993 add 10 35.7867
iter 992 time 502
Recomputing relative_entropy from 0 to 100
increase by 0.00970967 or decrease by 0.00970545
994 add 71 35.7964
iter 993 time 503
Recomputing relative_entropy from 0 to 100
increase by 0.00970953 or decrease by 0.00970545
995 add 936 35.8061
iter 994 time 503
Recomputing relative_entropy from 900 to 1000
increase by 0.0097095 or decrease by 0.00970545
996 add 695 35.8158
iter 995 time 504
Recomputing relative_entropy from 600 to 700
increase by 0.00970943 or decrease by 0.00970545
997 add 131 35.8255
iter 996 time 504
Recomputing relative_entropy from 100 to 200
increase by 0.00970943 or decrease by 0.00970545
998 add 375 35.8353
iter 997 time 505
Recomputing relative_entropy from 300 to 400
increase by 0.00970932 or decrease by 0.00970545
999 add 16 35.845
iter 998 time 505
Recomputing relative_entropy from 0 to 100
increase by 0.00970921 or decrease by 0.00970545
1000 add 270 35.8547
iter 999 time 505
increase by 0.00970921 or decrease by 0.00970545
1001 add 314 35.8644
iter 1000 time 512
Recomputing relative_entropy from 300 to 400
increase by 0.00970912 or decrease by 0.00970545
1002 add 761 35.8741
iter 1001 time 513
Recomputing relative_entropy from 700 to 800
increase by 0.00970908 or decrease by 0.00970545
1003 add 529 35.8838
iter 1002 time 513
Recomputing relative_entropy from 500 to 600
increase by 0.00970907 or decrease by 0.00970545
1004 add 47 35.8935
iter 1003 time 514
Recomputing relative_entropy from 0 to 100
increase by 0.00970898 or decrease by 0.00970545
1005 add 171 35.9032
iter 1004 time 514
Recomputing relative_entropy from 100 to 200
increase by 0.00970888 or decrease by 0.00970545
1006 add 233 35.9129
iter 1005 time 515
Recomputing relative_entropy from 200 to 300
increase by 0.00970887 or decrease by 0.00970545
1007 add 1036 35.9226
iter 1006 time 515
Recomputing relative_entropy from 1000 to 1100
increase by 0.00970883 or decrease by 0.00970545
1008 add 889 35.9323
iter 1007 time 516
Recomputing relative_entropy from 800 to 900
increase by 0.00970875 or decrease by 0.00970545
1009 add 909 35.9421
iter 1008 time 516
Recomputing relative_entropy from 900 to 1000
increase by 0.00970861 or decrease by 0.00970545
1010 add 180 35.9518
iter 1009 time 517
Recomputing relative_entropy from 100 to 200
increase by 0.00970856 or decrease by 0.00970545
1011 add 258 35.9615
iter 1010 time 517
Recomputing relative_entropy from 200 to 300
increase by 0.00970854 or decrease by 0.00970545
1012 add 119 35.9712
iter 1011 time 517
Recomputing relative_entropy from 100 to 200
increase by 0.00970853 or decrease by 0.00970545
1013 add 37 35.9809
iter 1012 time 518
Recomputing relative_entropy from 0 to 100
increase by 0.00970798 or decrease by 0.00970545
1014 add 168 35.9906
iter 1013 time 518
Recomputing relative_entropy from 100 to 200
increase by 0.00970783 or decrease by 0.00970545
1015 add 227 36.0003
iter 1014 time 519
Recomputing relative_entropy from 200 to 300
increase by 0.00970782 or decrease by 0.00970545
1016 add 213 36.01
iter 1015 time 519
Recomputing relative_entropy from 200 to 300
increase by 0.00970772 or decrease by 0.00970545
1017 add 132 36.0197
iter 1016 time 520
Recomputing relative_entropy from 100 to 200
increase by 0.00970765 or decrease by 0.00970545
1018 add 787 36.0294
iter 1017 time 520
Recomputing relative_entropy from 700 to 800
increase by 0.00970764 or decrease by 0.00970545
1019 add 72 36.0391
iter 1018 time 520
Recomputing relative_entropy from 0 to 100
increase by 0.00970754 or decrease by 0.00970479
1020 add 954 36.0488
iter 1019 time 521
Recomputing relative_entropy from 900 to 1000
increase by 0.00970749 or decrease by 0.00970479
1021 add 103 36.0586
iter 1020 time 521
Recomputing relative_entropy from 100 to 200
increase by 0.00970746 or decrease by 0.00970479
1022 add 78 36.0683
iter 1021 time 522
Recomputing relative_entropy from 0 to 100
increase by 0.00970733 or decrease by 0.00970479
1023 add 63 36.078
iter 1022 time 522
Recomputing relative_entropy from 0 to 100
increase by 0.00970706 or decrease by 0.00970479
1024 add 686 36.0877
iter 1023 time 523
Recomputing relative_entropy from 600 to 700
increase by 0.00970704 or decrease by 0.00970479
1025 add 676 36.0974
iter 1024 time 523
Recomputing relative_entropy from 600 to 700
increase by 0.00970702 or decrease by 0.00970479
1026 add 302 36.1071
iter 1025 time 524
Recomputing relative_entropy from 300 to 400
increase by 0.00970686 or decrease by 0.00970479
1027 add 690 36.1168
iter 1026 time 524
Recomputing relative_entropy from 600 to 700
increase by 0.00970681 or decrease by 0.00970479
1028 add 567 36.1265
iter 1027 time 524
Recomputing relative_entropy from 500 to 600
increase by 0.00970678 or decrease by 0.00970479
1029 add 88 36.1362
iter 1028 time 525
Recomputing relative_entropy from 0 to 100
increase by 0.00970676 or decrease by 0.00970479
1030 add 49 36.1459
iter 1029 time 525
Recomputing relative_entropy from 0 to 100
increase by 0.00970672 or decrease by 0.00970479
1031 add 963 36.1556
iter 1030 time 526
Recomputing relative_entropy from 900 to 1000
increase by 0.00970671 or decrease by 0.00970479
1032 add 561 36.1653
iter 1031 time 526
Recomputing relative_entropy from 500 to 600
increase by 0.00970667 or decrease by 0.00970479
1033 add 286 36.175
iter 1032 time 527
Recomputing relative_entropy from 200 to 300
increase by 0.00970667 or decrease by 0.00970447
1034 add 727 36.1847
iter 1033 time 527
Recomputing relative_entropy from 700 to 800
increase by 0.00970663 or decrease by 0.00970447
1035 add 19 36.1945
iter 1034 time 528
Recomputing relative_entropy from 0 to 100
increase by 0.00970661 or decrease by 0.00970447
1036 add 320 36.2042
iter 1035 time 528
Recomputing relative_entropy from 300 to 400
increase by 0.0097066 or decrease by 0.00970447
1037 add 65 36.2139
iter 1036 time 529
Recomputing relative_entropy from 0 to 100
increase by 0.00970645 or decrease by 0.00970447
1038 add 155 36.2236
iter 1037 time 529
Recomputing relative_entropy from 100 to 200
increase by 0.00970628 or decrease by 0.00970447
1039 add 380 36.2333
iter 1038 time 529
Recomputing relative_entropy from 300 to 400
increase by 0.00970626 or decrease by 0.00970447
1040 add 608 36.243
iter 1039 time 530
Recomputing relative_entropy from 600 to 700
increase by 0.00970622 or decrease by 0.00970447
1041 add 118 36.2527
iter 1040 time 530
Recomputing relative_entropy from 100 to 200
increase by 0.00970637 or decrease by 0.00970447
1042 add 117 36.2624
iter 1041 time 531
Recomputing relative_entropy from 100 to 200
increase by 0.00970616 or decrease by 0.00970447
1043 add 257 36.2721
iter 1042 time 531
Recomputing relative_entropy from 200 to 300
increase by 0.00970613 or decrease by 0.00970447
1044 add 242 36.2818
iter 1043 time 532
Recomputing relative_entropy from 200 to 300
increase by 0.00970606 or decrease by 0.00970447
1045 add 229 36.2915
iter 1044 time 532
Recomputing relative_entropy from 200 to 300
increase by 0.00970605 or decrease by 0.00970447
1046 add 627 36.3012
iter 1045 time 533
Recomputing relative_entropy from 600 to 700
increase by 0.00970603 or decrease by 0.00970447
1047 add 892 36.3109
iter 1046 time 533
Recomputing relative_entropy from 800 to 900
increase by 0.00970601 or decrease by 0.00970447
1048 add 136 36.3206
iter 1047 time 533
Recomputing relative_entropy from 100 to 200
increase by 0.00970591 or decrease by 0.00970447
1049 add 420 36.3303
iter 1048 time 534
Recomputing relative_entropy from 400 to 500
increase by 0.00970586 or decrease by 0.00970447
1050 add 290 36.34
iter 1049 time 534
Recomputing relative_entropy from 200 to 300
increase by 0.00970584 or decrease by 0.00970447
1051 add 96 36.3497
iter 1050 time 535
Recomputing relative_entropy from 0 to 100
increase by 0.00970582 or decrease by 0.00970447
1052 add 992 36.3595
iter 1051 time 535
Recomputing relative_entropy from 900 to 1000
increase by 0.00970582 or decrease by 0.00970447
1053 add 639 36.3692
iter 1052 time 536
Recomputing relative_entropy from 600 to 700
increase by 0.0097057 or decrease by 0.00970447
1054 add 219 36.3789
iter 1053 time 536
Recomputing relative_entropy from 200 to 300
increase by 0.00970567 or decrease by 0.00970447
1055 add 461 36.3886
iter 1054 time 537
Recomputing relative_entropy from 400 to 500
increase by 0.00970561 or decrease by 0.00970447
1056 add 262 36.3983
iter 1055 time 537
Recomputing relative_entropy from 200 to 300
increase by 0.00970561 or decrease by 0.00970447
1057 add 280 36.408
iter 1056 time 538
Recomputing relative_entropy from 200 to 300
increase by 0.00970553 or decrease by 0.00970442
1058 add 109 36.4177
iter 1057 time 538
Recomputing relative_entropy from 100 to 200
increase by 0.0097055 or decrease by 0.00970442
1059 add 625 36.4274
iter 1058 time 538
Recomputing relative_entropy from 600 to 700
increase by 0.00970539 or decrease by 0.00970442
1060 add 39 36.4371
iter 1059 time 539
Recomputing relative_entropy from 0 to 100
increase by 0.00970525 or decrease by 0.00970442
1061 add 100 36.4468
iter 1060 time 539
Recomputing relative_entropy from 0 to 200
increase by 0.00970523 or decrease by 0.00970442
1062 add 555 36.4565
iter 1061 time 540
Recomputing relative_entropy from 500 to 600
increase by 0.00970523 or decrease by 0.00970442
1063 add 672 36.4662
iter 1062 time 541
Recomputing relative_entropy from 600 to 700
increase by 0.00970515 or decrease by 0.00970442
1064 add 27 36.4759
iter 1063 time 541
Recomputing relative_entropy from 0 to 100
increase by 0.00970514 or decrease by 0.00970442
1065 add 66 36.4856
iter 1064 time 542
Recomputing relative_entropy from 0 to 100
increase by 0.00970513 or decrease by 0.00970442
1066 add 113 36.4953
iter 1065 time 542
Recomputing relative_entropy from 100 to 200
increase by 0.00970513 or decrease by 0.00970442
1067 add 911 36.505
iter 1066 time 543
Recomputing relative_entropy from 900 to 1000
increase by 0.00970511 or decrease by 0.00970442
1068 add 17 36.5147
iter 1067 time 543
Recomputing relative_entropy from 0 to 100
increase by 0.00970507 or decrease by 0.00970442
1069 add 122 36.5244
iter 1068 time 543
Recomputing relative_entropy from 100 to 200
increase by 0.00970507 or decrease by 0.00970442
1070 add 689 36.5342
iter 1069 time 544
Recomputing relative_entropy from 600 to 700
increase by 0.00970504 or decrease by 0.00970442
1071 add 106 36.5439
iter 1070 time 544
Recomputing relative_entropy from 100 to 200
increase by 0.00970502 or decrease by 0.00970442
1072 add 51 36.5536
iter 1071 time 545
Recomputing relative_entropy from 0 to 100
increase by 0.00970501 or decrease by 0.00970442
1073 add 162 36.5633
iter 1072 time 545
Recomputing relative_entropy from 100 to 200
increase by 0.00970497 or decrease by 0.00970442
1074 add 376 36.573
iter 1073 time 546
Recomputing relative_entropy from 300 to 400
increase by 0.00970495 or decrease by 0.00970442
1075 add 318 36.5827
iter 1074 time 546
Recomputing relative_entropy from 300 to 400
increase by 0.00970492 or decrease by 0.00970442
1076 add 73 36.5924
iter 1075 time 547
Recomputing relative_entropy from 0 to 100
increase by 0.00970489 or decrease by 0.00970442
1077 add 677 36.6021
iter 1076 time 547
Recomputing relative_entropy from 600 to 700
increase by 0.00970487 or decrease by 0.00970442
1078 add 553 36.6118
iter 1077 time 548
Recomputing relative_entropy from 500 to 600
increase by 0.00970481 or decrease by 0.00970442
1079 add 962 36.6215
iter 1078 time 548
Recomputing relative_entropy from 900 to 1000
increase by 0.0097048 or decrease by 0.00970442
1080 add 276 36.6312
iter 1079 time 549
Recomputing relative_entropy from 200 to 300
increase by 0.00970479 or decrease by 0.00970442
1081 add 228 36.6409
iter 1080 time 549
Recomputing relative_entropy from 200 to 300
increase by 0.00970477 or decrease by 0.00970442
1082 add 266 36.6506
iter 1081 time 550
Recomputing relative_entropy from 200 to 300
increase by 0.00970475 or decrease by 0.00970442
1083 add 89 36.6603
iter 1082 time 550
Recomputing relative_entropy from 0 to 100
increase by 0.00970475 or decrease by 0.00970442
1084 add 137 36.67
iter 1083 time 550
Recomputing relative_entropy from 100 to 200
increase by 0.00970474 or decrease by 0.00970442
1085 add 601 36.6797
iter 1084 time 551
Recomputing relative_entropy from 600 to 700
increase by 0.0097047 or decrease by 0.00970442
1086 add 147 36.6894
iter 1085 time 551
Recomputing relative_entropy from 100 to 200
increase by 0.00970467 or decrease by 0.00970442
1087 add 697 36.6991
iter 1086 time 552
Recomputing relative_entropy from 600 to 700
increase by 0.00970467 or decrease by 0.00970442
1088 add 251 36.7088
iter 1087 time 552
Recomputing relative_entropy from 200 to 300
increase by 0.00970465 or decrease by 0.00970442
1089 add 15 36.7185
iter 1088 time 553
Recomputing relative_entropy from 0 to 100
increase by 0.00970463 or decrease by 0.00970442
1090 add 167 36.7282
iter 1089 time 553
Recomputing relative_entropy from 100 to 200
increase by 0.00970457 or decrease by 0.00970442
1091 add 215 36.738
iter 1090 time 554
Recomputing relative_entropy from 200 to 300
increase by 0.00970457 or decrease by 0.00970442
1092 add 116 36.7477
iter 1091 time 554
Recomputing relative_entropy from 100 to 200
increase by 0.00970455 or decrease by 0.00970442
1093 add 120 36.7574
iter 1092 time 555
Recomputing relative_entropy from 100 to 200
increase by 0.00970455 or decrease by 0.00970442
1094 add 552 36.7671
iter 1093 time 555
Recomputing relative_entropy from 500 to 600
increase by 0.00970455 or decrease by 0.00970442
1095 add 105 36.7768
iter 1094 time 556
Recomputing relative_entropy from 100 to 200
increase by 0.00970452 or decrease by 0.00970442
1096 add 123 36.7865
iter 1095 time 556
Recomputing relative_entropy from 100 to 200
increase by 0.0097045 or decrease by 0.00970442
1097 add 291 36.7962
iter 1096 time 556
Recomputing relative_entropy from 200 to 300
increase by 0.00970449 or decrease by 0.00970442
1098 add 989 36.8059
iter 1097 time 557
Recomputing relative_entropy from 900 to 1000
increase by 0.00970448 or decrease by 0.00970442
1099 add 241 36.8156
iter 1098 time 557
Recomputing relative_entropy from 200 to 300
increase by 0.00970448 or decrease by 0.00970442
1100 add 93 36.8253
iter 1099 time 558
Recomputing relative_entropy from 0 to 100
increase by 0.00970443 or decrease by 0.00970442
1101 add 913 36.835
iter 1100 time 558
Recomputing relative_entropy from 900 to 1000
increase by 0.00970438 or decrease by 0.00970442
1102 add 114 36.8447
iter 1101 time 559
Recomputing relative_entropy from 100 to 200
increase by 0.00970434 or decrease by 0.00970438
1103 add 460 36.8544
iter 1102 time 559
Recomputing relative_entropy from 400 to 500
increase by 0.00970433 or decrease by 0.00970434
1104 add 263 36.8641
iter 1103 time 560
Recomputing relative_entropy from 200 to 300
increase by 0.00970432 or decrease by 0.00970433
1105 add 107 36.8738
iter 1104 time 560
Recomputing relative_entropy from 100 to 200
increase by 0.00970431 or decrease by 0.00970427
1106 add 279 36.8835
iter 1105 time 561
Recomputing relative_entropy from 200 to 300
increase by 0.00970429 or decrease by 0.00970427
1107 add 80 36.8932
iter 1106 time 561
Recomputing relative_entropy from 0 to 100
increase by 0.00970428 or decrease by 0.00970427
1108 add 104 36.9029
iter 1107 time 562
Recomputing relative_entropy from 100 to 200
increase by 0.00970428 or decrease by 0.00970422
1109 add 606 36.9126
iter 1108 time 562
Recomputing relative_entropy from 600 to 700
increase by 0.00970427 or decrease by 0.00970422
1110 add 607 36.9223
iter 1109 time 563
Recomputing relative_entropy from 600 to 700
increase by 0.00970426 or decrease by 0.00970422
1111 add 274 36.932
iter 1110 time 563
Recomputing relative_entropy from 200 to 300
increase by 0.00970426 or decrease by 0.00970422
1112 add 264 36.9417
iter 1111 time 563
Recomputing relative_entropy from 200 to 300
increase by 0.00970424 or decrease by 0.00970422
1113 add 243 36.9514
iter 1112 time 564
Recomputing relative_entropy from 200 to 300
increase by 0.00970423 or decrease by 0.00970422
1114 add 230 36.9612
iter 1113 time 564
Recomputing relative_entropy from 200 to 300
increase by 0.00970423 or decrease by 0.00970422
1115 add 94 36.9709
iter 1114 time 565
Recomputing relative_entropy from 0 to 100
increase by 0.00970422 or decrease by 0.00970422
1116 add 40 36.9806
iter 1115 time 565
Recomputing relative_entropy from 0 to 100
increase by 0.00970421 or decrease by 0.00970422
1117 add 79 36.9903
iter 1116 time 566
Recomputing relative_entropy from 0 to 100
increase by 0.00970421 or decrease by 0.00970421
1118 add 95 37
iter 1117 time 566
