# Supplementary material for: A model-based approach to selection of tag SNPs
Source: BMC Bioinformatics. 2006 Jun 15;7:303. doi: 10.1186/1471-2105-7-303 (PMC1525207; doi:10.1186/1471-2105-7-303)
Supplement: Additional File 1 — Programs for tag SNP selection and tagged SNP prediction using Li and Stephens models. This tar-gzipped archive includes the Linux i586 binaries, C++ source code, sample data and instructions on how to compile and to use the programs. [file 1471-2105-7-303-S1.gz › tagsnps/test/commands.txt~]

../bin/hmmlsselect ../data/encode1_LearnSet0_nseq100.seq encode1_Set0_nseq100.hmmls_het.tag 50000 4 1.0 1 ../Data/encode1_Set0_nseq100.pos encode1_Set0_nseq100.hmmls_het.model > encode1_Set0_nseq100.hmmls_het.stdout 2>&1

../bin/hmmlsinfocontent encode1_Set0_nseq100.hmmls_het.model 100 encode1_Set0_nseq100.hmmls_het.tag 100snps.info > 100snps.stdout 2>&1

./builhaplotag.pl encode1_Set0_nseq100.hmmls_het.tag 100 ../data/encode1_TestSet0_nseq100.seq > taghaplo100.seq
./builhaplotag.pl encode1_Set0_nseq100.hmmls_het.tag 100 ../data/encode1_TestSet0_nseq100_geno.seq > taggeno100.seq

../bin/hmmlspred encode1_Set0_nseq100.hmmls_het.model taghaplo100.seq taghaplo100.predseq

../bin/hmmlspred_fromgenotype encode1_Set0_nseq100.hmmls_het.model taghaplo100.seq taghaplo100.predseq

../bin/hmmlspred_fromgenotype encode1_Set0_nseq100.hmmls_het.model taggeno100.seq taghaplo100.predseq_fromgenotype
