# Supplementary material for: A model-based approach to selection of tag SNPs
Source: BMC Bioinformatics. 2006 Jun 15;7:303. doi: 10.1186/1471-2105-7-303 (PMC1525207; doi:10.1186/1471-2105-7-303)
Supplement: Additional File 1 — Programs for tag SNP selection and tagged SNP prediction using Li and Stephens models. This tar-gzipped archive includes the Linux i586 binaries, C++ source code, sample data and instructions on how to compile and to use the programs. [file 1471-2105-7-303-S1.gz › tagsnps/test/100snps.stdout]

In LSHiddenMarkovSelect::LSHiddenMarkovSelect(string infilename)
ns 100 nb_markers 1118 nmodal 2
HI !
_nb_simul_seq 0
_nb_simul_seq 0
_nb_simul_seq 500
/ after bug
Reading subset  +221  +919  +652  +1116  +9  +858  +1076  +976  +449  +164  +31  +340  +873  +728  +1017  +784  +960  +330  +2  +1002  +506  +869  +778  +556  +425  +1046  +36  +8  +510  +848  +994  +1113  +110  +440  +1038  +337  +319  +811  +349  +875  +101  +75  +301  +868  +1068  +938  +634  +497  +997  +675  +1100  +30  +142  +843  +1110  +308  +370  +525  +1044  +671  +156  +1026  +339  +1106  +620  +187  +958  +882  +1001  +0  +558  +870  +755  +200  +397  +566  +467  +863  +434  +808  +90  +254  +996  +33  +900  +428  +692  +622  +880  +532  +1054  +396  +969  +1064  +818  +7  +225  +752  +1078  +956 
Approximate entropy seq 0
Approximate entropy seq 1
Approximate entropy seq 2
Approximate entropy seq 3
Approximate entropy seq 4
Approximate entropy seq 5
Approximate entropy seq 6
Approximate entropy seq 7
Approximate entropy seq 8
Approximate entropy seq 9
Approximate entropy seq 10
Approximate entropy seq 11
Approximate entropy seq 12
Approximate entropy seq 13
Approximate entropy seq 14
Approximate entropy seq 15
Approximate entropy seq 16
Approximate entropy seq 17
Approximate entropy seq 18
Approximate entropy seq 19
Approximate entropy seq 20
Approximate entropy seq 21
Approximate entropy seq 22
Approximate entropy seq 23
Approximate entropy seq 24
Approximate entropy seq 25
Approximate entropy seq 26
Approximate entropy seq 27
Approximate entropy seq 28
Approximate entropy seq 29
Approximate entropy seq 30
Approximate entropy seq 31
Approximate entropy seq 32
Approximate entropy seq 33
Approximate entropy seq 34
Approximate entropy seq 35
Approximate entropy seq 36
Approximate entropy seq 37
Approximate entropy seq 38
Approximate entropy seq 39
Approximate entropy seq 40
Approximate entropy seq 41
Approximate entropy seq 42
Approximate entropy seq 43
Approximate entropy seq 44
Approximate entropy seq 45
Approximate entropy seq 46
Approximate entropy seq 47
Approximate entropy seq 48
Approximate entropy seq 49
Approximate entropy seq 50
Approximate entropy seq 51
Approximate entropy seq 52
Approximate entropy seq 53
Approximate entropy seq 54
Approximate entropy seq 55
Approximate entropy seq 56
Approximate entropy seq 57
Approximate entropy seq 58
Approximate entropy seq 59
Approximate entropy seq 60
Approximate entropy seq 61
Approximate entropy seq 62
Approximate entropy seq 63
Approximate entropy seq 64
Approximate entropy seq 65
Approximate entropy seq 66
Approximate entropy seq 67
Approximate entropy seq 68
Approximate entropy seq 69
Approximate entropy seq 70
Approximate entropy seq 71
Approximate entropy seq 72
Approximate entropy seq 73
Approximate entropy seq 74
Approximate entropy seq 75
Approximate entropy seq 76
Approximate entropy seq 77
Approximate entropy seq 78
Approximate entropy seq 79
Approximate entropy seq 80
Approximate entropy seq 81
Approximate entropy seq 82
Approximate entropy seq 83
Approximate entropy seq 84
Approximate entropy seq 85
Approximate entropy seq 86
Approximate entropy seq 87
Approximate entropy seq 88
Approximate entropy seq 89
Approximate entropy seq 90
Approximate entropy seq 91
Approximate entropy seq 92
Approximate entropy seq 93
Approximate entropy seq 94
Approximate entropy seq 95
Approximate entropy seq 96
Approximate entropy seq 97
Approximate entropy seq 98
Approximate entropy seq 99
Approximate entropy seq 100
Approximate entropy seq 101
Approximate entropy seq 102
Approximate entropy seq 103
Approximate entropy seq 104
Approximate entropy seq 105
Approximate entropy seq 106
Approximate entropy seq 107
Approximate entropy seq 108
Approximate entropy seq 109
Approximate entropy seq 110
Approximate entropy seq 111
Approximate entropy seq 112
Approximate entropy seq 113
Approximate entropy seq 114
Approximate entropy seq 115
Approximate entropy seq 116
Approximate entropy seq 117
Approximate entropy seq 118
Approximate entropy seq 119
Approximate entropy seq 120
Approximate entropy seq 121
Approximate entropy seq 122
Approximate entropy seq 123
Approximate entropy seq 124
Approximate entropy seq 125
Approximate entropy seq 126
Approximate entropy seq 127
Approximate entropy seq 128
Approximate entropy seq 129
Approximate entropy seq 130
Approximate entropy seq 131
Approximate entropy seq 132
Approximate entropy seq 133
Approximate entropy seq 134
Approximate entropy seq 135
Approximate entropy seq 136
Approximate entropy seq 137
Approximate entropy seq 138
Approximate entropy seq 139
Approximate entropy seq 140
Approximate entropy seq 141
Approximate entropy seq 142
Approximate entropy seq 143
Approximate entropy seq 144
Approximate entropy seq 145
Approximate entropy seq 146
Approximate entropy seq 147
Approximate entropy seq 148
Approximate entropy seq 149
Approximate entropy seq 150
Approximate entropy seq 151
Approximate entropy seq 152
Approximate entropy seq 153
Approximate entropy seq 154
Approximate entropy seq 155
Approximate entropy seq 156
Approximate entropy seq 157
Approximate entropy seq 158
Approximate entropy seq 159
Approximate entropy seq 160
Approximate entropy seq 161
Approximate entropy seq 162
Approximate entropy seq 163
Approximate entropy seq 164
Approximate entropy seq 165
Approximate entropy seq 166
Approximate entropy seq 167
Approximate entropy seq 168
Approximate entropy seq 169
Approximate entropy seq 170
Approximate entropy seq 171
Approximate entropy seq 172
Approximate entropy seq 173
Approximate entropy seq 174
Approximate entropy seq 175
Approximate entropy seq 176
Approximate entropy seq 177
Approximate entropy seq 178
Approximate entropy seq 179
Approximate entropy seq 180
Approximate entropy seq 181
Approximate entropy seq 182
Approximate entropy seq 183
Approximate entropy seq 184
Approximate entropy seq 185
Approximate entropy seq 186
Approximate entropy seq 187
Approximate entropy seq 188
Approximate entropy seq 189
Approximate entropy seq 190
Approximate entropy seq 191
Approximate entropy seq 192
Approximate entropy seq 193
Approximate entropy seq 194
Approximate entropy seq 195
Approximate entropy seq 196
Approximate entropy seq 197
Approximate entropy seq 198
Approximate entropy seq 199
Approximate entropy seq 200
Approximate entropy seq 201
Approximate entropy seq 202
Approximate entropy seq 203
Approximate entropy seq 204
Approximate entropy seq 205
Approximate entropy seq 206
Approximate entropy seq 207
Approximate entropy seq 208
Approximate entropy seq 209
Approximate entropy seq 210
Approximate entropy seq 211
Approximate entropy seq 212
Approximate entropy seq 213
Approximate entropy seq 214
Approximate entropy seq 215
Approximate entropy seq 216
Approximate entropy seq 217
Approximate entropy seq 218
Approximate entropy seq 219
Approximate entropy seq 220
Approximate entropy seq 221
Approximate entropy seq 222
Approximate entropy seq 223
Approximate entropy seq 224
Approximate entropy seq 225
Approximate entropy seq 226
Approximate entropy seq 227
Approximate entropy seq 228
Approximate entropy seq 229
Approximate entropy seq 230
Approximate entropy seq 231
Approximate entropy seq 232
Approximate entropy seq 233
Approximate entropy seq 234
Approximate entropy seq 235
Approximate entropy seq 236
Approximate entropy seq 237
Approximate entropy seq 238
Approximate entropy seq 239
Approximate entropy seq 240
Approximate entropy seq 241
Approximate entropy seq 242
Approximate entropy seq 243
Approximate entropy seq 244
Approximate entropy seq 245
Approximate entropy seq 246
Approximate entropy seq 247
Approximate entropy seq 248
Approximate entropy seq 249
Approximate entropy seq 250
Approximate entropy seq 251
Approximate entropy seq 252
Approximate entropy seq 253
Approximate entropy seq 254
Approximate entropy seq 255
Approximate entropy seq 256
Approximate entropy seq 257
Approximate entropy seq 258
Approximate entropy seq 259
Approximate entropy seq 260
Approximate entropy seq 261
Approximate entropy seq 262
Approximate entropy seq 263
Approximate entropy seq 264
Approximate entropy seq 265
Approximate entropy seq 266
Approximate entropy seq 267
Approximate entropy seq 268
Approximate entropy seq 269
Approximate entropy seq 270
Approximate entropy seq 271
Approximate entropy seq 272
Approximate entropy seq 273
Approximate entropy seq 274
Approximate entropy seq 275
Approximate entropy seq 276
Approximate entropy seq 277
Approximate entropy seq 278
Approximate entropy seq 279
Approximate entropy seq 280
Approximate entropy seq 281
Approximate entropy seq 282
Approximate entropy seq 283
Approximate entropy seq 284
Approximate entropy seq 285
Approximate entropy seq 286
Approximate entropy seq 287
Approximate entropy seq 288
Approximate entropy seq 289
Approximate entropy seq 290
Approximate entropy seq 291
Approximate entropy seq 292
Approximate entropy seq 293
Approximate entropy seq 294
Approximate entropy seq 295
Approximate entropy seq 296
Approximate entropy seq 297
Approximate entropy seq 298
Approximate entropy seq 299
Approximate entropy seq 300
Approximate entropy seq 301
Approximate entropy seq 302
Approximate entropy seq 303
Approximate entropy seq 304
Approximate entropy seq 305
Approximate entropy seq 306
Approximate entropy seq 307
Approximate entropy seq 308
Approximate entropy seq 309
Approximate entropy seq 310
Approximate entropy seq 311
Approximate entropy seq 312
Approximate entropy seq 313
Approximate entropy seq 314
Approximate entropy seq 315
Approximate entropy seq 316
Approximate entropy seq 317
Approximate entropy seq 318
Approximate entropy seq 319
Approximate entropy seq 320
Approximate entropy seq 321
Approximate entropy seq 322
Approximate entropy seq 323
Approximate entropy seq 324
Approximate entropy seq 325
Approximate entropy seq 326
Approximate entropy seq 327
Approximate entropy seq 328
Approximate entropy seq 329
Approximate entropy seq 330
Approximate entropy seq 331
Approximate entropy seq 332
Approximate entropy seq 333
Approximate entropy seq 334
Approximate entropy seq 335
Approximate entropy seq 336
Approximate entropy seq 337
Approximate entropy seq 338
Approximate entropy seq 339
Approximate entropy seq 340
Approximate entropy seq 341
Approximate entropy seq 342
Approximate entropy seq 343
Approximate entropy seq 344
Approximate entropy seq 345
Approximate entropy seq 346
Approximate entropy seq 347
Approximate entropy seq 348
Approximate entropy seq 349
Approximate entropy seq 350
Approximate entropy seq 351
Approximate entropy seq 352
Approximate entropy seq 353
Approximate entropy seq 354
Approximate entropy seq 355
Approximate entropy seq 356
Approximate entropy seq 357
Approximate entropy seq 358
Approximate entropy seq 359
Approximate entropy seq 360
Approximate entropy seq 361
Approximate entropy seq 362
Approximate entropy seq 363
Approximate entropy seq 364
Approximate entropy seq 365
Approximate entropy seq 366
Approximate entropy seq 367
Approximate entropy seq 368
Approximate entropy seq 369
Approximate entropy seq 370
Approximate entropy seq 371
Approximate entropy seq 372
Approximate entropy seq 373
Approximate entropy seq 374
Approximate entropy seq 375
Approximate entropy seq 376
Approximate entropy seq 377
Approximate entropy seq 378
Approximate entropy seq 379
Approximate entropy seq 380
Approximate entropy seq 381
Approximate entropy seq 382
Approximate entropy seq 383
Approximate entropy seq 384
Approximate entropy seq 385
Approximate entropy seq 386
Approximate entropy seq 387
Approximate entropy seq 388
Approximate entropy seq 389
Approximate entropy seq 390
Approximate entropy seq 391
Approximate entropy seq 392
Approximate entropy seq 393
Approximate entropy seq 394
Approximate entropy seq 395
Approximate entropy seq 396
Approximate entropy seq 397
Approximate entropy seq 398
Approximate entropy seq 399
Approximate entropy seq 400
Approximate entropy seq 401
Approximate entropy seq 402
Approximate entropy seq 403
Approximate entropy seq 404
Approximate entropy seq 405
Approximate entropy seq 406
Approximate entropy seq 407
Approximate entropy seq 408
Approximate entropy seq 409
Approximate entropy seq 410
Approximate entropy seq 411
Approximate entropy seq 412
Approximate entropy seq 413
Approximate entropy seq 414
Approximate entropy seq 415
Approximate entropy seq 416
Approximate entropy seq 417
Approximate entropy seq 418
Approximate entropy seq 419
Approximate entropy seq 420
Approximate entropy seq 421
Approximate entropy seq 422
Approximate entropy seq 423
Approximate entropy seq 424
Approximate entropy seq 425
Approximate entropy seq 426
Approximate entropy seq 427
Approximate entropy seq 428
Approximate entropy seq 429
Approximate entropy seq 430
Approximate entropy seq 431
Approximate entropy seq 432
Approximate entropy seq 433
Approximate entropy seq 434
Approximate entropy seq 435
Approximate entropy seq 436
Approximate entropy seq 437
Approximate entropy seq 438
Approximate entropy seq 439
Approximate entropy seq 440
Approximate entropy seq 441
Approximate entropy seq 442
Approximate entropy seq 443
Approximate entropy seq 444
Approximate entropy seq 445
Approximate entropy seq 446
Approximate entropy seq 447
Approximate entropy seq 448
Approximate entropy seq 449
Approximate entropy seq 450
Approximate entropy seq 451
Approximate entropy seq 452
Approximate entropy seq 453
Approximate entropy seq 454
Approximate entropy seq 455
Approximate entropy seq 456
Approximate entropy seq 457
Approximate entropy seq 458
Approximate entropy seq 459
Approximate entropy seq 460
Approximate entropy seq 461
Approximate entropy seq 462
Approximate entropy seq 463
Approximate entropy seq 464
Approximate entropy seq 465
Approximate entropy seq 466
Approximate entropy seq 467
Approximate entropy seq 468
Approximate entropy seq 469
Approximate entropy seq 470
Approximate entropy seq 471
Approximate entropy seq 472
Approximate entropy seq 473
Approximate entropy seq 474
Approximate entropy seq 475
Approximate entropy seq 476
Approximate entropy seq 477
Approximate entropy seq 478
Approximate entropy seq 479
Approximate entropy seq 480
Approximate entropy seq 481
Approximate entropy seq 482
Approximate entropy seq 483
Approximate entropy seq 484
Approximate entropy seq 485
Approximate entropy seq 486
Approximate entropy seq 487
Approximate entropy seq 488
Approximate entropy seq 489
Approximate entropy seq 490
Approximate entropy seq 491
Approximate entropy seq 492
Approximate entropy seq 493
Approximate entropy seq 494
Approximate entropy seq 495
Approximate entropy seq 496
Approximate entropy seq 497
Approximate entropy seq 498
Approximate entropy seq 499
entropy1 21.3678 entropy2 -21.3551
