# Supplementary material for: A model-based approach to selection of tag SNPs
Source: BMC Bioinformatics. 2006 Jun 15;7:303. doi: 10.1186/1471-2105-7-303 (PMC1525207; doi:10.1186/1471-2105-7-303)
Supplement: Additional File 1 — Programs for tag SNP selection and tagged SNP prediction using Li and Stephens models. This tar-gzipped archive includes the Linux i586 binaries, C++ source code, sample data and instructions on how to compile and to use the programs. [file 1471-2105-7-303-S1.gz › tagsnps/test/encode1_Set0_nseq100.hmmls_het.tag]

1 0.693147 221
2 1.38629 919
3 2.0773 652
4 2.7664 1116
5 3.43579 9
6 4.1014 858
7 4.75289 1076
8 5.39287 976
9 6.02598 449
10 6.6421 164
11 7.22258 31
12 7.79283 340
13 8.35323 873
14 8.85922 728
15 9.33377 1017
16 9.78389 784
17 10.1726 960
18 10.5583 330
19 10.93 2
20 11.3003 1002
21 11.6646 506
22 12.0038 869
23 12.3232 778
24 12.6313 556
25 12.921 425
26 13.1966 1046
27 13.4679 36
28 13.7163 8
29 13.9619 510
30 14.1987 848
31 14.4271 994
32 14.653 1113
33 14.875 110
34 15.0944 440
35 15.2932 1038
36 15.4879 337
37 15.6761 319
38 15.852 811
39 16.0159 349
40 16.1757 875
41 16.3304 101
42 16.4827 75
43 16.6253 301
44 16.767 868
45 16.9042 1068
46 17.0388 938
47 17.1707 634
48 17.2998 497
49 17.4247 997
50 17.5467 675
51 17.6669 1100
52 17.7859 30
53 17.9011 142
54 18.0158 843
55 18.1294 1110
56 18.2428 308
57 18.3536 370
58 18.4585 525
59 18.5633 1044
60 18.6635 671
61 18.7633 156
62 18.8582 1026
63 18.9522 339
64 19.0437 1106
65 19.133 620
66 19.222 187
67 19.3105 958
68 19.3978 882
69 19.4837 1001
70 19.5696 0
71 19.6535 558
72 19.7334 870
73 19.8118 755
74 19.8896 200
75 19.9664 397
76 20.0413 566
77 20.1154 467
78 20.1883 863
79 20.2606 434
80 20.3317 808
81 20.4026 90
82 20.472 254
83 20.5414 996
84 20.6102 33
85 20.6783 900
86 20.7461 428
87 20.8135 692
88 20.8806 622
89 20.9472 880
90 21.0128 532
91 21.0774 1054
92 21.141 396
93 21.2029 969
94 21.2647 1064
95 21.3245 818
96 21.3839 7
97 21.4428 225
98 21.5013 752
99 21.5593 1078
100 21.6167 956
101 21.6718 665
102 21.7252 915
103 21.7786 29
104 21.8311 423
105 21.8836 429
106 21.9358 1094
107 21.9863 82
108 22.0364 1104
109 22.0866 272
110 22.1369 185
111 22.1864 1037
112 22.2359 44
113 22.2843 458
114 22.3323 746
115 22.3801 1020
116 22.4278 595
117 22.4751 796
118 22.5218 866
119 22.568 347
120 22.6142 304
121 22.66 209
122 22.7056 1048
123 22.7504 576
124 22.794 126
125 22.8371 791
126 22.8802 362
127 22.923 826
128 22.9658 839
129 23.0084 74
130 23.0507 814
131 23.0926 451
132 23.1338 1089
133 23.1748 333
134 23.2154 933
135 23.2559 541
136 23.2962 92
137 23.3364 745
138 23.3764 596
139 23.4161 810
140 23.4554 102
141 23.4947 350
142 23.5339 570
143 23.5729 1030
144 23.6118 273
145 23.65 4
146 23.6878 527
147 23.7254 483
148 23.7629 1067
149 23.8003 837
150 23.8375 379
151 23.8745 1032
152 23.9113 1009
153 23.9481 517
154 23.9844 112
155 24.0208 1063
156 24.0569 433
157 24.092 990
158 24.1271 192
159 24.162 3
160 24.1968 479
161 24.2315 378
162 24.2659 1071
163 24.2998 642
164 24.3334 28
165 24.3668 764
166 24.4002 973
167 24.4333 363
168 24.4663 619
169 24.4992 898
170 24.5319 64
171 24.5639 189
172 24.5959 583
173 24.6277 1056
174 24.6592 879
175 24.6907 849
176 24.7221 1103
177 24.7533 812
178 24.7843 13
179 24.8152 886
180 24.8461 390
181 24.8768 495
182 24.9073 713
183 24.9367 1091
184 24.9658 592
185 24.9946 452
186 25.0234 338
187 25.0522 871
188 25.0806 838
189 25.1089 788
190 25.1368 1060
191 25.1646 824
192 25.192 409
193 25.2197 575
194 25.2471 707
195 25.2741 550
196 25.3011 1010
197 25.3281 283
198 25.355 140
199 25.3816 1049
200 25.4083 1117
201 25.4347 862
202 25.4609 978
203 25.4872 821
204 25.5134 54
205 25.5391 422
206 25.5649 718
207 25.5903 588
208 25.6157 369
209 25.6411 489
210 25.6663 414
211 25.6914 894
212 25.7165 1052
213 25.7415 334
214 25.7664 748
215 25.7912 865
216 25.816 907
217 25.8408 518
218 25.8655 493
219 25.8902 83
220 25.9149 5
221 25.9395 834
222 25.9637 300
223 25.9879 1073
224 26.0118 234
225 26.0357 212
226 26.0595 424
227 26.0833 1059
228 26.107 307
229 26.1307 988
230 26.1542 1055
231 26.1776 594
232 26.2007 32
233 26.2239 437
234 26.2467 1013
235 26.2696 855
236 26.2924 744
237 26.3152 950
238 26.3379 138
239 26.3604 1029
240 26.3828 887
241 26.4051 701
242 26.4273 658
243 26.4495 966
244 26.4715 543
245 26.4935 704
246 26.5154 1102
247 26.5374 1096
248 26.5593 736
249 26.5811 802
250 26.6029 271
251 26.6245 443
252 26.6462 173
253 26.6676 857
254 26.689 306
255 26.7103 685
256 26.7316 629
257 26.7532 801
258 26.7743 191
259 26.7955 1108
260 26.8167 208
261 26.8377 751
262 26.8586 387
263 26.8795 769
264 26.9003 998
265 26.9212 477
266 26.9419 780
267 26.9627 959
268 26.9833 832
269 27.0039 546
270 27.0243 536
271 27.0447 1093
272 27.0651 520
273 27.0854 1080
274 27.1057 827
275 27.1259 391
276 27.146 903
277 27.1661 260
278 27.1861 929
279 27.206 431
280 27.2259 782
281 27.2457 1107
282 27.2654 951
283 27.2848 637
284 27.3042 6
285 27.3236 581
286 27.343 315
287 27.3623 702
288 27.3814 773
289 27.4004 653
290 27.4192 981
291 27.438 356
292 27.4566 436
293 27.4752 531
294 27.4937 210
295 27.5122 1042
296 27.5307 61
297 27.5492 756
298 27.5677 947
299 27.5862 366
300 27.6046 500
301 27.623 220
302 27.6413 351
303 27.6596 394
304 27.6779 825
305 27.6963 733
306 27.7146 753
307 27.7328 1024
308 27.7509 851
309 27.769 293
310 27.7871 1
311 27.8051 128
312 27.8238 159
313 27.8417 544
314 27.8597 133
315 27.8775 1005
316 27.8954 712
317 27.9132 1105
318 27.9309 1065
319 27.9487 445
320 27.9663 881
321 27.9838 195
322 28.0013 487
323 28.0187 927
324 28.0362 714
325 28.0537 1062
326 28.0711 405
327 28.0885 571
328 28.1057 975
329 28.1228 38
330 28.14 160
331 28.157 421
332 28.174 1087
333 28.1911 326
334 28.208 42
335 28.2249 60
336 28.2417 501
337 28.2584 453
338 28.2751 1033
339 28.2917 906
340 28.3083 819
341 28.3248 382
342 28.3413 1084
343 28.3577 223
344 28.3741 632
345 28.3905 1019
346 28.4068 1075
347 28.4231 804
348 28.4393 590
349 28.4555 610
350 28.4717 953
351 28.4877 427
352 28.5036 666
353 28.5194 1101
354 28.5351 840
355 28.5508 904
356 28.5665 238
357 28.5822 475
358 28.5979 1051
359 28.6136 237
360 28.6292 661
361 28.6448 891
362 28.6603 805
363 28.6758 545
364 28.6914 679
365 28.7069 1111
366 28.7223 115
367 28.7378 222
368 28.7532 872
369 28.7687 659
370 28.7841 964
371 28.7994 569
372 28.8148 1015
373 28.8301 1025
374 28.8454 288
375 28.8607 856
376 28.876 144
377 28.8913 1022
378 28.9065 343
379 28.9217 772
380 28.9369 1000
381 28.9521 646
382 28.9672 932
383 28.9824 509
384 28.9975 578
385 29.0125 183
386 29.0275 175
387 29.0424 268
388 29.0572 719
389 29.0718 999
390 29.0865 352
391 29.1011 1014
392 29.1158 43
393 29.1305 46
394 29.1451 18
395 29.1597 984
396 29.1742 822
397 29.1888 930
398 29.2033 618
399 29.2178 563
400 29.2323 800
401 29.2467 779
402 29.2611 922
403 29.2755 494
404 29.2899 859
405 29.3043 372
406 29.3186 296
407 29.333 1115
408 29.3472 700
409 29.3613 332
410 29.3755 703
411 29.3896 1047
412 29.4037 462
413 29.4178 977
414 29.4318 803
415 29.4459 645
416 29.4598 828
417 29.4738 793
418 29.4877 1070
419 29.5017 399
420 29.5156 474
421 29.5295 45
422 29.5434 586
423 29.5572 717
424 29.5711 158
425 29.5849 574
426 29.5988 815
427 29.6126 1011
428 29.6264 681
429 29.6403 683
430 29.6541 56
431 29.6679 560
432 29.6816 1040
433 29.6954 121
434 29.7091 823
435 29.7228 1066
436 29.7365 490
437 29.7502 1034
438 29.7638 1016
439 29.7774 786
440 29.791 655
441 29.8046 945
442 29.8182 739
443 29.8318 635
444 29.8453 298
445 29.8588 381
446 29.8723 512
447 29.8858 926
448 29.8992 1058
449 29.9126 867
450 29.926 535
451 29.9394 549
452 29.9533 548
453 29.9666 647
454 29.9799 214
455 29.9931 1109
456 30.0064 715
457 30.0196 626
458 30.0328 723
459 30.046 750
460 30.0592 980
461 30.0724 1043
462 30.0856 278
463 30.0987 853
464 30.1118 1061
465 30.1249 52
466 30.1379 725
467 30.151 1082
468 30.164 450
469 30.177 763
470 30.1899 331
471 30.2029 85
472 30.2158 957
473 30.2287 124
474 30.2416 902
475 30.2546 890
476 30.2675 344
477 30.2804 480
478 30.2933 246
479 30.3061 720
480 30.3188 830
481 30.3316 504
482 30.3444 151
483 30.3571 367
484 30.3699 269
485 30.3826 884
486 30.3953 816
487 30.408 1077
488 30.4206 410
489 30.4333 519
490 30.446 876
491 30.4586 522
492 30.4713 783
493 30.4839 488
494 30.4965 910
495 30.5091 967
496 30.5217 20
497 30.5342 125
498 30.5468 1006
499 30.5594 485
500 30.5731 484
501 30.5857 469
502 30.5982 649
503 30.6108 284
504 30.6233 403
505 30.6359 614
506 30.6484 250
507 30.6609 1090
508 30.6734 587
509 30.686 729
510 30.6985 1021
511 30.711 972
512 30.7235 1028
513 30.7359 384
514 30.7484 24
515 30.7609 373
516 30.7734 660
517 30.7858 613
518 30.7983 734
519 30.8108 738
520 30.8233 914
521 30.8357 295
522 30.8482 918
523 30.8606 775
524 30.873 1098
525 30.8854 359
526 30.8978 311
527 30.9102 668
528 30.9226 928
529 30.935 324
530 30.9473 841
531 30.9596 355
532 30.972 341
533 30.9843 57
534 30.9966 813
535 31.0088 498
536 31.0211 1004
537 31.0334 388
538 31.0456 386
539 31.0579 580
540 31.0701 864
541 31.0823 371
542 31.0946 135
543 31.1069 139
544 31.1191 573
545 31.1313 934
546 31.1434 84
547 31.1556 974
548 31.1677 345
549 31.1797 86
550 31.1921 169
551 31.2042 232
552 31.2162 81
553 31.2283 439
554 31.2403 186
555 31.2523 211
556 31.2643 411
557 31.2762 148
558 31.2882 766
559 31.3004 767
560 31.3123 1023
561 31.3242 605
562 31.336 1074
563 31.3478 792
564 31.3596 806
565 31.3713 1012
566 31.3831 177
567 31.3947 850
568 31.4064 1053
569 31.4181 401
570 31.4297 393
571 31.4414 749
572 31.453 670
573 31.4646 130
574 31.4762 261
575 31.4878 417
576 31.4994 245
577 31.5109 267
578 31.5224 127
579 31.5339 730
580 31.5454 705
581 31.5568 599
582 31.5681 1035
583 31.5795 521
584 31.5909 743
585 31.6022 765
586 31.6135 1050
587 31.6248 648
588 31.6361 448
589 31.6474 807
590 31.6587 444
591 31.67 455
592 31.6812 698
593 31.6927 708
594 31.7039 1072
595 31.7152 197
596 31.7265 747
597 31.7377 492
598 31.749 523
599 31.7603 944
600 31.7715 706
601 31.7827 256
602 31.794 358
603 31.8052 204
604 31.8164 201
605 31.8276 172
606 31.8388 741
607 31.85 768
608 31.8613 1081
609 31.8725 939
610 31.8837 516
611 31.8949 179
612 31.906 418
613 31.9172 1041
614 31.9284 724
615 31.9395 432
616 31.9507 465
617 31.9619 289
618 31.973 248
619 31.9842 442
620 31.9953 508
621 32.0064 774
622 32.0176 505
623 32.0287 623
624 32.0398 236
625 32.0509 285
626 32.0621 1092
627 32.0732 335
628 32.0843 68
629 32.0954 226
630 32.1065 878
631 32.1176 26
632 32.1287 986
633 32.1398 305
634 32.1509 912
635 32.1619 154
636 32.173 58
637 32.1841 861
638 32.1952 503
639 32.2063 454
640 32.2174 920
641 32.2284 321
642 32.2395 515
643 32.2506 182
644 32.2617 329
645 32.2727 798
646 32.2838 281
647 32.2948 737
648 32.3059 860
649 32.3169 153
650 32.328 835
651 32.339 735
652 32.35 70
653 32.3611 252
654 32.3721 612
655 32.3831 630
656 32.3941 323
657 32.4051 196
658 32.4161 759
659 32.4271 165
660 32.4381 845
661 32.449 916
662 32.46 615
663 32.471 1045
664 32.482 312
665 32.4929 313
666 32.5039 1003
667 32.5149 25
668 32.5258 656
669 32.5368 152
670 32.5477 721
671 32.5587 820
672 32.5696 398
673 32.5805 781
674 32.5915 616
675 32.6024 430
676 32.6133 663
677 32.6242 664
678 32.6351 361
679 32.6462 360
680 32.6571 55
681 32.668 1018
682 32.6789 249
683 32.6898 426
684 32.7006 141
685 32.7115 145
686 32.7224 1086
687 32.7333 357
688 32.7441 542
689 32.755 466
690 32.7658 598
691 32.7767 921
692 32.7875 77
693 32.7983 899
694 32.8091 684
695 32.8199 22
696 32.8307 59
697 32.8415 23
698 32.8523 478
699 32.863 667
700 32.8738 971
701 32.8846 901
702 32.8953 224
703 32.9061 194
704 32.9168 991
705 32.9275 383
706 32.9382 69
707 32.9489 937
708 32.9596 1079
709 32.9703 184
710 32.9809 534
711 32.9916 917
712 33.0022 468
713 33.0129 412
714 33.0235 328
715 33.0341 1069
716 33.0447 416
717 33.0558 415
718 33.0664 464
719 33.077 14
720 33.0876 654
721 33.0982 577
722 33.1087 568
723 33.1193 163
724 33.1299 657
725 33.1405 955
726 33.151 463
727 33.1616 952
728 33.1721 76
729 33.1827 636
730 33.1932 287
731 33.2038 1112
732 33.2143 883
733 33.2248 785
734 33.2352 688
735 33.2457 621
736 33.2562 799
737 33.2666 496
738 33.2771 1027
739 33.2876 327
740 33.298 447
741 33.3084 669
742 33.3189 995
743 33.3293 400
744 33.3397 11
745 33.3501 1099
746 33.3606 435
747 33.371 193
748 33.3814 203
749 33.3918 364
750 33.4022 385
751 33.4126 650
752 33.423 507
753 33.4333 218
754 33.4437 178
755 33.454 687
756 33.4643 537
757 33.4745 255
758 33.4848 961
759 33.495 157
760 33.5052 297
761 33.5154 846
762 33.5256 190
763 33.5358 693
764 33.5459 877
765 33.5561 847
766 33.5663 985
767 33.5764 149
768 33.5866 584
769 33.5967 174
770 33.6068 98
771 33.6169 336
772 33.627 794
773 33.6371 638
774 33.6472 348
775 33.6573 709
776 33.6673 526
777 33.6774 1114
778 33.6874 129
779 33.6975 836
780 33.7075 722
781 33.7176 965
782 33.7276 206
783 33.7376 294
784 33.7476 935
785 33.7576 310
786 33.7676 161
787 33.7776 316
788 33.7876 640
789 33.7975 1008
790 33.8075 1095
791 33.8174 651
792 33.8273 817
793 33.8372 181
794 33.8471 757
795 33.857 716
796 33.8668 893
797 33.8767 325
798 33.8866 754
799 33.8964 758
800 33.9063 12
801 33.9161 419
802 33.926 473
803 33.9358 1039
804 33.9456 511
805 33.9555 554
806 33.9653 239
807 33.9751 582
808 33.985 41
809 33.9948 644
810 34.0046 533
811 34.0144 732
812 34.0242 983
813 34.034 456
814 34.0438 1083
815 34.0536 948
816 34.0635 809
817 34.0733 1057
818 34.0831 143
819 34.0929 829
820 34.1027 408
821 34.1126 406
822 34.1224 696
823 34.1322 776
824 34.142 342
825 34.1518 941
826 34.1616 897
827 34.1714 202
828 34.1812 482
829 34.191 499
830 34.2007 524
831 34.2105 585
832 34.2203 476
833 34.2301 770
834 34.2398 404
835 34.2496 48
836 34.2594 874
837 34.2692 166
838 34.2789 924
839 34.2887 530
840 34.2985 1031
841 34.3082 643
842 34.318 905
843 34.3277 198
844 34.3375 199
845 34.3473 540
846 34.3571 259
847 34.3668 547
848 34.3766 641
849 34.3863 624
850 34.3961 572
851 34.4058 231
852 34.4156 711
853 34.4254 244
854 34.4351 374
855 34.4449 968
856 34.4546 979
857 34.4644 150
858 34.4741 842
859 34.4839 395
860 34.4936 108
861 34.5034 678
862 34.5131 931
863 34.5228 67
864 34.5326 908
865 34.5423 486
866 34.5521 1088
867 34.5618 528
868 34.5716 551
869 34.5813 795
870 34.5911 946
871 34.6008 831
872 34.6105 602
873 34.6203 457
874 34.63 217
875 34.6398 134
876 34.6495 982
877 34.6592 539
878 34.669 691
879 34.6787 680
880 34.6884 993
881 34.6982 593
882 34.7079 854
883 34.7176 365
884 34.7274 760
885 34.7371 188
886 34.7468 589
887 34.7566 87
888 34.7663 216
889 34.776 789
890 34.7858 949
891 34.7955 53
892 34.8052 513
893 34.815 564
894 34.8247 176
895 34.8344 402
896 34.8441 441
897 34.8539 377
898 34.8636 740
899 34.8733 247
900 34.8831 207
901 34.8928 888
902 34.9025 925
903 34.9122 389
904 34.922 299
905 34.9317 762
906 34.9414 502
907 34.9511 99
908 34.9609 844
909 34.9706 940
910 34.9803 34
911 34.9901 35
912 34.9998 731
913 35.0095 852
914 35.0192 633
915 35.0289 407
916 35.0387 609
917 35.0484 579
918 35.0581 354
919 35.0678 674
920 35.0776 317
921 35.0873 790
922 35.097 943
923 35.1067 557
924 35.1164 771
925 35.1262 699
926 35.1359 62
927 35.1456 111
928 35.1553 277
929 35.165 170
930 35.1748 710
931 35.1845 603
932 35.1942 797
933 35.2039 987
934 35.2136 631
935 35.2234 833
936 35.2331 694
937 35.2428 1097
938 35.2525 777
939 35.2622 303
940 35.2719 1007
941 35.2817 895
942 35.2914 146
943 35.3011 491
944 35.3108 470
945 35.3205 471
946 35.3302 673
947 35.34 309
948 35.3497 726
949 35.3594 600
950 35.3691 459
951 35.3788 682
952 35.3885 91
953 35.3982 265
954 35.408 322
955 35.4177 559
956 35.4274 282
957 35.4371 662
958 35.4468 565
959 35.4565 413
960 35.4662 292
961 35.4759 240
962 35.4857 97
963 35.4954 21
964 35.5051 591
965 35.5148 446
966 35.5245 472
967 35.5342 942
968 35.5439 392
969 35.5536 885
970 35.5634 597
971 35.5731 346
972 35.5828 481
973 35.5925 896
974 35.6022 205
975 35.6119 742
976 35.6216 253
977 35.6313 368
978 35.6411 611
979 35.6508 438
980 35.6605 604
981 35.6702 562
982 35.6799 628
983 35.6896 1085
984 35.6993 514
985 35.709 538
986 35.7187 50
987 35.7285 353
988 35.7382 970
989 35.7479 617
990 35.7576 923
991 35.7673 235
992 35.777 275
993 35.7867 10
994 35.7964 71
995 35.8061 936
996 35.8158 695
997 35.8255 131
998 35.8353 375
999 35.845 16
1000 35.8547 270
1001 35.8644 314
1002 35.8741 761
1003 35.8838 529
1004 35.8935 47
1005 35.9032 171
1006 35.9129 233
1007 35.9226 1036
1008 35.9323 889
1009 35.9421 909
1010 35.9518 180
1011 35.9615 258
1012 35.9712 119
1013 35.9809 37
1014 35.9906 168
1015 36.0003 227
1016 36.01 213
1017 36.0197 132
1018 36.0294 787
1019 36.0391 72
1020 36.0488 954
1021 36.0586 103
1022 36.0683 78
1023 36.078 63
1024 36.0877 686
1025 36.0974 676
1026 36.1071 302
1027 36.1168 690
1028 36.1265 567
1029 36.1362 88
1030 36.1459 49
1031 36.1556 963
1032 36.1653 561
1033 36.175 286
1034 36.1847 727
1035 36.1945 19
1036 36.2042 320
1037 36.2139 65
1038 36.2236 155
1039 36.2333 380
1040 36.243 608
1041 36.2527 118
1042 36.2624 117
1043 36.2721 257
1044 36.2818 242
1045 36.2915 229
1046 36.3012 627
1047 36.3109 892
1048 36.3206 136
1049 36.3303 420
1050 36.34 290
1051 36.3497 96
1052 36.3595 992
1053 36.3692 639
1054 36.3789 219
1055 36.3886 461
1056 36.3983 262
1057 36.408 280
1058 36.4177 109
1059 36.4274 625
1060 36.4371 39
1061 36.4468 100
1062 36.4565 555
1063 36.4662 672
1064 36.4759 27
1065 36.4856 66
1066 36.4953 113
1067 36.505 911
1068 36.5147 17
1069 36.5244 122
1070 36.5342 689
1071 36.5439 106
1072 36.5536 51
1073 36.5633 162
1074 36.573 376
1075 36.5827 318
1076 36.5924 73
1077 36.6021 677
1078 36.6118 553
1079 36.6215 962
1080 36.6312 276
1081 36.6409 228
1082 36.6506 266
1083 36.6603 89
1084 36.67 137
1085 36.6797 601
1086 36.6894 147
1087 36.6991 697
1088 36.7088 251
1089 36.7185 15
1090 36.7282 167
1091 36.738 215
1092 36.7477 116
1093 36.7574 120
1094 36.7671 552
1095 36.7768 105
1096 36.7865 123
1097 36.7962 291
1098 36.8059 989
1099 36.8156 241
1100 36.8253 93
1101 36.835 913
1102 36.8447 114
1103 36.8544 460
1104 36.8641 263
1105 36.8738 107
1106 36.8835 279
1107 36.8932 80
1108 36.9029 104
1109 36.9126 606
1110 36.9223 607
1111 36.932 274
1112 36.9417 264
1113 36.9514 243
1114 36.9612 230
1115 36.9709 94
1116 36.9806 40
1117 36.9903 79
1118 37 95
