# Supplementary material for: A model-based approach to selection of tag SNPs
Source: BMC Bioinformatics. 2006 Jun 15;7:303. doi: 10.1186/1471-2105-7-303 (PMC1525207; doi:10.1186/1471-2105-7-303)
Supplement: Additional File 2 — Data Sets. This tar-gzipped archive includes the haplotype and genotype data sets used in this study. [file 1471-2105-7-303-S2.gz]

Archive with 67 entries (45 files):
- datasets/Chr7_CEU
- datasets/Chr7_CEU/chr7.seq.pos
- datasets/Chr7_CEU/chr7.seq
- datasets/Chr7_YRI
- datasets/Chr7_YRI/chr7.seq.pos
- datasets/Chr7_YRI/chr7.seq
- datasets/Encode10_CEU
- datasets/Encode10_CEU/encode10.seq.pos
- datasets/Encode10_CEU/encode10.seq
- datasets/Encode10_YRI
- datasets/Encode10_YRI/encode10.seq.pos
- datasets/Encode10_YRI/encode10.seq
- datasets/Encode1_CEU
- datasets/Encode1_CEU/encode1.seq
- datasets/Encode1_CEU/encode1.seq.pos
- datasets/Encode1_YRI
- datasets/Encode1_YRI/encode1.seq
- datasets/Encode1_YRI/encode1.seq.pos
- datasets/Encode2_CEU
- datasets/Encode2_CEU/encode2.seq
- datasets/Encode2_CEU/encode2.seq.pos
- datasets/Encode2_YRI
- datasets/Encode2_YRI/encode2.seq
- datasets/Encode2_YRI/encode2.seq.pos
- datasets/Encode3_CEU
- datasets/Encode3_CEU/encode3.seq.pos
- datasets/Encode3_CEU/encode3.seq
- datasets/Encode3_YRI
- datasets/Encode3_YRI/encode3.seq.pos
- datasets/Encode3_YRI/encode3.seq
- datasets/Encode4_CEU
- datasets/Encode4_CEU/encode4.seq
- datasets/Encode4_CEU/encode4.seq.pos
- datasets/Encode4_YRI
- datasets/Encode4_YRI/encode4.seq
- datasets/Encode4_YRI/encode4.seq.pos
- datasets/Encode5_CEU
- datasets/Encode5_CEU/encode5.seq.pos
- datasets/Encode5_CEU/encode5.seq
- datasets/Encode5_YRI
- datasets/Encode5_YRI/encode5.seq.pos
- datasets/Encode5_YRI/encode5.seq
- datasets/Encode6_CEU
- datasets/Encode6_CEU/encode6.seq
- datasets/Encode6_CEU/encode6.seq.pos
- datasets/Encode6_YRI
- datasets/Encode6_YRI/encode6.seq
- datasets/Encode6_YRI/encode6.seq.pos
- datasets/Encode7_CEU
- datasets/Encode7_CEU/encode7.seq
- datasets/Encode7_CEU/encode7.seq.pos
- datasets/Encode7_YRI
- datasets/Encode7_YRI/encode7.seq
- datasets/Encode7_YRI/encode7.seq.pos
- datasets/Encode8_CEU
- datasets/Encode8_CEU/encode8.seq
- datasets/Encode8_CEU/encode8.seq.pos
- datasets/Encode8_YRI
- datasets/Encode8_YRI/encode8.seq
- datasets/Encode8_YRI/encode8.seq.pos
- datasets/Encode9_CEU
- datasets/Encode9_CEU/encode9.seq
- datasets/Encode9_CEU/encode9.seq.pos
- datasets/Encode9_YRI
- datasets/Encode9_YRI/encode9.seq
- datasets/Encode9_YRI/encode9.seq.pos
- datasets/README
