# Supplementary material for: A model-based approach to selection of tag SNPs
Source: BMC Bioinformatics. 2006 Jun 15;7:303. doi: 10.1186/1471-2105-7-303 (PMC1525207; doi:10.1186/1471-2105-7-303)
Supplement: Additional File 2 — Data Sets. This tar-gzipped archive includes the haplotype and genotype data sets used in this study. [file 1471-2105-7-303-S2.gz › datasets/Chr7_CEU/chr7.seq.pos]

130483 135935 138003 141561 147389 149081 149266 153497 164003 166359 167021 167540 170918 178268 180194 184843 188199 188894 190756 191246 193878 197333 197438 203357 207911 208402 208469 212525 215461 219039 223289 234196 234746 240268 244848 247723 250149 253116 258268 263110 267097 271353 271575 274647 275665 281202 289283 293986 295818 574817 578216 579197 582166 588710 592535 592610 596233 596619 601690 604110 604401 614184 614932 615794 623105 626006 627233 632786 637240 642185 645912 651077 657093 664639 666896 670415 672265 672715 678369 686665 691574 693453 694906 699341 701622 707271 731957 741672 748861 753675 756306 756441 757131 761286 764610 767529 769193 783341 789276 794287 798200 798296 802531 804626 806704 810397 815086 826310 828115 848035 857206 858778 868116 870231 884756 884988 888865 893327 897479 902482 902838 913707 915270 916068 917307 921789 925939 926287 927335 936027 936910 941003 943210 949821 952778 953306 958341 960351 969248 971026 976487 979091 987863 988853 992519 997148 1002586 1005364 1011938 1018183 1029533 1032977 1033617 1037348 1047777 1048148 1051391 1058533 1060577 1061871 1068305 1068683 1075592 1082732 1089338 1092255 1092433 1092876 1095030 1101031 1107792 1124564 1128908 1133013 1137958 1140975 1154888 1161833 1161986 1164357 1172791 1180727 1183024 1189492 1191598 1192526 1195352 1202355 1203269 1205404 1214319 1217806 1218269 1222745 1226321 1226754 1233567 1233719 1237705 1241218 1243435 1252529 1262309 1263207 1266213 1274198 1278204 1286462 1301103 1307739 1313268 1313756 1318741 1320792 1337996 1342172 1342652 1351185 1358599 1359055 1363192 1371970 1373526 1375918 1376867 1384876 1385180 1386247 1396238 1403903 1409627 1422034 1424503 1429348 1432327 1435645 1444719 1446682 1458413 1469994 1473229 1473983 1476204 1477440 1478533 1481835 1487252 1495135 1498012 1501574 1501589 1508810 1511963 1513724 1517117 1522942 1532618 1537026 1537142 1540900 1553723 1557536 1557744 1562335 1566063 1571340 1577435 1581974 1586745 1586876 1586958 1590362 1593465 1598601 1603236 1608782 1612454 1622262 1627824 1631203 1631275 1643785 1653424 1656395 1659620 1660735 1665767 1667723 1670428 1673161 1676967 1681599 1692233 1692296 1696369 1701892 1703269 1708695 1712583 1713291 1717917 1718450 1726011 1731108 1734226 1736134 1737416 1742370 1742722 1749470 1763161 1763208 1777141 1777203 1778118 1781007 1783932 1800810 1812808 1816909 1817316 1820964 1829891 1838678 1847343 1848006 1854574 1857665 1863512 1871853 1884328 1894285 1895516 1906187 1908138 1912277 1915453 1915493 1921528 1924799 1926751 1929662 1932587 1936431 1940889 1947707 1948030 1955182 1959365 1964391 1969725 1972149 1977009 1977383 1988321 1992810 1993297 1997324 2001117 2001140 2005806 2013308 2020331 2022564 2031432 2031898 2032194 2035023 2035737 2042565 2045822 2048324 2050993 2053693 2057945 2061190 2074834 2077306 2078381 2078724 2083743 2085393 2092192 2096319 2097938 2101622 2107467 2115294 2121670 2128937 2134473 2138285 2144644 2149465 2150223 2156106 2156370 2156904 2168224 2171866 2176549 2177135 2177249 2180524 2182864 2184234 2196999 2202047 2202467 2206100 2209425 2222337 2225067 2230342 2231148 2235959 2236256 2242390 2249905 2250933 2257780 2264147 2264225 2268500 2272398 2272937 2278241 2282594 2282859 2288122 2293902 2298375 2300495 2308010 2313108 2324613 2338051 2341327 2349671 2351272 2351677 2352507 2354103 2357205 2357380 2363246 2366910 2378802 2380150 2384479 2387438 2388857 2391715 2394011 2394561 2396968 2397920 2404289 2407156 2413925 2417310 2417404 2422030 2429330 2432976 2437144 2439955 2458905 2459413 2459649 2464295 2468436 2471675 2472626 2479051 2479102 2483355 2484353 2485357 2489284 2489462 2494366 2494583 2496825 2498963 2503340 2507440 2511945 2513202 2516769 2517128 2517943 2519969 2525201 2525428 2526490 2534218 2535905 2536745 2536862 2540295 2542382 2544024 2547848 2554274 2554816 2558743 2559478 2564541 2567271 2567324 2571614 2571892 2574581 2575940 2580771 2587770 2598348 2602214 2608924 2611634 2613162 2614323 2617986 2628771 2631086 2631211 2632395 2640122 2649138 2649266 2656310 2657340 2657417 2658039 2662435 2663116 2663221 2669998 2670413 2677533 2683553 2687172 2688525 2688601 2694582 2699435 2701343 2703510 2705747 2705752 2710476 2710783 2716410 2727127 2727858 2731132 2736994 2748176 2748753 2751259 2756580 2760139 2764713 2765577 2769448 2773754 2777540 2781776 2787920 2790504 2793243 2793347 2795713 2803715 2803796 2808259 2815533 2818931 2821045 2823942 2828547 2830574 2838105 2840549 2845708 2848941 2853515 2854784 2855829 2862584 2865851 2870579 2876934 2877721 2878862 2882015 2888072 2892430 2892727 2897300 2897902 2902254 2904849 2911737 2912089 2919676 2924995 2927995 2931718 2933679 2935549 2940671 2940773 2945884 2946495 2952409 2958189 2964007 2964597 2965747 2968340 2973382 2977145 2980234 2980414 2989236 2992821 2995896 3001311 3003139 3009066 3009216 3014897 3016336 3016864 3023097 3026282 3027170 3030568 3030988 3039567 3042870 3045038 3052533 3057208 3063737 3065414 3067519 3077673 3078935 3082459 3087720 3089324 3093963 3095079 3095642 3096850 3099551 3101521 3102614 3102918 3107256 3112535 3116646 3118170 3122828 3127941 3131221 3133099 3136864 3137295 3137508 3144196 3146812 3151906 3152194 3153327 3157055 3158999 3164288 3165278 3168065 3169216 3171352 3172212 3175210 3175503 3184606 3185662 3187477 3189649 3192151 3194090 3199620 3204693 3209135 3209234 3214348 3216802 3220882 3223770 3227855 3230696 3230845 3235203 3237928 3238460 3238709 3243314 3248687 3249430 3254307 3255079 3260253 3265338 3266071 3266741 3271023 3275554 3275613 3275947 3283858 3288976 3291048 3291544 3296485 3296801 3296870 3300395 3300470 3304164 3305257 3311237 3315954 3320161 3322003 3325695 3325729 3326657 3329139 3333216 3337903 3342919 3343314 3345978 3354050 3355946 3360038 3360951 3368576 3372137 3377355 3379049 3382725 3383884 3389283 3389494 3391610 3392821 3399138 3403707 3403868 3407108 3409378 3410731 3412597 3415629 3416065 3422852 3429834 3432264 3432452 3432785 3435617 3441192 3444690 3445098 3445335 3447721 3451101 3451195 3455089 3457532 3466771 3473219 3473363 3473895 3474840 3474974 3476809 3476819 3479773 3480925 3487893 3494077 3494595 3494893 3498104 3498290 3508679 3511157 3519307 3523275 3528599 3536822 3537214 3538571 3540216 3542579 3549750 3563151 3569890 3577675 3580717 3584344 3585022 3592371 3592989 3603019 3605174 3605691 3608353 3613126 3617957 3628308 3632526 3638353 3642550 3646643 3650784 3652126 3654157 3659902 3661300 3661461 3667200 3667994 3671658 3671831 3677260 3679247 3680505 3682058 3687888 3692234 3697325 3699854 3704828 3707913 3710643 3714678 3723371 3727740 3728323 3732896 3735984 3742331 3746542 3753689 3759152 3763094 3768362 3774773 3778018 3783255 3789225 3794614 3796015 3802305 3807065 3811912 3814696 3819511 3820977 3823750 3827842 3832893 3834621 3839261 3839432 3840517 3849486 3849912 3850809 3853294 3854039 3855450 3863331 3864311 3869923 3872045 3872918 3872987 3877737 3881913 3885588 3892411 3896427 3906131 3910965 3915844 3919823 3919846 3922174 3925111 3926869 3936506 3940326 3940384 3944239 3947483 3952335 3956034 3958313 3962307 3966199 3967990 3970963 3972950 3979689 3979835 3980261 3986676 3990750 3991998 3997669 3999965 4003888 4004327 4007997 4012399 4016826 4023554 4026850 4026951 4028107 4030640 4037394 4037862 4042963 4047493 4050172 4054703 4059175 4062746 4063657 4069068 4072487 4073208 4076776 4077948 4083751 4085296 4094445 4096755 4102033 4112038 4114808 4116993 4124099 4126564 4126570 4132503 4132892 4139143 4143388 4147010 4148463 4151099 4154092 4155547 4155923 4161744 4163057 4163625 4166325 4168392 4171712 4174644 4183410 4186524 4190211 4193185 4197754 4201341 4202045 4207055 4207586 4212788 4218332 4221350 4221362 4221925 4223478 4228767 4229097 4230276 4232041 4232291 4236868 4239339 4239487 4242026 4247727 4252379 4258144 4262448 4269497 4270654 4271030 4275278 4282586 4284773 4287638 4292879 4297297 4297554 4299068 4305019 4308528 4311993 4313022 4313577 4316430 4324836 4326357 4334137 4334150 4336150 4341262 4342742 4345945 4352512 4355993 4388772 4391661 4395522 4398073 4409908 4413474 4415941 4426784 4440146 4446803 4452095 4458013 4462969 4465509 4467872 4468015 4474873 4484959 4493247 4493757 4493865 4496973 4503880 4507832 4512376 4513368 4525299 4533863 4542618 4544348 4553016 4555139 4561798 4569652 4573510 4576307 4590039 4597020 4603595 4605562 4606597 4614351 4616361 4621350 4629559 4638017 4643232 4644433 4645529 4652707 4655023 4656736 4668263 4674059 4679374 4686522 4690513 4695471 4704145 4713281 4719348 4720294 4742364 4744552 4747711 4755331 4768515 4768878 4770237 4778906 4781598 4781797 4781821 4786269 4789457 4792678 4796847 4801660 4806604 4813528 4816765 4820740 4822574 4828079 4834281 4839471 4844154 4845977 4848613 4848697 4852210 4856446 4856892 4857539 4864486 4866983 4868587 4870560 4877557 4878274 4888443 4894919 4897621 4900810 4910156 4915563 4921490 4922262 4927137 4927509 4931569 4933425 4942666 4945935 4950927 4958354 4960191 4964738 4967294 4967438 4968745 4973111 4975966 4977219 4981838 4984879 4989848 4991070 4991372 4993089 4995823 4997244 4998565 4999632 5000920 5001911 5002960 5006723 5007532 5010184 5011862 5017459 5021406 5026847 5027173 5027749 5031116 5032506 5037070 5041620 5047778 5052942 5056213 5060828 5063725 5067649 5068541 5072767 5078547 5082435 5082813 5092087 5099681 5100926 5103331 5104018 5111273 5111349 5122216 5128341 5133985 5139289 5141293 5146944 5155634 5155694 5158940 5160586 5165742 5171466 5177010 5183323 5185675 5188047 5191308 5191782 5192640 5197094 5217445 5217643 5219747 5221744 5222260 5226977 5227380 5232180 5239015 5243233 5246523 5250837 5252982 5255691 5256609 5261278 5263369 5265001 5265806 5267832 5272713 5278936 5281543 5284296 5291208 5293877 5305414 5305456 5312704 5316470 5322857 5327383 5336774 5338723 5345415 5346538 5353270 5362575 5370902 5382560 5385317 5387483 5399153 5403723 5404395 5405366 5410954 5411971 5413898 5414010 5419643 5423152 5424630 5426861 5431080 5433960 5439605 5441917 5442140 5442266 5445929 5448007 5449157 5451161 5451837 5456938 5457334 5461599 5463895 5465786 5472337 5472875 5476560 5478795 5481422 5488445 5493560 5495588 5500999 5504043 5505198 5510297 5510956 5516889 5522907 5526226 5532040 5537083 5538558 5544083 5545107 5546993 5552297 5558271 5559027 5562409 5563533 5564688 5566425 5567559 5574895 5577131 5580056 5585644 5594980 5597805 5609318 5609386 5615364 5617418 5617583 5626983 5627860 5635559 5640615 5649108 5649739 5654444 5655629 5663378 5673928 5680073 5761861 5770945 5779845 5783467 5786860 5787450 5791121 5796894 5800267 5800822 5800957 5806567 5806866 5810788 5815615 5820161 5822873 5824623 5828648 5832677 5832758 5834938 5839039 5842005 5846372 5851069 5858198 5858523 5861490 5864053 5872793 5875573 5879188 5880330 5882449 5893110 5896020 5900211 5905399 5911285 5914650 5918376 5918717 5920193 5924373 5925859 5928174 5929694 5932121 5934118 5938611 5939213 5943972 5950019 5952706 5956993 5963980 5967617 5972763 5973287 5974246 5975511 5988823 5996795 5998312 6003235 6006020 6006452 6011951 6018922 6021897 6025424 6029852 6032280 6033206 6035088 6036615 6045036 6045358 6047058 6059016 6059103 6061135 6063991 6068552 6070792 6073703 6079523 6089427 6091341 6094443 6095838 6097708 6097967 6107315 6114414 6114481 6114531 6114642 6114743 6114912 6122173 6127861 6128337 6131167 6136049 6139980 6142751 6142988 6147164 6151270 6154155 6154658 6154865 6156945 6162503 6162615 6164130 6164331 6164536 6165292 6167137 6176270 6183785 6186136 6191378 6193609 6193833 6195818 6199355 6201992 6206983 6209935 6211788 6212410 6215499 6217218 6218495 6219583 6220181 6220574 6221339 6225961 6231238 6231468 6237116 6244975 6250238 6257498 6259682 6261121 6262037 6265013 6271979 6275663 6279854 6281992 6288584 6289028 6290283 6290622 6294831 6301472 6309866 6311451 6312646 6312747 6316056 6321913 6322918 6327535 6330706 6334769 6335346 6336133 6343235 6345905 6350548 6359777 6365094 6372280 6372579 6378021 6382355 6386380 6388411 6393092 6397012 6397077 6401234 6403846 6407086 6408007 6412302 6412364 6415833 6420174 6422940 6425956 6427791 6430938 6432088 6434577 6439113 6443242 6453937 6460883 6470287 6470498 6478440 6479871 6480067 6482820 6489294 6492597 6497623 6497848 6502355 6508568 6513636 6521555 6523145 6614972 6619760 6627824 6632544 6632681 6645479 6649853 6659071 6664044 6668641 6673999 6674490 6677113 6678121 6681675 6684557 6685455 6686806 6692984 6699455 6700271 6700676 6707996 6714924 6715385 6726423 6734950 6747140 6747241 6766764 6769309 6779142 6784513 6784812 6788984 6796574 6798382 6804273 6805592 6808368 6816342 6817025 6819608 6822866 6829563 6837570 6838323 6842232 6847320 6847789 6849529 6856856 6858252 6860233 6862136 6862203 6863806 6865045 6874195 6885474 6885902 6894921 6897009 6902333 6907779 6908009 6913933 6918018 6922042 6930891 6935071 6935518 6940284 6940983 6943576 6945218 6949119 6951250 6956277 6960159 6966305 6971764 6977930 6987114 6987364 6991183 6992126 6992743 7003814 7006088 7006661 7007454 7012768 7013689 7016216 7017777 7017896 7021552 7021600 7026782 7027354 7027906 7035069 7037229 7040857 7043973 7046630 7051369 7051802 7055304 7055930 7058052 7060236 7060728 7061314 7061552 7061927 7062297 7069013 7073112 7074773 7076658 7077631 7080631 7088908 7092970 7094543 7095020 7099452 7100137 7100781 7105608 7107913 7108946 7109677 7110468 7113036 7116073 7124271 7129286 7130503 7131476 7131562 7131777 7136131 7143150 7143433 7143741 7144931 7150234 7155325 7156721 7158691 7164950 7165647 7170001 7170243 7178511 7183033 7186519 7189331 7191661 7196778 7196963 7203126 7209822 7212677 7215108 7215231 7217900 7220673 7221638 7222981 7223446 7227420 7230901 7232925 7235855 7236512 7236554 7244418 7258668 7260461 7263940 7268563 7271148 7271227 7272256 7272508 7272722 7272772 7272870 7272949 7275605 7279718 7283570 7288477 7289079 7293993 7297877 7301634 7304340 7305170 7305917 7308961 7309017 7314945 7316552 7317742 7317778 7322689 7334512 7337016 7337670 7347533 7348382 7348936 7349250 7352004 7352925 7352935 7358682 7363057 7363067 7367871 7372916 7376838 7380037 7383418 7388477 7391024 7392212 7396699 7398374 7401641 7404082 7404394 7407504 7408131 7408155 7408306 7413517 7423444 7423981 7425913 7426776 7431354 7432163 7434704 7435513 7436777 7436820 7447916 7448297 7451468 7453916 7455545 7464324 7469142 7471438 7474048 7477315 7479911 7481385 7485251 7490427 7494203 7496896 7499408 7499828 7502896 7503563 7505382 7513700 7518263 7521525 7522647 7523661 7524684 7527256 7527319 7527924 7530459 7532479 7538821 7543065 7544788 7548740 7550452 7555379 7561778 7566640 7570645 7576076 7581906 7584934 7585898 7588132 7589684 7590763 7593884 7598878 7603539 7603585 7608110 7610946 7617243 7619782 7624559 7624902 7626471 7626811 7633047 7637448 7642052 7645580 7645847 7646508 7653307 7654167 7654236 7655708 7660549 7662979 7668699 7669134 7672539 7674188 7679700 7682681 7682933 7683493 7687732 7690737 7693130 7697179 7698243 7702470 7708575 7711557 7716456 7716622 7717991 7721563 7724420 7724692 7727122 7729570 7732428 7732549 7735774 7740619 7740927 7746726 7749894 7749905 7750099 7750205 7750257 7751846 7759294 7761236 7764271 7764977 7766063 7770148 7773091 7773471 7773853 7784528 7786687 7786743 7786892 7788820 7791506 7794699 7800413 7801325 7806067 7813214 7818945 7828164 7829467 7831428 7837482 7842164 7846102 7853859 7854396 7854812 7855117 7856351 7861285 7866650 7867987 7870531 7876343 7878094 7880658 7888433 7894798 7894899 7896221 7902047 7904439 7906318 7910407 7915148 7918415 7920638 7924183 7925118 7929298 7929426 7931431 7933957 7940449 7940866 7943738 7944455 7949125 7949148 7951678 7951952 7953406 7958911 7962557 7963135 7966932 7973994 7974928 7982148 7984680 7985750 7987377 7987421 7987761 7990200 7990398 7990487 7994000 7998022 7999470 8003425 8006784 8008218 8012212 8012492 8019301 8020958 8030440 8044328 8047746 8057865 8058835 8059453 8060370 8063164 8065943 8067196 8072691 8076992 8079566 8080596 8080889 8081769 8088164 8089753 8090009 8091257 8098432 8100469 8107595 8107746 8113109 8117707 8121203 8126007 8127280 8128282 8133478 8138585 8138721 8141007 8142904 8148688 8150841 8150947 8156988 8163110 8164158 8165468 8166001 8169262 8171173 8173995 8178530 8179319 8183500 8188800 8192796 8197650 8197870 8198018 8201690 8202795 8203373 8208906 8209311 8212838 8215667 8219115 8223419 8228989 8231958 8233950 8236359 8238723 8239273 8239744 8239788 8240884 8247880 8248798 8252205 8253353 8257523 8258264 8261912 8267314 8270134 8272057 8272400 8273116 8276856 8277070 8277181 8279823 8284632 8285268 8290463 8293527 8295626 8296191 8301899 8303333 8303589 8303886 8304539 8304665 8304888 8305140 8311341 8314378 8315952 8323553 8326841 8328580 8329126 8329833 8330093 8330964 8331004 8331022 8337999 8338700 8339726 8341630 8344206 8348288 8348374 8351095 8355949 8360115 8362912 8367424 8368883 8373029 8375015 8378095 8378549 8382480 8386203 8389195 8390721 8396076 8402304 8403557 8409383 8411427 8412374 8417474 8417501 8421775 8422238 8428018 8431046 8434135 8435906 8438875 8443896 8443996 8448135 8450369 8450424 8456641 8458357 8458452 8460885 8465857 8473543 8476924 8478353 8484069 8486818 8488267 8492055 8492401 8494099 8494467 8495769 8496180 8500068 8507293 8508077 8508702 8516487 8524374 8528081 8528518 8530394 8532580 8538704 8538755 8540715 8541010 8546376 8546770 8546793 8552701 8553023 8556211 8556603 8563456 8568291 8570417 8571052 8574831 8575103 8578021 8579218 8588605 8588785 8598237 8600411 8601253 8603953 8608014 8610334 8611887 8616056 8617064 8621593 8624896 8625053 8627554 8628414 8632781 8633731 8638381 8638681 8644238 8644461 8647551 8652184 8656118 8657384 8663887 8664324 8669714 8670175 8672480 8677318 8678954 8681628 8682285 8688950 8690509 8692770 8693141 8696180 8697605 8698195 8702716 8704633 8708781 8712906 8716389 8717208 8720761 8726138 8733276 8738111 8741847 8743477 8747913 8749469 8749901 8750945 8753234 8753618 8754573 8759945 8764083 8765755 8766249 8766757 8767043 8768718 8769038 8772175 8776182 8776632 8782507 8787190 8791837 8797580 8798043 8802302 8802384 8807621 8809480 8811157 8813800 8816722 8816810 8817442 8817837 8818277 8818716 8820256 8823126 8825306 8825389 8829196 8832318 8835966 8842284 8843001 8846449 8847193 8847270 8853199 8853254 8856794 8861629 8861911 8868732 8868853 8869245 8873139 8876879 8881041 8881579 8888742 8893298 8894226 8898639 8903062 8904470 8905535 8905740 8909551 8912080 8918942 8920649 8927076 8927728 8928388 8930200 8931678 8937383 8941445 8942074 8946206 8954935 8959666 8960503 8960930 8962358 8963620 8965801 8967449 8971566 8974844 8975035 8977229 8977265 8977392 8979999 8980362 8984568 8988225 8988908 8989900 8989911 8992894 8993719 8997750 8998803 9000500 9001586 9004979 9005276 9010725 9012266 9013813 9016617 9017773 9018830 9021239 9022915 9027758 9027957 9028079 9028143 9028375 9030834 9031713 9042958 9043756 9043807 9048311 9049817 9051890 9052864 9055737 9061736 9066813 9067557 9069317 9070307 9070903 9075849 9081796 9084768 9087618 9089371 9090525 9092130 9098310 9099135 9103754 9105446 9105799 9111665 9112694 9112774 9119498 9121392 9123815 9129640 9132235 9135456 9136837 9143809 9147431 9147926 9148568 9153297 9158438 9160612 9167134 9169095 9174021 9175368 9178216 9178445 9180118 9190607 9191677 9192479 9195655 9200282 9208374 9210674 9216005 9218542 9227084 9231746 9234695 9235128 9240831 9248751 9260312 9261775 9262859 9266485 9267473 9278461 9279742 9281538 9283616 9286336 9286652 9290614 9292095 9292892 9298191 9299019 9301360 9304951 9307248 9311861 9314026 9315339 9322410 9327469 9331762 9331873 9332174 9336005 9340011 9341401 9342150 9347741 9348463 9348928 9350085 9350613 9351051 9351461 9351619 9353990 9358898 9360745 9364561 9364952 9367630 9368213 9370028 9371256 9371660 9372244 9372403 9378126 9387620 9394004 9396617 9400107 9406403 9406656 9407144 9410932 9415422 9417948 9420543 9424859 9427333 9431393 9431704 9433182 9433761 9439105 9439173 9444762 9446488 9452013 9452559 9455996 9456318 9456463 9456876 9459989 9460399 9462466 9468053 9468662 9478660 9479702 9480052 9480643 9484416 9487568 9488141 9489170 9493134 9498961 9502092 9503124 9511592 9511848 9515936 9520084 9521968 9526152 9529590 9534156 9535912 9541801 9542233 9551102 9552802 9556051 9561182 9568313 9568556 9574474 9575165 9576928 9582040 9587003 9587040 9591471 9595712 9597943 9607680 9612086 9614534 9615699 9619545 9620816 9624247 9632650 9633624 9638081 9639891 9643717 9647694 9651047 9660231 9661693 9661756 9661913 9663429 9668726 9670367 9671366 9679415 9681602 9690123 9690607 9695650 9697652 9700087 9704125 9709478 9709953 9710249 9717227 9717419 9722876 9725212 9734229 9734640 9738734 9743291 9744547 9744733 9745123 9748938 9751578 9757996 9761736 9765881 9769340 9769653 9770665 9771410 9774686 9777529 9779250 9784826 9785155 9789071 9792282 9798807 9799121 9799927 9804851 9806678 9811660 9813579 9813735 9816445 9820715 9827115 9827415 9831684 9837817 9841259 9842892 9848494 9852813 9852882 9852942 9857613 9860099 9861162 9861342 9865542 9866116 9870145 9871064 9872913 9874609 9876507 9881975 9885823 9894313 9896867 9899581 9901632 9906474 9909473 9911734 9913220 9915308 9921660 9923476 9926548 9926572 9931593 9935638 9936156 9936351 9940062 9942089 9949114 9949208 9949251 9955944 9956872 9962281 9964886 9966340 9970280 9970767 9973894 9974420 9974465 9974624 9980148 9988031 9990708 9993831 9997171 9998108 10003841 10009605 10009937 10013027 10021595 10022600 10027863 10032288 10032380 10032840 10039252 10042501 10042978 10044197 10044231 10044274 10047714 10052823 10053297 10061627 10062023 10062201 10062381 10063351 10068586 10068851 10068907 10071708 10077824 10082110 10082178 10089519 10092560 10096578 10097551 10104751 10105525 10107395 10112442 10112767 10116521 10116924 10117778 10121282 10121546 10122119 10126386 10130970 10134125 10135769 10137638 10140307 10166200 10168221 10170100 10176090 10176278 10178206 10182470 10187247 10187678 10191094 10196913 10200243 10203132 10205154 10206223 10212004 10212040 10213871 10215298 10215324 10222284 10222534 10222711 10222823 10225907 10227873 10234397 10234430 10234914 10236093 10236505 10236805 10238778 10240806 10253454 10254530 10257360 10262946 10263099 10269946 10273668 10281193 10294644 10299087 10299618 10303116 10305519 10312028 10322553 10327752 10330767 10331905 10332310 10332702 10335997 10336411 10336673 10337220 10342664 10345783 10353865 10355312 10359976 10362126 10378810 10378947 10379662 10387654 10393469 10393544 10399122 10403589 10404761 10408343 10416322 10423721 10424002 10425000 10429963 10430039 10431968 10444982 10446078 10449280 10458142 10459421 10464339 10464634 10464796 10465570 10465657 10466334 10466376 10475590 10479194 10488976 10492021 10494019 10501847 10508421 10511939 10512730 10516612 10517115 10519713 10521424 10525075 10539194 10540302 10541135 10542755 10542829 10548074 10548407 10552022 10552100 10556552 10556742 10563492 10564462 10567765 10570531 10573865 10575734 10578825 10580824 10585243 10589440 10597542 10598830 10603505 10606613 10611024 10614025 10618359 10620231 10625783 10626164 10631349 10640357 10644648 10649089 10649092 10653196 10657286 10659841 10664695 10669967 10672603 10674811 10679132 10679148 10683472 10683757 10689589 10694731 10697160 10701959 10707059 10713542 10715392 10718081 10719348 10723733 10728688 10732159 10736058 10736430 10740363 10752558 10756411 10760857 10762871 10764987 10770761 10780891 10790647 10793860 10799521 10805288 10811198 10814071 10814191 10815274 10819600 10821601 10827934 10829761 10834883 10838046 10839416 10841989 10845643 10849322 10851617 10852667 10864275 10868363 10870654 10875167 10875381 10880118 10880246 10885120 10888367 10888415 10890620 10892665 10893675 10893694 10895693 10903338 10906667 10907443 10910555 10918905 10920628 10928887 10933719 10935851 10936097 10940295 10942530 10952406 10957236 10958577 10958784 10961119 10961721 10965183 10972580 10973114 10976580 10980984 10984584 10986381 10988958 10989912 10990490 10995165 10997040 11000336 11003135 11003698 11003942 11005792 11009029 11011100 11011115 11017003 11021750 11024562 11026368 11026971 11031187 11035737 11038378 11038961 11039085 11039228 11040046 11041056 11045038 11047271 11053125 11062061 11063792 11065453 11070565 11071771 11072183 11073134 11073338 11079469 11084532 11084791 11089456 11089485 11090059 11091538 11091856 11092860 11096611 11102437 11102572 11102730 11102869 11105349 11110568 11113230 11113742 11113766 11115049 11120413 11125978 11126580 11129308 11131567 11136764 11139088 11143462 11145645 11147435 11152334 11154980 11160715 11163007 11165318 11184889 11189272 11191638 11194398 11196541 11204547 11206047 11209668 11218870 11220156 11231276 11234053 11234342 11238272 11240815 11241377 11245865 11250345 11253898 11256451 11263255 11264056 11265879 11266862 11268727 11270332 11272837 11274176 11275199 11276016 11278656 11279818 11288947 11291621 11292419 11298433 11299467 11300255 11302292 11303774 11304489 11304699 11310205 11313219 11316695 11321962 11322571 11324240 11325458 11328135 11330527 11330604 11330688 11337876 11345092 11347236 11348677 11350383 11352043 11357922 11358152 11360245 11361182 11362860 11363012 11364132 11366079 11368847 11371560 11371635 11372805 11377530 11384431 11385145 11392329 11398241 11404310 11409924 11410068 11416984 11417511 11421031 11422583 11422721 11424775 11427716 11428029 11430536 11438639 11440766 11448236 11452705 11455229 11455646 11471672 11474670 11479372 11479738 11479905 11480335 11482077 11486971 11487257 11489431 11491098 11492059 11492536 11497366 11497619 11500911 11501113 11510150 11511301 11512502 11512775 11513648 11515625 11516288 11519238 11519683 11526505 11528254 11531454 11534127 11536111 11536169 11539935 11541238 11547095 11549477 11550626 11551142 11552098 11552295 11552523 11553960 11556974 11557078 11561364 11561627 11566948 11572299 11576475 11581032 11583391 11585678 11587829 11590445 11596345 11596972 11600367 11600574 11601143 11601176 11602057 11605536 11610610 11615048 11618395 11629019 11629597 11633065 11634513 11635526 11639610 11644299 11646149 11648475 11651970 11659580 11660630 11660691 11664883 11665210 11665346 11665642 11665923 11666649 11669876 11670087 11670216 11673697 11674472 11675904 11677559 11681177 11688624 11689310 11694284 11694398 11695507 11698912 11699603 11700313 11702360 11706457 11712016 11712194 11712607 11715666 11718788 11721871 11726332 11737251 11742427 11744321 11749080 11752029 11752381 11757106 11757176 11758896 11762058 11762136 11765037 11768201 11775881 11776638 11777728 11783257 11783670 11786754 11790840 11794322 11795192 11804143 11808211 11809742 11814874 11814892 11817201 11819246 11822142 11822246 11825922 11826982 11828136 11828718 11828812 11830989 11836144 11839303 11841004 11842038 11847608 11847767 11849607 11853083 11858322 11859989 11862527 11866079 11867809 11878274 11881933 11885738 11886682 11889632 11892366 11892699 11895011 11903687 11908560 11909732 11911090 11912148 11912377 11918240 11920479 11924552 11925679 11930549 11932866 11937081 11937494 11938099 11940728 11946190 11952708 11957821 11961067 11961698 11961998 11964161 11964526 11969444 11969618 11972229 11978357 11987886 11988017 11992044 11994230 11997230 12000115 12001886 12007571 12008557 12011593 12013754 12015789 12016003 12018557 12020382 12021418 12024130 12025067 12028124 12030562 12039816 12043619 12044996 12045088 12045315 12050237 12058841 12059513 12064783 12067588 12070045 12076403 12078266 12081886 12086276 12090105 12095932 12101766 12105142 12106171 12113953 12114228 12116138 12118055 12121148 12121785 12126974 12128304 12130785 12135656 12138311 12143245 12145174 12149435 12150704 12151163 12151326 12151919 12154449 12154699 12158957 12160704 12163200 12163275 12165326 12165453 12168742 12168920 12169689 12172887 12173140 12173825 12175477 12179108 12180127 12190381 12197869 12202823 12207393 12207526 12217671 12217858 12218972 12221851 12224419 12224469 12227216 12228854 12230329 12232872 12237794 12239477 12242769 12242876 12244598 12249710 12249950 12250236 12251911 12253231 12254656 12255649 12256344 12257139 12257558 12257967 12258289 12258668 12260158 12260507 12263301 12265562 12265587 12265871 12266065 12266146 12266221 12266319 12266496 12266518 12271613 12272745 12272919 12273138 12274090 12275215 12276457 12278073 12279574 12280280 12280673 12288882 12291544 12297580 12298453 12303136 12306837 12307871 12312904 12315426 12317079 12324344 12325379 12327417 12331759 12331762 12337551 12340872 12341393 12346548 12347893 12348222 12351184 12351189 12354016 12354931 12355240 12357589 12360109 12368639 12371582 12376257 12376422 12381448 12384827 12385793 12387733 12388370 12390760 12393307 12394739 12397757 12399033 12400752 12403590 12404863 12410076 12412124 12413353 12417207 12421265 12421910 12421968 12424791 12427256 12433812 12434755 12436276 12439844 12442134 12449668 12453768 12456636 12457407 12458792 12458914 12466293 12473314 12473606 12476455 12481185 12481207 12486123 12487352 12491382 12494351 12496527 12496847 12501093 12502489 12506068 12510240 12511918 12517107 12521645 12526583 12531043 12531440 12535824 12537966 12541047 12545804 12546174 12548537 12548772 12549570 12550605 12554123 12559528 12560407 12564938 12565858 12569356 12570735 12575514 12577426 12578084 12580013 12584123 12584306 12589027 12589520 12591796 12596461 12601675 12606349 12609811 12615281 12620547 12632450 12633664 12636832 12640600 12650134 12651515 12655922 12656444 12657986 12661437 12666274 12667151 12669113 12674737 12675290 12679496 12681993 12685967 12686004 12686071 12686266 12688135 12693875 12694037 12695284 12698637 12700042 12703329 12703838 12708006 12708202 12708244 12710313 12715361 12717946 12718462 12729508 12734375 12737297 12741017 12745411 12750904 12752345 12756023 12760992 12764645 12766930 12768804 12773311 12787750 12795982 12797173 12801436 12806352 12811098 12816727 12821402 12822690 12827832 12830950 12837031 12840758 12842122 12844372 12849346 12852456 12856660 12859758 12862164 12867263 12868493 12873681 12874406 12874983 12878276 12880951 12881479 12883063 12883236 12885527 12889483 12889899 12890559 12892359 12896499 12900735 12912739 12913132 12915998 12917758 12921817 12921981 12926453 12926952 12930219 12935258 12935287 12935508 12936430 12939308 12944344 12946106 12949180 12950287 12955137 12955600 12960556 12963099 12964490 12965285 12967589 12967956 12968302 12971088 12975335 12979420 12982689 12993049 12995219 12997406 12999264 13000835 13005177 13006923 13007399 13012281 13013252 13013637 13016591 13018599 13020880 13027491 13034923 13038050 13040946 13047538 13051303 13052023 13052352 13059382 13063273 13064636 13065111 13066869 13068510 13069397 13070479 13072958 13075080 13075330 13077039 13086054 13092365 13103140 13103531 13107641 13108053 13111517 13112054 13118130 13121194 13121687 13132658 13133083 13138524 13140705 13142029 13146164 13153977 13156776 13161704 13164778 13167890 13168357 13170041 13173029 13174041 13177413 13182886 13184315 13184668 13189333 13190183 13193128 13196653 13200263 13201101 13204011 13206377 13211743 13213614 13215346 13218071 13222857 13225169 13225772 13225963 13228845 13230410 13237885 13238037 13241894 13246165 13249824 13251960 13253692 13257599 13261747 13266278 13266506 13281486 13282613 13283038 13287947 13288066 13290920 13291760 13299371 13301548 13301960 13309148 13309294 13312245 13315781 13319443 13322946 13324903 13326737 13327131 13334753 13334936 13335432 13335534 13336011 13336151 13339305 13343553 13344314 13350666 13358685 13361952 13365972 13367619 13367893 13374336 13374689 13376565 13381584 13381868 13383229 13386325 13393893 13396479 13398161 13398294 13403691 13413626 13413739 13417875 13422813 13424432 13424795 13425082 13425851 13426814 13427055 13427417 13430817 13437127 13441169 13442307 13447896 13448111 13463306 13463402 13466655 13471296 13473291 13475550 13477351 13477471 13477984 13478609 13479062 13481526 13484209 13484895 13485171 13486028 13486663 13491041 13491858 13493712 13498190 13499811 13503147 13504354 13509045 13513780 13519127 13524821 13525170 13530131 13535600 13538540 13540941 13546162 13564465 13572436 13575730 13578151 13579599 13580340 13582674 13584414 13585326 13585868 13586135 13601572 13603937 13605706 13612938 13619210 13619459 13619628 13623801 13629119 13630991 13631686 13638613 13643783 13647442 13647646 13650772 13655757 13655982 13656083 13665524 13667873 13668299 13671717 13676319 13678695 13679025 13682801 13684295 13686172 13690012 13699553 13699661 13703743 13704917 13707199 13710705 13713422 13716644 13721332 13722982 13723146 13725910 13731981 13732584 13736797 13741496 13741910 13747442 13749007 13752002 13757556 13761344 13761345 13766781 13766859 13767580 13767799 13769654 13772328 13776993 13782963 13787621 13788005 13792468 13795658 13800834 13802782 13805391 13810540 13812511 13814163 13818004 13822526 13824476 13830443 13833928 13835194 13838251 13842963 13845568 13850217 13857840 13861454 13862686 13866148 13867575 13868402 13877642 13878183 13882936 13888196 13892239 13897147 13901323 13905715 13907449 13910078 13913969 13914016 13914690 13916321 13916562 13916991 13923243 13923486 13926929 13931860 13932167 13933705 13936948 13940986 13942449 13948530 13950057 13953476 13954729 13956969 13958963 13960946 13962010 13966061 13978651 13978868 13979573 13980138 13980501 13981875 13985220 13987968 13988739 13989747 13991035 13991805 13991972 13992247 13992688 13996871 13999231 14003171 14003583 14009798 14014812 14019950 14020458 14020791 14025866 14027063 14032780 14038935 14039505 14041285 14042164 14044389 14045781 14049337 14049926 14052049 14054362 14055039 14056377 14058244 14060430 14071419 14072303 14079181 14083483 14085097 14085682 14092336 14092668 14096338 14104124 14104319 14104943 14108902 14109277 14114419 14116639 14123085 14123588 14129169 14130869 14132981 14138630 14147121 14149203 14152629 14159346 14159590 14161504 14165934 14167989 14173062 14179864 14181154 14188300 14188347 14190411 14190429 14192350 14195090 14198944 14209421 14209447 14210229 14213983 14216087 14219517 14220528 14220548 14222620 14225637 14229800 14232353 14235845 14237797 14241490 14248662 14249378 14250031 14252282 14255032 14258881 14259681 14262314 14266766 14268724 14270437 14275068 14278657 14279860 14282786 14284421 14285977 14287173 14289484 14291786 14298162 14299502 14299670 14302657 14303541 14306004 14307382 14311389 14318154 14323388 14325644 14328574 14331536 14332226 14332285 14336999 14339269 14340817 14340823 14349235 14357809 14362319 14366606 14368607 14372043 14378222 14386262 14390286 14395516 14403897 14405723 14410996 14415600 14416710 14421743 14425037 14441634 14446413 14446857 14449993 14450781 14452062 14452553 14456612 14461202 14462055 14462209 14464181 14467231 14471416 14477743 14481275 14482436 14482507 14485184 14486171 14497081 14502060 14502610 14505267 14512301 14516848 14517246 14520700 14522245 14522352 14525007 14528774 14529219 14531522 14535705 14537000 14538460 14541971 14544307 14546696 14553692 14557511 14562503 14566633 14568845 14574195 14574529 14574754 14576428 14578893 14579505 14579894 14581437 14586371 14588673 14592326 14595158 14596631 14600692 14605438 14606225 14610220 14613542 14614930 14615006 14616193 14623492 14624009 14624208 14624819 14625581 14630029 14630143 14630758 14630812 14635539 14639421 14642223 14642259 14647090 14651705 14652746 14653129 14655939 14656472 14656511 14656652 14659355 14663715 14668244 14669211 14671880 14674727 14675385 14678292 14684261 14685913 14687670 14689097 14691816 14694978 14695434 14696140 14700801 14703339 14705893 14706145 14712500 14716892 14717540 14720434 14720858 14726407 14732783 14739859 14741439 14745645 14746753 14751483 14752475 14753051 14756325 14761699 14769669 14778613 14783942 14785866 14786210 14786944 14787244 14787296 14788440 14790343 14792406 14792948 14798215 14804133 14807320 14807767 14808592 14808646 14812581 14817884 14818155 14818320 14823328 14823585 14826801 14827242 14827398 14834312 14839846 14842068 14842341 14843015 14843049 14843170 14845623 14854923 14859155 14864435 14869364 14869368 14873297 14875254 14875576 14876024 14881886 14883333 14885527 14889819 14890450 14892791 14896625 14902025 14903820 14907866 14909699 14913606 14913688 14916611 14916800 14922504 14925674 14928035 14928631 14930789 14942926 14943291 14949444 14952068 14954016 14959113 14961091 14961285 14961538 14965690 14970977 14975029 14980469 14985774 14991259 14994201 14995407 15002793 15006836 15008922 15014217 15017052 15021282 15027006 15028369 15032013 15033625 15041605 15052922 15062810 15077871 15083800 15084666 15087363 15095614 15101740 15105155 15110276 15119923 15123069 15131038 15133404 15134190 15141980 15143564 15147764 15148548 15150692 15156231 15157911 15160832 15160901 15162236 15167976 15168720 15173013 15173446 15178970 15181842 15182299 15184445 15186967 15187399 15188271 15190233 15193648 15195801 15199670 15199886 15200588 15203656 15208644 15214243 15214638 15218345 15223292 15223810 15228413 15231743 15235320 15239487 15242545 15244321 15245756 15250843 15251126 15256678 15261391 15263052 15265624 15270705 15272593 15274331 15278052 15279100 15281687 15282194 15282774 15283109 15286333 15286573 15291920 15292287 15298693 15299749 15308739 15312761 15317643 15318501 15324415 15326545 15330661 15338105 15339465 15342470 15342493 15347607 15351383 15352446 15355490 15361408 15362268 15365987 15366731 15366852 15371657 15371952 15377657 15377743 15377878 15380009 15381855 15382224 15384648 15387684 15387986 15388560 15391921 15393198 15396238 15397391 15401461 15403159 15403294 15403657 15404816 15408316 15410508 15412863 15414979 15419972 15424409 15430510 15431245 15436487 15441013 15445204 15451204 15451782 15457189 15461310 15463973 15467173 15468090 15468494 15472348 15474874 15476253 15476879 15478011 15478446 15479052 15483381 15487123 15489661 15496131 15496271 15500531 15502166 15504733 15507100 15513876 15514481 15516523 15516901 15518022 15520726 15520908 15521247 15526430 15528011 15528268 15531942 15532578 15548771 15551324 15560020 15565363 15567824 15570528 15577517 15580335 15581786 15586499 15588198 15595518 15601014 15605083 15606481 15612457 15617050 15618233 15618556 15621885 15626279 15628758 15631904 15637637 15639853 15640713 15643052 15646171 15648842 15648944 15653345 15653687 15655745 15657925 15658798 15662640 15669007 15671698 15677011 15677253 15682151 15686984 15689311 15689439 15692115 15697036 15700807 15704565 15705948 15708575 15709081 15714118 15716108 15716729 15717643 15717862 15717928 15718408 15719871 15723734 15733561 15734680 15736702 15736994 15738358 15742782 15747608 15752136 15756456 15758468 15759678 15760200 15760841 15763134 15769677 15770704 15772335 15780152 15783454 15786933 15787193 15790289 15792481 15794463 15799250 15803517 15807295 15808376 15810626 15823532 15827141 15828702 15830600 15833797 15834089 15834401 15834513 15834671 15834903 15835276 15836471 15836533 15842418 15845066 15846102 15849482 15850165 15851511 15857784 15863839 15865210 15868563 15873980 15877276 15877608 15882258 15884414 15888494 15889598 15894169 15894954 15897524 15901784 15902098 15902443 15904954 15907555 15910656 15913262 15919880 15922437 15927303 15935076 15938063 15942198 15951168 15953764 15955890 15959950 15961967 15964007 15969511 15973358 15973779 15978493 15983028 15984491 15986410 15988762 15990089 15995762 15997989 15999939 16011653 16015662 16018836 16020018 16022959 16025180 16026499 16028476 16028663 16028960 16043631 16045643 16050829 16052425 16054030 16056609 16059989 16062004 16067858 16071968 16078730 16083159 16084279 16087319 16092952 16097756 16100452 16102652 16107878 16107946 16108414 16109118 16109175 16110695 16110793 16116662 16121772 16123813 16125676 16125703 16130831 16138846 16141689 16148952 16149462 16152302 16157818 16160860 16161360 16169200 16174789 16179514 16182147 16189194 16190424 16194088 16197645 16201921 16206300 16206580 16212305 16212444 16213271 16216674 16222090 16225625 16228878 16230965 16231596 16234569 16235994 16238794 16242130 16249278 16251584 16253423 16255584 16258583 16261598 16262532 16263847 16267994 16273374 16275622 16287402 16287447 16289209 16299611 16303710 16308768 16310728 16312866 16320588 16321315 16326227 16328807 16330188 16336166 16340988 16345873 16347997 16350155 16353249 16359827 16360203 16363319 16365265 16367851 16369502 16373236 16376898 16383952 16386086 16393828 16398628 16403763 16404310 16407783 16407851 16410791 16412257 16412371 16417728 16421292 16421521 16421855 16425365 16431277 16437459 16442604 16443185 16444447 16445135 16448089 16448528 16448549 16452084 16454045 16457198 16459311 16462017 16464076 16468783 16469157 16471866 16475379 16475590 16477504 16479082 16479923 16484891 16489926 16492554 16498054 16499294 16499702 16499785 16502739 16503445 16506362 16510458 16510740 16516862 16524346 16524625 16533076 16536433 16539451 16539901 16547327 16550308 16557764 16557825 16559879 16560123 16560337 16565334 16565420 16565692 16565974 16566391 16567212 16569722 16570128 16570800 16571605 16578698 16580814 16583437 16583480 16587695 16589000 16589275 16590961 16591990 16594726 16596613 16596752 16597106 16601167 16601881 16605345 16608149 16610498 16617250 16617911 16622450 16623194 16624836 16626390 16627747 16631164 16634263 16635319 16639703 16643534 16647389 16650993 16657894 16657954 16662326 16665671 16670118 16672643 16675516 16677263 16683567 16686819 16690436 16690823 16699124 16699350 16702010 16708027 16710353 16711530 16712794 16718282 16721427 16721842 16722044 16725601 16729901 16730427 16733799 16734015 16739548 16740229 16747096 16748638 16751962 16760032 16760145 16762769 16767708 16770329 16773035 16774289 16777425 16783395 16783669 16784563 16787087 16792477 16793347 16794980 16797123 16798377 16803770 16806121 16806408 16810246 16813563 16814305 16821504 16825481 16830261 16834259 16838139 16840826 16842413 16844589 16849438 16851744 16855749 16856324 16860348 16860517 16862627 16865362 16866297 16870743 16876251 16877830 16879798 16880762 16882047 16887667 16900353 16904928 16914996 16916054 16918800 16921605 16927139 16929738 16930429 16932520 16936871 16941887 16942184 16942497 16944336 16945077 16951480 16951894 16952049 16956389 16959104 16960128 16962642 16964204 16965379 16969923 16971880 16972330 16972438 16974860 16975663 16979716 16980116 16982306 16982501 16984026 16988110 16988270 16989965 16990404 16990855 16992515 16998238 17005463 17006872 17010659 17010850 17018065 17023610 17025352 17032314 17042767 17048903 17051302 17062628 17066999 17070374 17073718 17077305 17079215 17080351 17084473 17089930 17092435 17093223 17102189 17103910 17107884 17112736 17118087 17123426 17126056 17127423 17143299 17145343 17150034 17151377 17156365 17159100 17166739 17173424 17175066 17180417 17185398 17186995 17192760 17197795 17208726 17211047 17215108 17215903 17219923 17222142 17225310 17225627 17228122 17229534 17230855 17235007 17236934 17239985 17240385 17242078 17244138 17248822 17250876 17252610 17253405 17258652 17260182 17262890 17264221 17264839 17265389 17269400 17271044 17275746 17277416 17279402 17280177 17283406 17288625 17289309 17294396 17294571 17294770 17297200 17299278 17305899 17306114 17308053 17310966 17315456 17317241 17320033 17327256 17329925 17331301 17332878 17337802 17338630 17343650 17343872 17348726 17349386 17357863 17358165 17358653 17364558 17364691 17365569 17369870 17374314 17378950 17380798 17383964 17385893 17390433 17394520 17395873 17404421 17406833 17408600 17412132 17419409 17423817 17425336 17430661 17433328 17434527 17438364 17443159 17446243 17446451 17446597 17447302 17452562 17453520 17454050 17459932 17461835 17463968 17464069 17468779 17472317 17473549 17474524 17476607 17479228 17480637 17480890 17482347 17489724 17490369 17494890 17495127 17498198 17499170 17500864 17502104 17504986 17505457 17505507 17508787 17514770 17516736 17517535 17530949 17530974 17534989 17539810 17540975 17556113 17557760 17557993 17558481 17560376 17569921 17570944 17572201 17573563 17576122 17583167 17583925 17590263 17598932 17604007 17609132 17611291 17614656 17616409 17617481 17618587 17619747 17621764 17629784 17631496 17634511 17637393 17652446 17656652 17658916 17660983 17664929 17671922 17671966 17679120 17680041 17680681 17681966 17687124 17687661 17688175 17692906 17699392 17703450 17705143 17710468 17712923 17718219 17722445 17724109 17727685 17733563 17739169 17741928 17742256 17743066 17747986 17752626 17756068 17758211 17762259 17767087 17769739 17772979 17778438 17778747 17779531 17782096 17783568 17785211 17789398 17799436 17800505 17802634 17802843 17807071 17807571 17812869 17815123 17815248 17815516 17823407 17827348 17828136 17829159 17829338 17833622 17837674 17838603 17840137 17849288 17852071 17854429 17857324 17858166 17859963 17860394 17866912 17872564 17878936 17879284 17889069 17891222 17894321 17894747 17898246 17898822 17902780 17912050 17913582 17914500 17915345 17923465 17927156 17933986 17942650 17949127 17950095 17951588 17960836 17965450 17967771 17970809 17977469 17977774 17978011 17980372 17982346 17984413 17984958 17985083 17987702 17989548 17989759 17992636 17995484 17995692 17996198 17997376 17999152 18004731 18005197 18005782 18007984 18011545 18014746 18014811 18015267 18015915 18021734 18021770 18021901 18025254 18026210 18029689 18032622 18032735 18032788 18032909 18038218 18040106 18045752 18052222 18055376 18057645 18062698 18063190 18066179 18073366 18073393 18078012 18079999 18084526 18087944 18088039 18090546 18090952 18092367 18093213 18098480 18103236 18107023 18109066 18113636 18120223 18122398 18126906 18127680 18135873 18136187 18136859 18144241 18146846 18147541 18153183 18154097 18155988 18160413 18160694 18161096 18167000 18168463 18171631 18175009 18180335 18183313 18189073 18189897 18191640 18191694 18194420 18199604 18206149 18211538 18213380 18223185 18227078 18231265 18241327 18245985 18247183 18248824 18255311 18255501 18263992 18267056 18284777 18288514 18293035 18301596 18308878 18311596 18312943 18315522 18323570 18329837 18337514 18350454 18361230 18364365 18365946 18366684 18370939 18373095 18374524 18375143 18378123 18379219 18380111 18380877 18383127 18388758 18395730 18396170 18400993 18401028 18401057 18403870 18405472 18405725 18408896 18411217 18415528 18416700 18418751 18420236 18424977 18427988 18434199 18436195 18438750 18443601 18447378 18449205 18451234 18452158 18454704 18457575 18462889 18466550 18468495 18469577 18469999 18470478 18473036 18479563 18482182 18483420 18483986 18484406 18484480 18488063 18489130 18494518 18496314 18499962 18502984 18506968 18507595 18508160 18510432 18512030 18515424 18527285 18532905 18537138 18541336 18544729 18545656 18548295 18550264 18555926 18556761 18556817 18561657 18564642 18567038 18567627 18569287 18572419 18573708 18577671 18578850 18581017 18588124 18594065 18597774 18598436 18605456 18608356 18610734 18616008 18618701 18622190 18628006 18631584 18634316 18635575 18640327 18642621 18647331 18651346 18657131 18658567 18659128 18659982 18660190 18660957 18666041 18669166 18670419 18671619 18675621 18676826 18680049 18680083 18681706 18683274 18685416 18687642 18692078 18699299 18702177 18703258 18703362 18703697 18707004 18708251 18709938 18710557 18713557 18714466 18719505 18721969 18723832 18724583 18726213 18733548 18736220 18737344 18738508 18738717 18743198 18744573 18747348 18754126 18759159 18759579 18762325 18763987 18764196 18775067 18775169 18776850 18777125 18780236 18781091 18782635 18785653 18787676 18793478 18793823 18800113 18808336 18811011 18811568 18814481 18815280 18825507 18828998 18837013 18837985 18840221 18844392 18848221 18848242 18850821 18852767 18863904 18874083 18874304 18874915 18878435 18882744 18889707 18890483 18893163 18897828 18903082 18903332 18905534 18909580 18909618 18910688 18911328 18914275 18916916 18922391 18928375 18931202 18932079 18938751 18941463 18944448 18945918 18950486 18950752 18951538 18953521 18955766 18956291 18959630 18964137 18965777 18966137 18984700 18984862 18986269 18986296 18988589 18994094 18995127 18995849 18996472 19000273 19004496 19008820 19010209 19018499 19022506 19028733 19033584 19037523 19038446 19040142 19040823 19049906 19054232 19055625 19059397 19060516 19065343 19070080 19070129 19071404 19071746 19075016 19080476 19080650 19083374 19084461 19087078 19090660 19096454 19098287 19100678 19106133 19108160 19113312 19116344 19118017 19118686 19121947 19122017 19131733 19132600 19136673 19140957 19147081 19148132 19149610 19153239 19155605 19162201 19167379 19167827 19170126 19175121 19180759 19188561 19190536 19194538 19199162 19203238 19205519 19208343 19212154 19212574 19212729 19215922 19219799 19221255 19222297 19224597 19225288 19226577 19234610 19240095 19242405 19249043 19254186 19255107 19257879 19259047 19260748 19260808 19262476 19269179 19269532 19274795 19276400 19280504 19281293 19281919 19282261 19282415 19282726 19286236 19288815 19292265 19298747 19299434 19303744 19304935 19305850 19307462 19307809 19308153 19310602 19318079 19319871 19321141 19324657 19326059 19326146 19338342 19338480 19343640 19346943 19351171 19355465 19359498 19360656 19364462 19366081 19366219 19369724 19370839 19382150 19387417 19394369 19395034 19395079 19397427 19402705 19404104 19432095 19451288 19456161 19460807 19463245 19465724 19474854 19480082 19483764 19491940 19492323 19493199 19497435 19498833 19499540 19502678 19505069 19508776 19512784 19519536 19520808 19522402 19527667 19528293 19530425 19531406 19533090 19537612 19542682 19545127 19545680 19548241 19548260 19549491 19549796 19552512 19555431 19558345 19563780 19566487 19567348 19570625 19575926 19583126 19588113 19593945 19598457 19599750 19600794 19602646 19603262 19608342 19608377 19610321 19614539 19618630 19621122 19621335 19626265 19631078 19632370 19638417 19644842 19645812 19648243 19649727 19653093 19653846 19655200 19660506 19660935 19674354 19677228 19678323 19678553 19683259 19684020 19690820 19696533 19701356 19702702 19703851 19706690 19712173 19714781 19716755 19718303 19722925 19726493 19727498 19730452 19731331 19738817 19741359 19744189 19745443 19745591 19746222 19751505 19756069 19767105 19767540 19770146 19783579 19787574 19788754 19793870 19796859 19803623 19811034 19820818 19824745 19829956 19833304 19837957 19842528 19849806 19850512 19858905 19861115 19863137 19864380 19868588 19873015 19879530 19884604 19887985 19892031 19897117 19899132 19901235 19913300 19918407 19922198 19923181 19927826 19928737 19935823 19939876 19942756 19948451 19950009 19953317 19959512 19963126 19963416 19969795 19970587 19977588 19982630 19987352 19987479 20001141 20002302 20002770 20011086 20012047 20016613 20024645 20028893 20032075 20036194 20044732 20045673 20051377 20053784 20053952 20059032 20059530 20064297 20065492 20072003 20072157 20074661 20076029 20082038 20090180 20090761 20093043 20096133 20098353 20100806 20101701 20105583 20106189 20116098 20116507 20120334 20120955 20124113 20126693 20126786 20127887 20131985 20132748 20136968 20137103 20139383 20141123 20141347 20145819 20147382 20149581 20152327 20154488 20155319 20156516 20157906 20163242 20165535 20168901 20169205 20169762 20170613 20171857 20173469 20174051 20175276 20177423 20182322 20183059 20183669 20186274 20186944 20187337 20194857 20195743 20198104 20199836 20201942 20202290 20205733 20214001 20214591 20217427 20220510 20225897 20227223 20231436 20234189 20235862 20238928 20241429 20246813 20248380 20251986 20256398 20256911 20257685 20262775 20263422 20271894 20272739 20277420 20280180 20280659 20288154 20294611 20296139 20297614 20301353 20303317 20305312 20305619 20309294 20311743 20312478 20316586 20316761 20317660 20320067 20326985 20327438 20330175 20330495 20336442 20336995 20338644 20340755 20345429 20348714 20348765 20357112 20357682 20359731 20360608 20364632 20369995 20370089 20375154 20375206 20380555 20381061 20381354 20381748 20382037 20382547 20384098 20384825 20385005 20386053 20391331 20391781 20396067 20401712 20408000 20411066 20413869 20413945 20417314 20417559 20424323 20428612 20431497 20433381 20433811 20437475 20437858 20442586 20444677 20448264 20448453 20454625 20456811 20457235 20467378 20471148 20481582 20485483 20485659 20485984 20488859 20489800 20490072 20491391 20498798 20500858 20506140 20511906 20518311 20522962 20528485 20531768 20534658 20536117 20536423 20538712 20540901 20541346 20545536 20549938 20550850 20555273 20559668 20564086 20565589 20578366 20579756 20583267 20584572 20589213 20593295 20594621 20597567 20602635 20606618 20612497 20621178 20628040 20633825 20633974 20638586 20638638 20642225 20645714 20646604 20647858 20648586 20649801 20653982 20659060 20662884 20666933 20675641 20688838 20693862 20694812 20699045 20700111 20705282 20712400 20712657 20716427 20722316 20727327 20734767 20738042 20738807 20742248 20743735 20744661 20746528 20748593 20754680 20760999 20762556 20765814 20766838 20767941 20771922 20772409 20774055 20776062 20776103 20776284 20776671 20781362 20785031 20786821 20791339 20791849 20794558 20795358 20796819 20804620 20805676 20807142 20811000 20812530 20816866 20817270 20824723 20824998 20827220 20832282 20832899 20836610 20837831 20839244 20841230 20848007 20852318 20855959 20859426 20861796 20866413 20873400 20876123 20882747 20884659 20886438 20889191 20891753 20897548 20900322 20900551 20900745 20906342 20910555 20914722 20916389 20917061 20923243 20928027 20928682 20934676 20937453 20937657 20942204 20947047 20947144 20950988 20955728 20960022 20969576 20972754 20977190 20979513 20984416 20985764 20987367 20987504 20993028 20997429 21002116 21007847 21010300 21011754 21020650 21021899 21022108 21024638 21027765 21029620 21032306 21035545 21036194 21037072 21038712 21040897 21044581 21046501 21049054 21053604 21053998 21055943 21056745 21059451 21062083 21065647 21067954 21074637 21076182 21077658 21083253 21084236 21088994 21090319 21092705 21094624 21097835 21099404 21101408 21102252 21103370 21105269 21106626 21118088 21122949 21123003 21130336 21132113 21136783 21141787 21150885 21154351 21154553 21157495 21162279 21166339 21172685 21177928 21182708 21183507 21187873 21188032 21191205 21195259 21198626 21201357 21205134 21206437 21207144 21210258 21210473 21214852 21218926 21218980 21220448 21224352 21227921 21229418 21232081 21234361 21234633 21235857 21238182 21242287 21243409 21246300 21246389 21250572 21254178 21257038 21257675 21259699 21262697 21265549 21274074 21274420 21276207 21280287 21294169 21294207 21295386 21302868 21307952 21313405 21324735 21325877 21328404 21328748 21330911 21332161 21333559 21343549 21345218 21351275 21351511 21351668 21355935 21356635 21357551 21363827 21369104 21372225 21375298 21384721 21385534 21385585 21392870 21394881 21398918 21401501 21418689 21423756 21424629 21429084 21429494 21434656 21434888 21434922 21437580 21439596 21442138 21442416 21443712 21444355 21449636 21450571 21456931 21464084 21465446 21466071 21472943 21475941 21482389 21482830 21486129 21490906 21495258 21498547 21498922 21501055 21502006 21504870 21506063 21507461 21511464 21511882 21519469 21519837 21521435 21522765 21527461 21530840 21532021 21535221 21539579 21542378 21543761 21543891 21543934 21544515 21544775 21549704 21549735 21551684 21552250 21556974 21561908 21562639 21568998 21572396 21574946 21577763 21579387 21584496 21587498 21591773 21596852 21596896 21597253 21597417 21600467 21603934 21604651 21607279 21607681 21609534 21609561 21613060 21613454 21614929 21618603 21623369 21624502 21627535 21631084 21631728 21636732 21638027 21638309 21639581 21640301 21645882 21647960 21650993 21651691 21653280 21656466 21659921 21664481 21666882 21668330 21673891 21677799 21678261 21685276 21690003 21690156 21699181 21702619 21708678 21723460 21724963 21725089 21725407 21732200 21734548 21737976 21738769 21744491 21746105 21751434 21759242 21759907 21764094 21764355 21765625 21771158 21776965 21784035 21786453 21790388 21796074 21797263 21801799 21804107 21807321 21808953 21811385 21811524 21817249 21818339 21823869 21823914 21824361 21825664 21830320 21835244 21837022 21837695 21838120 21848119 21850771 21850782 21852847 21853752 21853775 21854408 21859552 21862624 21865737 21872780 21875642 21876088 21876197 21881472 21891156 21893020 21898770 21902702 21908582 21910338 21913394 21919551 21919788 21921879 21924575 21925020 21928483 21928575 21932946 21933414 21936550 21937935 21939075 21939108 21941297 21941471 21946801 21953364 21957329 21957966 21961505 21962052 21967581 21974001 21974709 21978129 21982102 21986851 21992843 21993711 21994639 21995271 21997757 22001304 22001457 22002194 22009901 22011474 22013361 22013661 22015232 22017049 22022356 22023432 22025357 22033791 22037022 22039676 22040333 22041018 22044657 22048327 22051243 22053528 22055166 22057115 22060624 22063336 22067214 22067846 22070164 22075016 22077547 22079443 22082826 22085181 22086299 22088818 22088915 22089227 22092177 22098933 22102550 22108128 22110656 22112994 22121952 22124487 22128182 22129733 22131240 22134108 22134191 22134795 22141503 22144954 22148695 22149666 22153699 22158962 22162186 22164436 22165916 22167522 22171231 22171480 22174184 22174985 22177176 22180211 22182327 22183053 22189094 22195645 22198112 22198208 22204083 22207623 22208304 22212120 22213363 22215456 22217089 22220621 22220972 22221293 22224005 22226093 22234549 22238955 22243833 22248966 22254315 22255467 22260697 22265147 22269512 22281136 22310043 22323257 22326213 22326455 22330684 22334979 22338376 22342767 22346591 22351243 22355108 22359993 22362591 22363772 22366704 22367008 22371557 22376277 22380426 22382770 22385579 22386025 22387207 22390466 22397240 22401352 22405725 22407401 22409764 22411629 22416655 22420909 22427011 22433286 22437303 22440738 22443439 22446859 22450363 22456229 22458207 22461649 22462025 22463215 22466679 22473471 22478608 22478718 22481034 22482584 22491429 22497040 22498272 22499775 22501879 22502760 22503474 22505689 22507504 22509705 22510143 22510299 22512266 22513310 22517935 22519401 22524800 22524885 22529088 22530546 22531586 22532065 22537693 22539015 22542925 22544679 22547344 22554596 22556079 22563520 22565497 22572279 22575342 22584591 22589083 22592605 22597087 22598891 22599776 22602746 22604898 22605222 22606996 22607521 22610094 22611256 22612346 22616319 22621549 22622780 22625099 22625138 22630789 22631535 22636759 22637049 22643046 22644719 22649171 22661001 22666799 22670270 22671333 22674888 22678276 22680799 22681100 22685909 22690405 22691825 22701662 22701739 22701849 22705168 22713323 22713884 22717184 22722910 22725872 22725974 22726162 22727282 22728140 22734257 22734901 22735059 22739436 22741182 22741479 22746645 22752335 22753694 22758103 22758802 22758919 22764719 22767351 22770882 22772437 22773605 22777235 22778963 22781392 22788219 22792104 22796650 22796752 22804735 22807255 22810010 22815496 22815932 22837349 22840820 22841314 22842492 22848167 22852291 22852481 22858238 22858735 22860322 22861579 22865308 22868194 22871254 22878759 22882919 22886454 22890112 22894949 22896147 22898351 22900328 22904092 22904353 22906798 22906973 22910241 22911023 22912699 22918218 22922404 22928470 22933936 22934171 22935543 22935821 22936969 22940056 22945606 22945922 22950696 22959475 22960832 22963764 22964999 22973820 22974727 22977614 22977755 22981405 22981495 22983991 22986903 22987192 22987233 22991545 22991735 22991790 23002523 23002786 23009050 23011337 23013199 23017036 23019057 23028587 23033259 23035080 23038844 23039860 23040687 23042321 23048292 23048772 23051391 23052822 23056819 23059872 23063183 23074552 23074675 23079887 23080786 23099909 23102125 23102446 23109533 23109573 23109793 23114370 23116406 23116831 23118937 23122457 23125407 23126925 23131345 23132739 23133781 23136919 23144227 23149512 23152408 23154070 23154752 23157589 23161775 23161851 23163856 23164060 23167409 23178550 23184240 23186413 23189617 23192912 23193070 23196845 23198493 23205748 23207651 23211832 23214333 23216597 23218191 23222739 23226087 23233005 23238233 23240630 23242818 23244409 23246026 23248277 23249791 23251295 23255168 23261532 23263588 23271199 23274703 23279969 23281818 23289962 23296885 23298086 23301428 23305889 23309484 23310925 23312851 23321387 23326768 23334134 23335751 23343496 23344863 23345187 23352901 23353789 23362006 23366842 23370805 23372740 23381762 23385712 23390986 23394833 23396398 23401162 23407194 23410119 23414593 23417352 23421659 23427237 23433555 23438614 23450549 23452731 23459816 23461211 23462760 23462992 23465484 23474609 23478782 23478895 23484215 23486821 23492542 23492794 23497187 23499434 23499532 23502350 23505552 23514640 23516055 23517726 23525479 23529766 23530822 23532260 23532546 23536301 23544851 23549349 23551958 23552877 23564138 23567094 23571448 23575515 23578317 23578553 23587826 23591007 23593479 23594125 23596881 23600728 23600971 23601104 23617717 23622058 23635107 23635267 23644155 23644380 23645551 23646228 23647414 23647545 23652419 23655896 23657412 23658015 23659349 23669324 23670364 23675020 23678866 23679160 23681575 23684007 23688760 23690231 23692449 23694145 23697304 23697517 23697670 23701647 23704098 23705247 23706179 23712790 23713043 23713055 23715259 23722599 23728623 23739039 23739381 23743017 23748105 23752600 23762282 23762578 23762721 23774338 23777285 23777399 23777819 23782569 23787434 23787506 23787572 23797283 23801202 23806525 23808186 23813659 23815554 23818081 23820634 23823735 23825120 23831527 23833502 23834550 23834606 23838773 23840001 23840172 23849485 23855143 23855251 23867345 23872160 23879778 23884723 23885200 23892135 23895189 23901220 23906024 23908575 23909967 23911670 23911898 23915238 23915595 23920107 23920145 23923259 23927169 23934034 23934133 23937539 23942370 23947854 23949300 23954968 23955628 23957552 23965796 23967004 23974480 23974557 23975856 23975936 23981456 23986841 23991143 23993586 23998513 24002124 24002194 24002773 24004482 24006785 24009133 24009572 24011633 24015967 24022698 24023124 24026436 24029060 24031299 24032114 24037022 24038279 24039354 24044492 24046079 24046681 24053341 24054669 24064610 24065682 24067151 24071405 24073623 24077202 24079094 24082373 24085450 24086595 24089998 24090096 24090489 24091527 24095727 24095779 24097314 24100472 24100769 24106605 24107063 24110081 24110958 24113706 24120263 24120312 24122047 24122459 24126040 24126054 24130146 24130791 24133096 24138077 24138745 24142285 24144590 24149889 24154124 24157704 24158224 24159867 24163611 24169068 24173821 24175025 24185183 24185648 24187049 24187518 24191171 24195177 24196874 24197700 24202906 24204592 24206908 24210557 24210811 24219202 24220269 24223091 24225883 24228821 24233651 24236137 24236269 24237477 24240143 24245117 24251854 24253934 24256907 24258285 24259467 24262924 24269012 24273749 24276342 24279512 24282044 24282762 24285918 24287008 24291798 24293143 24294265 24295980 24303332 24310392 24313757 24318355 24321713 24326955 24329006 24332341 24338879 24340980 24342951 24345368 24348429 24350559 24354713 24357232 24358746 24364358 24367854 24370214 24374383 24378291 24379328 24389078 24391245 24391470 24391572 24406402 24413011 24417035 24422325 24428975 24431295 24431479 24434824 24439633 24443107 24443874 24444267 24445570 24450714 24451519 24455456 24456971 24460223 24468288 24480436 24482449 24484825 24484857 24485750 24485925 24488294 24490182 24498649 24499474 24508368 24508886 24511361 24511513 24523049 24523728 24526329 24526675 24530481 24531354 24535975 24538501 24540036 24541768 24545864 24550267 24553306 24555498 24559339 24560928 24563233 24570327 24574232 24577754 24580018 24581984 24586082 24590608 24591101 24593267 24598304 24601522 24602272 24609235 24612848 24612994 24616183 24616731 24620884 24625330 24630591 24634219 24637847 24638330 24640276 24645034 24645379 24647140 24652266 24656451 24662275 24663512 24666287 24674618 24674638 24675963 24679958 24681159 24688677 24689296 24698520 24700553 24705023 24706328 24711599 24716165 24716272 24716647 24721627 24724801 24725135 24725727 24726065 24726938 24730826 24735381 24736709 24743148 24743232 24748992 24751970 24752924 24754971 24756254 24758135 24759941 24760698 24765713 24767552 24767845 24773691 24776063 24787635 24791661 24793141 24795483 24798012 24803286 24809314 24809581 24811612 24812476 24815711 24823041 24830608 24833399 24837249 24843027 24843582 24849615 24853027 24856687 24858604 24858842 24862024 24866059 24866900 24872825 24878200 24882319 24887960 24898133 24903260 24903874 24906534 24916604 24921405 24924184 24927372 24928768 24929630 24933947 24936937 24942925 24944641 24949462 24953098 24956677 24959059 24964456 24971325 24971658 24977601 24982142 24987340 24987496 24998008 25000281 25003128 25006172 25007460 25007462 25007956 25009370 25010026 25010206 25010235 25014892 25016491 25018696 25022704 25027151 25027780 25032327 25037618 25042261 25045085 25045738 25046949 25050541 25054075 25058597 25058954 25062806 25067822 25071800 25074132 25080784 25085701 25089093 25092341 25095041 25095081 25103682 25105905 25113972 25115000 25117209 25120537 25121135 25121970 25128510 25131218 25137110 25137459 25137577 25144709 25144827 25149893 25153199 25154375 25157338 25157463 25160478 25168316 25173260 25173620 25174702 25177917 25178913 25179455 25182405 25187350 25188717 25191124 25192358 25197652 25200966 25201147 25201823 25208243 25208793 25210054 25211958 25212463 25216656 25218524 25223176 25226914 25227417 25239746 25240665 25241181 25245375 25245600 25245663 25250277 25256005 25262023 25268039 25270729 25283016 25284952 25286477 25293276 25297128 25302784 25306710 25307423 25312999 25315873 25320625 25324974 25329079 25332728 25332831 25335301 25337635 25341913 25342130 25343752 25347787 25348392 25352317 25354933 25355255 25356361 25356415 25356857 25357454 25357493 25357663 25360731 25361032 25363138 25366361 25368461 25368814 25370388 25371111 25371969 25373781 25376300 25381303 25391074 25395838 25397323 25401453 25408126 25413848 25419541 25422070 25424030 25426904 25429846 25430100 25431707 25435463 25440625 25442133 25442558 25444522 25444549 25446637 25450748 25452682 25458256 25459574 25464585 25464881 25467843 25467873 25470756 25472080 25475753 25479201 25481228 25481632 25485854 25487917 25490664 25495280 25503136 25503329 25504107 25506839 25507519 25507602 25507673 25508459 25514062 25514210 25514315 25515676 25515728 25519869 25520987 25525568 25525692 25533963 25536898 25539560 25539699 25541970 25544743 25545924 25547719 25549350 25550052 25553357 25554340 25556190 25556913 25558009 25560025 25565919 25568821 25570071 25573700 25573983 25579961 25584908 25587282 25594157 25599797 25600567 25601255 25605062 25611965 25613074 25613381 25615382 25619077 25625111 25628750 25629550 25632332 25636993 25643911 25647125 25651480 25653599 25655991 25661609 25662070 25663355 25669100 25669144 25669643 25672845 25674815 25675405 25677302 25681433 25686130 25691165 25693617 25697328 25697596 25703641 25703791 25705944 25712751 25714132 25721967 25724639 25728845 25730457 25731792 25734098 25739808 25741290 25742409 25748599 25749854 25750324 25756231 25759737 25764931 25765362 25769511 25772597 25776871 25780856 25786393 25790690 25795539 25802011 25812777 25814175 25815003 25815538 25815683 25815821 25817366 25823805 25828268 25833196 25840720 25858777 25860041 25861967 25868867 25870654 25875510 25882585 25888335 25889491 25889711 25893462 25894583 25897185 25897671 25902310 25909381 25912384 25917814 25922418 25925177 25925638 25932358 25932465 25935581 25937866 25941479 25948122 25951008 25959722 25962049 25965566 25968700 25979964 25985380 25991237 25993212 25997994 26011530 26013162 26018860 26021156 26037955 26039615 26045675 26056479 26063603 26066778 26068389 26071133 26083279 26085252 26091250 26091485 26097154 26104524 26109265 26110692 26116304 26122328 26122382 26128394 26132044 26138517 26142142 26143785 26144779 26146073 26152663 26152757 26160981 26165088 26169427 26169815 26170161 26175196 26177669 26179850 26180924 26182775 26189293 26189559 26192003 26192491 26198042 26202788 26204852 26208083 26208092 26213061 26214859 26217146 26218096 26218323 26220868 26223631 26225246 26230823 26233105 26237480 26239324 26241240 26246631 26250056 26250321 26256000 26259359 26259827 26262315 26262473 26267893 26268163 26273992 26274417 26279185 26282299 26285076 26285588 26290693 26294701 26296303 26299890 26299949 26300817 26301764 26304076 26308659 26309347 26312531 26317066 26319192 26319246 26322001 26325448 26328843 26330425 26330993 26334201 26335048 26337095 26339079 26342935 26343588 26348277 26349452 26354605 26354662 26359866 26364780 26367799 26368350 26371608 26372436 26375300 26378084 26382373 26384551 26385486 26391058 26395446 26396786 26397832 26400043 26400234 26405798 26410960 26411459 26412122 26412171 26414407 26421526 26429689 26431080 26437487 26442502 26442747 26451938 26453376 26455466 26458730 26464282 26468256 26468726 26473141 26477110 26482733 26489336 26492098 26493678 26497273 26498434 26504724 26505186 26509123 26509702 26512666 26517241 26519146 26521004 26522875 26526943 26527152 26527288 26527798 26528024 26529849 26533058 26537103 26540339 26540784 26543522 26545335 26553781 26555297 26559270 26559316 26561162 26561737 26562189 26562849 26566235 26569029 26572473 26572535 26576652 26580212 26586740 26586888 26593503 26595742 26597556 26603478 26608970 26614924 26622534 26623124 26628157 26629341 26633937 26634712 26634803 26639711 26642628 26644012 26648003 26649395 26650787 26650868 26651244 26657659 26658470 26662893 26663379 26665654 26667740 26673477 26674166 26674306 26674550 26675201 26679141 26681081 26681401 26683337 26683747 26684455 26685038 26685107 26691048 26692478 26692559 26693177 26694411 26695836 26696021 26697018 26698099 26704859 26705786 26706727 26711043 26718204 26719312 26720405 26731483 26742617 26754774 26755705 26760765 26761960 26768426 26803141 26808256 26812869 26813748 26814160 26821925 26824697 26836802 26845672 26847901 26850399 26852197 26854266 26857537 26857990 26859020 26862381 26862961 26879001 26887989 26900028 26901408 26910285 26913846 26917503 26924517 26928868 26957313 26963726 26967830 26969631 26978616 26978830 26992024 27001640 27005257 27006646 27011210 27017827 27018199 27024064 27040442 27045904 27070577 27071389 27079017 27079182 27081843 27082551 27083417 27087177 27091751 27092592 27093570 27093733 27100431 27101114 27101340 27104486 27105138 27105687 27106345 27108694 27113191 27113952 27121771 27124268 27128529 27128985 27130758 27131470 27132254 27133225 27133911 27135646 27135790 27136901 27141366 27145483 27148131 27148144 27159883 27170208 27173043 27175635 27178957 27179311 27179835 27180396 27182292 27188557 27190445 27191269 27195909 27196236 27198772 27203499 27206639 27212358 27212431 27212994 27216985 27217653 27221031 27221852 27225102 27226227 27226743 27233260 27236730 27240604 27242306 27247141 27247333 27250105 27251669 27257930 27258590 27261117 27264081 27264515 27268564 27269371 27269594 27272934 27279216 27282086 27297869 27298861 27303005 27303094 27304894 27307016 27307478 27313330 27313365 27319003 27319375 27320677 27322045 27324520 27327723 27330478 27331006 27333119 27335491 27341119 27344495 27346350 27347944 27349471 27351560 27352450 27355024 27357194 27361406 27362687 27363637 27367299 27367958 27371748 27372572 27372595 27375673 27377176 27379934 27381881 27383959 27387432 27390513 27391143 27391192 27395587 27396185 27397205 27400342 27406466 27408654 27409757 27411132 27413330 27414967 27415167 27415809 27416836 27422916 27423282 27423794 27428094 27430558 27430593 27432859 27438683 27440211 27442754 27444133 27445212 27450650 27452827 27457754 27458617 27461958 27462787 27466142 27469818 27472465 27473859 27476792 27478437 27482473 27484208 27486113 27488537 27488669 27491846 27495964 27496759 27497655 27504894 27505862 27512391 27513295 27516732 27516860 27521157 27526730 27529241 27530765 27534228 27538793 27541526 27549722 27549861 27561922 27565515 27572651 27576125 27579630 27583798 27590088 27591972 27597850 27599375 27605182 27608503 27612054 27615957 27624532 27624743 27626500 27631663 27633793 27642868 27645487 27649865 27650598 27650813 27651309 27655332 27658490 27660156 27660687 27667917 27671302 27671687 27674132 27675504 27677526 27678134 27678536 27680049 27685951 27686081 27686356 27689871 27691228 27692611 27695307 27696182 27700129 27705201 27709256 27710465 27714865 27718835 27718987 27719635 27720987 27726771 27731211 27737030 27737119 27741467 27743598 27745950 27746293 27748196 27751505 27755875 27759535 27763627 27770499 27770704 27772758 27776388 27780647 27781862 27784216 27788531 27789590 27790938 27793349 27793805 27795338 27803602 27804544 27804674 27806970 27807550 27812583 27815328 27820396 27822765 27823026 27825279 27826552 27837576 27844150 27845302 27846082 27846233 27853333 27854208 27856308 27857525 27861342 27861415 27865249 27868349 27868431 27870682 27876252 27878084 27880465 27883431 27887836 27888577 27892747 27892961 27894947 27897094 27899936 27903651 27908250 27908714 27908806 27912675 27914286 27914858 27918577 27921668 27922828 27925974 27927363 27928163 27931683 27932218 27934552 27938685 27941793 27944351 27946992 27947575 27949572 27951108 27952228 27955096 27957633 27957926 27960628 27966262 27966325 27967786 27971314 27974729 27976871 27978080 27981132 27986949 27987354 27987567 27992355 27996910 27998512 28002584 28005476 28008655 28011528 28011907 28016794 28016910 28019167 28021515 28022777 28024334 28027852 28028744 28030212 28030446 28035843 28040378 28044344 28048446 28054335 28056781 28059446 28060368 28062234 28062306 28067696 28068310 28071955 28073858 28075349 28080352 28083670 28085575 28086982 28090658 28091992 28095392 28097761 28102606 28107747 28109066 28110221 28123555 28128975 28134849 28135828 28138182 28140180 28140732 28141431 28143609 28145589 28146044 28151215 28154479 28158689 28163308 28165062 28170663 28171515 28176675 28180989 28182592 28185561 28188345 28195439 28196852 28197505 28200124 28201130 28204616 28207990 28214496 28216617 28217017 28218785 28220604 28220897 28222120 28227677 28230524 28232936 28236465 28236668 28241635 28246838 28248423 28250508 28253899 28254487 28259488 28260327 28263917 28265714 28270661 28273638 28274557 28274736 28276387 28278885 28279927 28282890 28285045 28287147 28287604 28287883 28290157 28292666 28294649 28298574 28302057 28307913 28310291 28312959 28315154 28317965 28319821 28321106 28321860 28326084 28326904 28330089 28337194 28339466 28339912 28343979 28344036 28345616 28345677 28348548 28352068 28356506 28357207 28358815 28358902 28364624 28368648 28370061 28374575 28378013 28379396 28383256 28385317 28387038 28392535 28395944 28396973 28400794 28406102 28408039 28410774 28411267 28414626 28415813 28417126 28426248 28428021 28431859 28432768 28435865 28440970 28446067 28446740 28449371 28450742 28451593 28456699 28459120 28461525 28464535 28465679 28467808 28470712 28472281 28472415 28476464 28478376 28481690 28487614 28489185 28490011 28491318 28496367 28500910 28502172 28505235 28508282 28508832 28508960 28509150 28512319 28517653 28521732 28528242 28530529 28535238 28536749 28540486 28542499 28544796 28547595 28548161 28551838 28557025 28557511 28557589 28560821 28565431 28565724 28569819 28572881 28574569 28576345 28578811 28580838 28584339 28584465 28587087 28590141 28594258 28598286 28598961 28600728 28601722 28602131 28609466 28613013 28615660 28619160 28622053 28627184 28628843 28630358 28633529 28635626 28638668 28640062 28645788 28650034 28650955 28654079 28658063 28660623 28660837 28661944 28666480 28668440 28672357 28672594 28676433 28678215 28681359 28682142 28684780 28686417 28686431 28687099 28688099 28690662 28691571 28696556 28696639 28703593 28704452 28706778 28707340 28714230 28716898 28717394 28717615 28717968 28718623 28719283 28722358 28726005 28726793 28733123 28734134 28736712 28740935 28744163 28745997 28748411 28748469 28753720 28756407 28757962 28762684 28763608 28766283 28768369 28769684 28770665 28772403 28772518 28777112 28777190 28780189 28780418 28781638 28783462 28784203 28787190 28787325 28792221 28792282 28794371 28795551 28797850 28801998 28812481 28812592 28817069 28822142 28825534 28826664 28826982 28827716 28836192 28841452 28841564 28842998 28843432 28844868 28846149 28852906 28854572 28856564 28857526 28857826 28861207 28861258 28863483 28864448 28873435 28873691 28873766 28877841 28883830 28887486 28887978 28892979 28893669 28894643 28898731 28900300 28905896 28907555 28913342 28914528 28918898 28920764 28924371 28925739 28926645 28926761 28927216 28930164 28930218 28933779 28937191 28939359 28941124 28942141 28947103 28951624 28951633 28954323 28958732 28960431 28961559 28963933 28966816 28974296 28975271 28975717 28983717 28987031 28989681 28991256 28992202 28996095 28997729 28998536 28998701 28998840 29000072 29002290 29006593 29006927 29008322 29013230 29013335 29016258 29020195 29021542 29024609 29025377 29029720 29030254 29032425 29036734 29037297 29038709 29043240 29048045 29048175 29052695 29056355 29057231 29060669 29061538 29064529 29069798 29070470 29073799 29079241 29079881 29082143 29088552 29088632 29092892 29093846 29094260 29095717 29098349 29098422 29101893 29104578 29107527 29114220 29114311 29115096 29115354 29118701 29119544 29123299 29123421 29124982 29126826 29128815 29133883 29136320 29142582 29145460 29151868 29156151 29162893 29167477 29169221 29170007 29173730 29173824 29176716 29182045 29185179 29185966 29189414 29194509 29195989 29196373 29198277 29204188 29205443 29205465 29217836 29218374 29224160 29224212 29226031 29227832 29230782 29231160 29238435 29240628 29242138 29243174 29243692 29245350 29246020 29249028 29253961 29255667 29256331 29261252 29262201 29262314 29262902 29267285 29269429 29271345 29272745 29272810 29277597 29278564 29281196 29281550 29286882 29289512 29290596 29290994 29295611 29299344 29309364 29319844 29322168 29328148 29331192 29333701 29333884 29337046 29341129 29343414 29345552 29347428 29354314 29355764 29356550 29357613 29357912 29368517 29368798 29370706 29374199 29374581 29375612 29377377 29377513 29377798 29380706 29381472 29384624 29389880 29389934 29390380 29390625 29392916 29394535 29398849 29402752 29403758 29410863 29417749 29429578 29431099 29432977 29433355 29436403 29437162 29439116 29442641 29476628 29487468 29494102 29501585 29506080 29513869 29514410 29515876 29528654 29529721 29534020 29537297 29539927 29539967 29545219 29547675 29551841 29552726 29558169 29559524 29559830 29560244 29564551 29566576 29571824 29575859 29577292 29578828 29580272 29584489 29586980 29589615 29592169 29596135 29596597 29604216 29605036 29608069 29611476 29616367 29617099 29617135 29624669 29628216 29631452 29631505 29637047 29640280 29648001 29652499 29657426 29657865 29660374 29663459 29666344 29667220 29670735 29674120 29679799 29682261 29682342 29684256 29686334 29687141 29694479 29696185 29696883 29702734 29705206 29711037 29712869 29716580 29724052 29725020 29734406 29735686 29735984 29740996 29744880 29745572 29754447 29755995 29765645 29771225 29778591 29787686 29795951 29799387 29802876 29804474 29809898 29811679 29812816 29818946 29823244 29825293 29827851 29829653 29833943 29848232 29849067 29851281 29855172 29859689 29860780 29861682 29864305 29866376 29869168 29871175 29873561 29881626 29895823 29903156 29908054 29913685 29918577 29919116 29921326 29921666 29924550 29924716 29925085 29926789 29928686 29934999 29937330 29937768 29937904 29940531 29943685 29944871 29946309 29950644 29953494 29955724 29958145 29959972 29961252 29966424 29966480 29974739 29976004 29979881 29981409 29985629 29992513 29994521 30005190 30005632 30008440 30013278 30014228 30018433 30023000 30023231 30024523 30038294 30041917 30043409 30044849 30045107 30048008 30048615 30051911 30052995 30058819 30079780 30092600 30110813 30130681 30137160 30141887 30143783 30143974 30147763 30148743 30149039 30150464 30151881 30155153 30155298 30157786 30162125 30169043 30170584 30172342 30172483 30178991 30184606 30189292 30189348 30195190 30202748 30203063 30204498 30207307 30207646 30212425 30215131 30218005 30220328 30228013 30233583 30234509 30236894 30238654 30241847 30243951 30245635 30245758 30246545 30248916 30252343 30252806 30254221 30255431 30269635 30271683 30273925 30276346 30277482 30278883 30282671 30283304 30283413 30287535 30291873 30295934 30295969 30301948 30302667 30313020 30315564 30326640 30328492 30330881 30335828 30338738 30344125 30346105 30346132 30347540 30347839 30359746 30367863 30368549 30372366 30376276 30376933 30379111 30384771 30385341 30386020 30394210 30399263 30399739 30401371 30401397 30403920 30407254 30409705 30411154 30415617 30416646 30424951 30425361 30425441 30430535 30436532 30441176 30446431 30451747 30455116 30455880 30457845 30459315 30460375 30467973 30473436 30479405 30485283 30489965 30494813 30497221 30497855 30501977 30503691 30504124 30506775 30511780 30513461 30515147 30520519 30522933 30527760 30537560 30537603 30538802 30541970 30542951 30547867 30548083 30550341 30552827 30554018 30557989 30559180 30559521 30561786 30563378 30566062 30566709 30571311 30573453 30577033 30577541 30578151 30580903 30584934 30587022 30594942 30598078 30599613 30602977 30606859 30607555 30618395 30618914 30620980 30621589 30624021 30628504 30630054 30641974 30643069 30646892 30650956 30653060 30654256 30654429 30656383 30660103 30665289 30670681 30671058 30671746 30672095 30673579 30678020 30681458 30683527 30688199 30693014 30698723 30701756 30701836 30703267 30706094 30711392 30719714 30727848 30731778 30737183 30742372 30744132 30744287 30745695 30747715 30749214 30751848 30752232 30753949 30757837 30759375 30761124 30761577 30766445 30773105 30778433 30782009 30783235 30786953 30788660 30797224 30798627 30799839 30803883 30807665 30808865 30814658 30816075 30824423 30827469 30831332 30831719 30831855 30836064 30837813 30848220 30851168 30853688 30857497 30863773 30864814 30871009 30871446 30876589 30882818 30883690 30886222 30890551 30893851 30894850 30899580 30899990 30901462 30902649 30906927 30910709 30914858 30918236 30921021 30925709 30933650 30940816 30941539 30946775 30948033 30950620 30951291 30954943 30959724 30960082 30960949 30962110 30967399 30969123 30970920 30982671 30985495 30991041 30994231 30995168 30995345 31001880 31002047 31002266 31012941 31013725 31015074 31019956 31020033 31024837 31024844 31032844 31035172 31039107 31040515 31049857 31054742 31055091 31061522 31061694 31065588 31066378 31070644 31070862 31071038 31071115 31071533 31072299 31076219 31078146 31079260 31085333 31086568 31091219 31091410 31096853 31101079 31103002 31105523 31108030 31113688 31117181 31118029 31119641 31121205 31122062 31122902 31124776 31137409 31140952 31141605 31147634 31150173 31155413 31155575 31164596 31166979 31176677 31177498 31182921 31183162 31187009 31194298 31204103 31216297 31220003 31220220 31224022 31224717 31226859 31228820 31231655 31239398 31239509 31242851 31245137 31247241 31254278 31254424 31257123 31260008 31264948 31265427 31270657 31275727 31276056 31282031 31282229 31282253 31290643 31293828 31297896 31301151 31304386 31305438 31306989 31308488 31310178 31312598 31312613 31313975 31314146 31314556 31317080 31317141 31320091 31322883 31323376 31326394 31331052 31335005 31336780 31340475 31344696 31347300 31353008 31353794 31355112 31355266 31360809 31371955 31372156 31378228 31381202 31382558 31385917 31388310 31399906 31401000 31407846 31408072 31413429 31418405 31424725 31425682 31426596 31426790 31437095 31438086 31439383 31440630 31447447 31452750 31456239 31457036 31462211 31462328 31463533 31465420 31468737 31471252 31472320 31473072 31474361 31477535 31483936 31486852 31487086 31489109 31490306 31492565 31497942 31500161 31505423 31507871 31510087 31511505 31512931 31521417 31526308 31528101 31529121 31529804 31529965 31530261 31538903 31541579 31545329 31548638 31549069 31555896 31558728 31563700 31565651 31569452 31572519 31574820 31575739 31580572 31581061 31589354 31590978 31593503 31597841 31604106 31605295 31605369 31609322 31609910 31612254 31613425 31614041 31619038 31619533 31623563 31623857 31626393 31628844 31631616 31632104 31632241 31633714 31633870 31636234 31638041 31639513 31644975 31646299 31654655 31655065 31656759 31661151 31662026 31664414 31668088 31671168 31672388 31674414 31675003 31676237 31681653 31686003 31686800 31689109 31689378 31693885 31696460 31696921 31700272 31704652 31705809 31707275 31716246 31716692 31723985 31727250 31728995 31729443 31731631 31736096 31736479 31743930 31745684 31752186 31756095 31761657 31762429 31763686 31763860 31766503 31766564 31773152 31777071 31780990 31785236 31785468 31790751 31795983 31799078 31803882 31807217 31807536 31810174 31811800 31813417 31816128 31818121 31819353 31821695 31822803 31825447 31831713 31835822 31835923 31840255 31846176 31847368 31857178 31857314 31859107 31863169 31869997 31872049 31872729 31876410 31878193 31881992 31887670 31891275 31893438 31893642 31899983 31901393 31902604 31908152 31913681 31918703 31921396 31924916 31925949 31929041 31934868 31938494 31941370 31945719 31948595 31951499 31951631 31955965 31959165 31961007 31962769 31967638 31970250 31972449 31979764 31983231 31984139 31984514 31986992 31989731 31991182 31991894 31994244 31995471 31997914 31998824 32001545 32007472 32008795 32011479 32011587 32012309 32015227 32017251 32017589 32021238 32025186 32033002 32035233 32035916 32043715 32046948 32047073 32050373 32053998 32056742 32056756 32059085 32062730 32068645 32072401 32075914 32076193 32079237 32079611 32081866 32084272 32089474 32096498 32096617 32099931 32100437 32102891 32105784 32110796 32111237 32111420 32112492 32112764 32116907 32117184 32119143 32123982 32125269 32125823 32127016 32127217 32129040 32131091 32131369 32135739 32137130 32137932 32140180 32140366 32141438 32141930 32142105 32143613 32146065 32146860 32147117 32154954 32156243 32156788 32158048 32161295 32164421 32165671 32166789 32167430 32167740 32170726 32172851 32182828 32189957 32193888 32198156 32199846 32200095 32203289 32206269 32214830 32219202 32224859 32228384 32228451 32230513 32235415 32235663 32239176 32239948 32244107 32245504 32253105 32254356 32259458 32262445 32268933 32269454 32272182 32272351 32278166 32280262 32284631 32288364 32291855 32297158 32301442 32307587 32310591 32312182 32315816 32319993 32323752 32325710 32327661 32330064 32333353 32336649 32340742 32340848 32346151 32346352 32351783 32357771 32360955 32366014 32368999 32371858 32374532 32376468 32388314 32391407 32399754 32400933 32403303 32411750 32413845 32416507 32421720 32422204 32426820 32427992 32428226 32432312 32437663 32437977 32437996 32442323 32442473 32445119 32450936 32452303 32457969 32458843 32460559 32463297 32471926 32478507 32524075 32533785 32538373 32547168 32550774 32557726 32559420 32559478 32560149 32567477 32573846 32579064 32581484 32581614 32583243 32586013 32587788 32590736 32608689 32608941 32627737 32629207 32632900 32635085 32642767 32649562 32650922 32655183 32664049 32665589 32672815 32677657 32681992 32691219 32695513 32698426 32699879 32703398 32707258 32711637 32711707 32717180 32718634 32719150 32720924 32723379 32730554 32736523 32737549 32741819 32745905 32760680 32772276 32784872 32794239 32796531 32796928 32800930 32801625 32803164 32809348 32810083 32812393 32816909 32820916 32822456 32825325 32827210 32828609 32831144 32831491 32836778 32840981 32845521 32846025 32851672 32859718 32860155 32869757 32873947 32878883 32881093 32886491 32889255 32893399 32896665 32897603 32902737 32911878 32919823 32920407 32921775 32927253 32927827 32929433 32930014 32931151 32936925 32937044 32939450 32949118 32950250 32953268 32960980 32973548 32974731 32977301 32978416 32978515 32979706 32980417 32981051 32981506 32984213 32984691 32984977 32986598 32987345 32987730 32998256 32998961 33002361 33007594 33013339 33014772 33018234 33019509 33023246 33024794 33026512 33026955 33032475 33037967 33040898 33044991 33045186 33046435 33051072 33054237 33055243 33055425 33062658 33064089 33067986 33072305 33075380 33077609 33082638 33082733 33087697 33093846 33097454 33099367 33110728 33116063 33119687 33120176 33122888 33128670 33131454 33135701 33138967 33140248 33141146 33149939 33150109 33159335 33160591 33163262 33166175 33171549 33175530 33180283 33183128 33193772 33198508 33199716 33200750 33208209 33210595 33218591 33220675 33220773 33222579 33225473 33229301 33230477 33234796 33238585 33242037 33249342 33249576 33250067 33252378 33252831 33253865 33259738 33259831 33264938 33265606 33269769 33271749 33272263 33279881 33283701 33284466 33285765 33288035 33292256 33295055 33302654 33310127 33312169 33314043 33318092 33318952 33321566 33328939 33333026 33336968 33338729 33339013 33340012 33342033 33342118 33342974 33345778 33347829 33349132 33349536 33350063 33355776 33360538 33362092 33364605 33364807 33366744 33367428 33369808 33374266 33378775 33383960 33387171 33395457 33406165 33409546 33412124 33417937 33427656 33428512 33432418 33436151 33443051 33443407 33443657 33447723 33453186 33454975 33456667 33458264 33464163 33465925 33475319 33478332 33480577 33485642 33498474 33500277 33501801 33501876 33505815 33509943 33511288 33524467 33525439 33527810 33530762 33535673 33541369 33545682 33548210 33550283 33554161 33558941 33562219 33565471 33568561 33569830 33572817 33581346 33586053 33588092 33589026 33590124 33592617 33595972 33606301 33607973 33620496 33630236 33630727 33631102 33631265 33635422 33635649 33639863 33642697 33642899 33646700 33648437 33650305 33655636 33656441 33658376 33661099 33666652 33667313 33668815 33668889 33674042 33676071 33680605 33686035 33688277 33691199 33692418 33692569 33697388 33701456 33705036 33710235 33714121 33717368 33724690 33726530 33731861 33735200 33742441 33748999 33752163 33753317 33753414 33755046 33759182 33763651 33764518 33768778 33770250 33778001 33778161 33778835 33782140 33788219 33793627 33796605 33819013 33819509 33822563 33825084 33826556 33832032 33842767 33843434 33846434 33848495 33849602 33859345 33864038 33868991 33874128 33874340 33876791 33879738 33882722 33885327 33885465 33886573 33887125 33890173 33892473 33893266 33895492 33895518 33895977 33901199 33902526 33903586 33907154 33909570 33912173 33912728 33918174 33920854 33922535 33924068 33924884 33927419 33927608 33931340 33935796 33936309 33939449 33942225 33947224 33947874 33950916 33959606 33970926 33972882 33973586 33977402 33977862 33980894 33988130 33988158 33988202 33993586 33993705 33995974 34001903 34003802 34009414 34018842 34018980 34024629 34027435 34029472 34034085 34036524 34036758 34042678 34043310 34045313 34050862 34054111 34056035 34068219 34068544 34072511 34075454 34077159 34077293 34080800 34089408 34093196 34096667 34097302 34100973 34106182 34113485 34115090 34116265 34122424 34126009 34126911 34135139 34141685 34141696 34146171 34150059 34150307 34154891 34155853 34156629 34160752 34172374 34174525 34175871 34181772 34187673 34190861 34190967 34193082 34193567 34197816 34198472 34202237 34205797 34212386 34219707 34219997 34221928 34223409 34223794 34226074 34233973 34236149 34245431 34253445 34255984 34260097 34263749 34265388 34271298 34273952 34277168 34279610 34279985 34282762 34283676 34289487 34292981 34294632 34302520 34302634 34302981 34310199 34314354 34316242 34318541 34319417 34322121 34331510 34332546 34344122 34348538 34350183 34352551 34355529 34355842 34357217 34366998 34367589 34369380 34370106 34374665 34374762 34376931 34380216 34382687 34383265 34388326 34390985 34392040 34393647 34393925 34394483 34396533 34402984 34404550 34407478 34410223 34424561 34425230 34428994 34429380 34430627 34433144 34433327 34435428 34438581 34438747 34441067 34443207 34443491 34443545 34446393 34448152 34452256 34452782 34453865 34453929 34453971 34455736 34456311 34457969 34460725 34461849 34463675 34466122 34468197 34472308 34472469 34478404 34485632 34489219 34490261 34497763 34501337 34502410 34505807 34507261 34510313 34512697 34512765 34516334 34517746 34519916 34527358 34530378 34532325 34537616 34538962 34542962 34543574 34544593 34544929 34545305 34546911 34550673 34555510 34560315 34560606 34562503 34563630 34590380 34602006 34602191 34606640 34607420 34611246 34612203 34623195 34629027 34631424 34631754 34635981 34637728 34641775 34647008 34649988 34653545 34660242 34661752 34661993 34666539 34672147 34675181 34679093 34682086 34687073 34694562 34694952 34695095 34698626 34709423 34710946 34713111 34716804 34718556 34720301 34721284 34721361 34722107 34722845 34728799 34730281 34731539 34740052 34748488 34753396 34756116 34760494 34764694 34766117 34773832 34779529 34782655 34791333 34792429 34796019 34800642 34802514 34806514 34807315 34808541 34812822 34816332 34818079 34822610 34823133 34825495 34834077 34845671 34861120 34873354 34888143 34894240 34896077 34921066 34932594 34953265 34979915 34983299 35007093 35013173 35015476 35019574 35022878 35024528 35025116 35029486 35032410 35034605 35037550 35037676 35045547 35049168 35052577 35053041 35061344 35061762 35062099 35070859 35078360 35081677 35083998 35085019 35089134 35094846 35096896 35098450 35100323 35102582 35102711 35108390 35109423 35111346 35113602 35114832 35116452 35120906 35123544 35129657 35129660 35130307 35135082 35135597 35142331 35142552 35144563 35146775 35147243 35155973 35160817 35161928 35166044 35170240 35175880 35181016 35181055 35185660 35186322 35190203 35191519 35197273 35199837 35201121 35204332 35205982 35211877 35218863 35220704 35223830 35225206 35230956 35235365 35236200 35244068 35247389 35248364 35250567 35250787 35250855 35251209 35263459 35264046 35265046 35265802 35269322 35270232 35278113 35280618 35284524 35290384 35290520 35294818 35295185 35299587 35299954 35304029 35305019 35308271 35318659 35319146 35321664 35324568 35328183 35328289 35331368 35331621 35332463 35335248 35335267 35335511 35335723 35335734 35337329 35339116 35341537 35346914 35347020 35351144 35352158 35357698 35360229 35364869 35369347 35376280 35384170 35389436 35389982 35390356 35392692 35399389 35401917 35402663 35405789 35407009 35407557 35411680 35414017 35415786 35421412 35424750 35427485 35430357 35435037 35441337 35448020 35448045 35451829 35454489 35459589 35461121 35471874 35473885 35474108 35476766 35478015 35482899 35488555 35490043 35496710 35501455 35502418 35507157 35507488 35512733 35514211 35535153 35535398 35540558 35545675 35548960 35550044 35559474 35562947 35565643 35572676 35575873 35583952 35587336 35591450 35595740 35601457 35604708 35607350 35611614 35614768 35616156 35620803 35626200 35627460 35632227 35635941 35637500 35640888 35642694 35647721 35658113 35660945 35662974 35667789 35671773 35673470 35675157 35679784 35681510 35690225 35707585 35735405 35768013 35768377 35775218 35778633 35781957 35782392 35786246 35791031 35791350 35791702 35802153 35802982 35805323 35810480 35815087 35816582 35823971 35826119 35831518 35835794 35844119 35844464 35845441 35847124 35853540 35856478 35861475 35862714 35863203 35865466 35866155 35867808 35875476 35882712 35885902 35893160 35898638 35910413 35912768 35918237 35924448 35933255 35938758 35944276 35948829 35952152 35952295 35957123 35957773 35958834 35963537 35964170 35964294 35966405 35966796 35969861 35970299 35974744 35975649 35979747 35980546 35982910 35986725 35988573 35994073 35994160 35995723 35996828 36001872 36006535 36009118 36014122 36019388 36022735 36024174 36028180 36032932 36042239 36047073 36049737 36053230 36054077 36055226 36056781 36058844 36061969 36062657 36065278 36068465 36068558 36072930 36078116 36080115 36080274 36083735 36084310 36088245 36088280 36088416 36097809 36098513 36100535 36107207 36107717 36112217 36112681 36115947 36121101 36123204 36123331 36129092 36132230 36134866 36136442 36137506 36140638 36140804 36143320 36147042 36151113 36155264 36162642 36168609 36172106 36173099 36178102 36179857 36181670 36186737 36187004 36192508 36195409 36203289 36203353 36207191 36210986 36212063 36215028 36220568 36221995 36222024 36224361 36227750 36231746 36233193 36233804 36236506 36239787 36241069 36241599 36243771 36245079 36250229 36256296 36256419 36256571 36263467 36266304 36270541 36288531 36288814 36293803 36299390 36302080 36308929 36309030 36310346 36314460 36316624 36319749 36321861 36323951 36328992 36330102 36344902 36345960 36351640 36357764 36358415 36362218 36366448 36366650 36369908 36374349 36376607 36378610 36379519 36384409 36387605 36388964 36391813 36392408 36396815 36398377 36399087 36402570 36405544 36408336 36408378 36411131 36415466 36418318 36420162 36423513 36424042 36429983 36432268 36439366 36443639 36449814 36450687 36455792 36458973 36462240 36462722 36467167 36469109 36470471 36476214 36476295 36482158 36487411 36490688 36492196 36498274 36498366 36498610 36500520 36500835 36501307 36505636 36506905 36519013 36519479 36524783 36527629 36528891 36531454 36532101 36535394 36535958 36536571 36540459 36542106 36544147 36549824 36551537 36553740 36555010 36561510 36562110 36562250 36566437 36568218 36570852 36575927 36578952 36579196 36581749 36589438 36599350 36599416 36599790 36600657 36602034 36603975 36605502 36608501 36608760 36611375 36611417 36612862 36615927 36618892 36624334 36626528 36631351 36633555 36638142 36642726 36643723 36646467 36650843 36654766 36655369 36659142 36659629 36661947 36665562 36666260 36667988 36670491 36672385 36676257 36683371 36684461 36686427 36692191 36693076 36693168 36693373 36696988 36701725 36702467 36705810 36708063 36708934 36713335 36716227 36720808 36722490 36726688 36730149 36732509 36732962 36737490 36737630 36746407 36751919 36760629 36772994 36776572 36784510 36785034 36789063 36793151 36801305 36804704 36807094 36808542 36814584 36818001 36818059 36821964 36821965 36829443 36831876 36836720 36838894 36843862 36849251 36851436 36855138 36855999 36862993 36869842 36874056 36876626 36877774 36883834 36885213 36892519 36893899 36897494 36899616 36900288 36907522 36908030 36910541 36923687 36928637 36928696 36932066 36940222 36941752 36953418 36953443 36957463 36957625 36962071 36964540 36966374 36968469 36968494 36970492 36975895 36983056 36991866 36995946 36997889 37003279 37009077 37011036 37014832 37017396 37029902 37034944 37036253 37039312 37041398 37041583 37044733 37046664 37047942 37051444 37052142 37054842 37056329 37063526 37064953 37069670 37074873 37076245 37077901 37082612 37085504 37088453 37090541 37095226 37101343 37101492 37106330 37110322 37115867 37116451 37119482 37122354 37122681 37127784 37127958 37132400 37136507 37139837 37141705 37143933 37147488 37153192 37153282 37158873 37164350 37166930 37167888 37172994 37176359 37176642 37181820 37186805 37186956 37189909 37192461 37195257 37195847 37197517 37197730 37201578 37204906 37214200 37216997 37221774 37223880 37227276 37227630 37232499 37247828 37253377 37256867 37261954 37273339 37274578 37274712 37275687 37276166 37282240 37286464 37289714 37294449 37295600 37297439 37303170 37303690 37304064 37304280 37305080 37311294 37315470 37315593 37322882 37325684 37327589 37330328 37331175 37339504 37344326 37347334 37349305 37349568 37351450 37356037 37357885 37365734 37365911 37379910 37384845 37404798 37406645 37407138 37415665 37424979 37425242 37437806 37442858 37448498 37449179 37449499 37450168 37452312 37454862 37458121 37460330 37460456 37467924 37470103 37471543 37476924 37477755 37480110 37480830 37494642 37497150 37500484 37501676 37504964 37509386 37512182 37512819 37516068 37518626 37524122 37525268 37532377 37535717 37536414 37539317 37549078 37550192 37551805 37561770 37564512 37565361 37565570 37574989 37576634 37577475 37577562 37580544 37582314 37582722 37597329 37599749 37601255 37605727 37606046 37608892 37610305 37613750 37615209 37621201 37623097 37625749 37625901 37631047 37633999 37637038 37642361 37646200 37648084 37649559 37651956 37652083 37653038 37654715 37662410 37664055 37665517 37666035 37666218 37667091 37667538 37670348 37673603 37673839 37674420 37677813 37681932 37684821 37687281 37687327 37687944 37689069 37694065 37694620 37699069 37702688 37705683 37705945 37713607 37713794 37717896 37721886 37724015 37728276 37728542 37729071 37731002 37731966 37732169 37732821 37737670 37741987 37745186 37745633 37747798 37751527 37752977 37753978 37755731 37760270 37764620 37766870 37770565 37772744 37772746 37774837 37779458 37780599 37784457 37787629 37790007 37792985 37799107 37799370 37804862 37808289 37808357 37808391 37808503 37814313 37816724 37817001 37818487 37823029 37834013 37834333 37836514 37838328 37838642 37844657 37844729 37845813 37848643 37848956 37849381 37849578 37849936 37850638 37850716 37851025 37851205 37857988 37864408 37866364 37871439 37877057 37882160 37888441 37894170 37896196 37896249 37896343 37902298 37902911 37906117 37907904 37924567 37924826 37932140 37944121 37949139 37950617 37959756 37964061 37969682 37969887 37972841 37975470 37980056 37980820 37986226 37988266 37992956 37994920 37996119 38002701 38008534 38008981 38010895 38014085 38019569 38022946 38029050 38041910 38045863 38051878 38052570 38052651 38059444 38060216 38064470 38065913 38066757 38070177 38075073 38076300 38080384 38083777 38085549 38085643 38089884 38092448 38094658 38097195 38097855 38098882 38099192 38102779 38102852 38104528 38107292 38108039 38110328 38112254 38115236 38115477 38121226 38125344 38130863 38136209 38145751 38152802 38156145 38158336 38160964 38164494 38165108 38169594 38172261 38173503 38174766 38175045 38179418 38182423 38187233 38191151 38193331 38195577 38197924 38201326 38209243 38209819 38213273 38214837 38215530 38227349 38228454 38230803 38232557 38235434 38235918 38241845 38243175 38243803 38245805 38248748 38251567 38256695 38257701 38262884 38269787 38271348 38275189 38276982 38280841 38284737 38286279 38287680 38289939 38292816 38298212 38300650 38305388 38312900 38314014 38318965 38322247 38322310 38322861 38325480 38327003 38327752 38332403 38334414 38337392 38337600 38338797 38343023 38343747 38349259 38355136 38355261 38358291 38360128 38364058 38364368 38367342 38367624 38369061 38370182 38370235 38371829 38377671 38378885 38381875 38384094 38389345 38392868 38393930 38394904 38395205 38398004 38401594 38404979 38409562 38414613 38417917 38423191 38427048 38428604 38428613 38432794 38435121 38435990 38440636 38455172 38459363 38460245 38462470 38467870 38470422 38470826 38478854 38480597 38485370 38489056 38493085 38494355 38499106 38502290 38504671 38509755 38511807 38512226 38515719 38516297 38519191 38520077 38520455 38522061 38522697 38524531 38529464 38529993 38534023 38534329 38535547 38536265 38537350 38540502 38542825 38543072 38544521 38548459 38554173 38556830 38558911 38562715 38564354 38565712 38565967 38570127 38570245 38572350 38577999 38581286 38582227 38583484 38588025 38589884 38590474 38599036 38599283 38602589 38607399 38610488 38611224 38611885 38616918 38621100 38624320 38626824 38641628 38643714 38645835 38649656 38654510 38658822 38660175 38664684 38665716 38672602 38672710 38676500 38681360 38685155 38686164 38688522 38690204 38694476 38695031 38699740 38700622 38703804 38707975 38709984 38710946 38720607 38725413 38730416 38733991 38735049 38742844 38745286 38747163 38747354 38750087 38750325 38756435 38762730 38765242 38766475 38767674 38767725 38770303 38771753 38777492 38779810 38780065 38781673 38782438 38787548 38794179 38795318 38798521 38800446 38803609 38803694 38807347 38807524 38807813 38813253 38817107 38822274 38826965 38834708 38837168 38839106 38842328 38844729 38844899 38847630 38847722 38849228 38852870 38853360 38856948 38859022 38862245 38862611 38862866 38863945 38866193 38872466 38873596 38877346 38882312 38886642 38888696 38894478 38895812 38897338 38900182 38900237 38904459 38906317 38909651 38910239 38912804 38919724 38920468 38926079 38927851 38932087 38938134 38939740 38942674 38945261 38948420 38950664 38954688 38961512 38968285 38971696 38973740 38976237 38977972 38978366 38982261 38986184 38992239 38995439 39001688 39006209 39008975 39013210 39017733 39020325 39025616 39028763 39030916 39031107 39032891 39038448 39039326 39044706 39045421 39050064 39053920 39058910 39064558 39068318 39073046 39073859 39077193 39080377 39085474 39091844 39095562 39098053 39101810 39102597 39105773 39109530 39112489 39114252 39118586 39118929 39121445 39123870 39124103 39124238 39127586 39127921 39129727 39132780 39133787 39137187 39137452 39143037 39147018 39150440 39154861 39154906 39158018 39160561 39163575 39168076 39172095 39172368 39173755 39178497 39178683 39181673 39185474 39187324 39191556 39191893 39193862 39196165 39197432 39201448 39202496 39203119 39203275 39203448 39206782 39210362 39213626 39221681 39225291 39227158 39229028 39233916 39236522 39237429 39237493 39241132 39243341 39246517 39248841 39251510 39255836 39255928 39261582 39274554 39276350 39278634 39280920 39281257 39285567 39294992 39297375 39299059 39301090 39308252 39313996 39315767 39316138 39324499 39325601 39328692 39329012 39332352 39333931 39336240 39336472 39336728 39340087 39345450 39346093 39348485 39350585 39350957 39351021 39351316 39357588 39359618 39363282 39364275 39367878 39373264 39373462 39382080 39382327 39387489 39389757 39390055 39391230 39394006 39394205 39397466 39403048 39407047 39418502 39424552 39428932 39432223 39434630 39436653 39446053 39451405 39459267 39461523 39464548 39464625 39469920 39471463 39474468 39477576 39487246 39491938 39497261 39513434 39513775 39522627 39527682 39530527 39535309 39537009 39541441 39583293 39590711 39594921 39597134 39599158 39602503 39604963 39605000 39608441 39612369 39612771 39615766 39615888 39620581 39620833 39625789 39626321 39627739 39632938 39654650 39660039 39666249 39670240 39676799 39697609 39703644 39712905 39713431 39716677 39717456 39722895 39734042 39749729 39752130 39752581 39756239 39761824 39768852 39771268 39776602 39781951 39785062 39786256 39795564 39803646 39807537 39807801 39810642 39820741 39825980 39827502 39831148 39831730 39835697 39837079 39839567 39840614 39842115 39846925 39851484 39851500 39855600 39857878 39860915 39861855 39864917 39867383 39868547 39872947 39873824 39876449 39877604 39881029 39891935 39910432 39932006 39934315 39935040 39937725 39937948 39944136 39945386 39956805 39961287 39965909 39967384 39968087 39971126 39978405 39980030 39993809 39999812 40000333 40005669 40010363 40012861 40018818 40020042 40024946 40031763 40031850 40034930 40038991 40043297 40044064 40045892 40047803 40047958 40052162 40054089 40059747 40061273 40073298 40076862 40077889 40081291 40087449 40093331 40096261 40097616 40100348 40101037 40102614 40108729 40112651 40113373 40120374 40121811 40123939 40126952 40128239 40129475 40131961 40138353 40142156 40142427 40143210 40149094 40150186 40159972 40162238 40168414 40172999 40177543 40181340 40184032 40191231 40193641 40199084 40202112 40206980 40213426 40217405 40218143 40222592 40226715 40226729 40231288 40231456 40238854 40242151 40242775 40245503 40247179 40255501 40256407 40262599 40270460 40279590 40281872 40284291 40290369 40292803 40293734 40300516 40302212 40313659 40317252 40327454 40331034 40331349 40352803 40353007 40359775 40365518 40368186 40372606 40375095 40379095 40386041 40387081 40391635 40394464 40397055 40399060 40405192 40424632 40427930 40438662 40441397 40442503 40453563 40457481 40461187 40468003 40469390 40474536 40479356 40480063 40485454 40489430 40490533 40493146 40494211 40496758 40498980 40501278 40505775 40514371 40517208 40523352 40527712 40534476 40537398 40537516 40542652 40546477 40549923 40552859 40557245 40561421 40564913 40566821 40567051 40567542 40570224 40573377 40576725 40577071 40582352 40585243 40588612 40588986 40597628 40603150 40606489 40607022 40608921 40614001 40616860 40617566 40618496 40622394 40623423 40626714 40627356 40629378 40633508 40638918 40640955 40647477 40653303 40654061 40654971 40656599 40662469 40665412 40669438 40673809 40678392 40678562 40679861 40680571 40680582 40681757 40688112 40690459 40693914 40695261 40696535 40700166 40702030 40704448 40705907 40708001 40726578 40741475 40742924 40746720 40746753 40748510 40752085 40754175 40757222 40757308 40758725 40762575 40765446 40767209 40767588 40774817 40779020 40782827 40783270 40783445 40787212 40787405 40788674 40790369 40791816 40792374 40794723 40795752 40796010 40796561 40799129 40802244 40803025 40806427 40808561 40812355 40812670 40816264 40816474 40823324 40823620 40827336 40827936 40830572 40833425 40835078 40836498 40844891 40846612 40851091 40854043 40858564 40861182 40865370 40866227 40869979 40870800 40879784 40882351 40885275 40889885 40890071 40890459 40895162 40898882 40901449 40906701 40909880 40914705 40918381 40921672 40922058 40926631 40929295 40930277 40933855 40934869 40936906 40937950 40944979 40948263 40950333 40953821 40956660 40959842 40962047 40965212 40967306 40972002 40977994 40983592 40985083 40992216 40992589 40992974 40999106 41003087 41006335 41014048 41019079 41026637 41029695 41033272 41037963 41042514 41043764 41048413 41048777 41053772 41054495 41056366 41058302 41059247 41063758 41063859 41067333 41071296 41072836 41073674 41077211 41079760 41083159 41086268 41088860 41090306 41093541 41096894 41101219 41103330 41105798 41111136 41115227 41117363 41121826 41123213 41127203 41130203 41132301 41134963 41136704 41142270 41148239 41150931 41152970 41157014 41162333 41164004 41165910 41168447 41170141 41171586 41172464 41178450 41181877 41182224 41182387 41183160 41184056 41189450 41191229 41196064 41198099 41201980 41202981 41204346 41204963 41205059 41208726 41208890 41209429 41210873 41212048 41214518 41214523 41217140 41219051 41219388 41220716 41226399 41228182 41230094 41232542 41234341 41234760 41235214 41237244 41238274 41240239 41242789 41244400 41246894 41249660 41252519 41258856 41263615 41266729 41271541 41276341 41276420 41283237 41289685 41291370 41300014 41305427 41308836 41312561 41318747 41322109 41324002 41326810 41329399 41335742 41342519 41344046 41348024 41354366 41354941 41357196 41357759 41358074 41360202 41360541 41360834 41364234 41365326 41366388 41370718 41371387 41371552 41376897 41383024 41389624 41394890 41395313 41395918 41399256 41400045 41400197 41405683 41406411 41412320 41415939 41422144 41432656 41436841 41438113 41440739 41441025 41441040 41446346 41446912 41453893 41455255 41458606 41458887 41460611 41463274 41466871 41475814 41478726 41479921 41484074 41487337 41490867 41492831 41495419 41499989 41502205 41505772 41512075 41516528 41517470 41518835 41524139 41525640 41533823 41537200 41540956 41548154 41552688 41563115 41569094 41569569 41570964 41579594 41580091 41587408 41593018 41596011 41601217 41603462 41608039 41613270 41613489 41613672 41614424 41615626 41621785 41629235 41635282 41638313 41639855 41639971 41641861 41647962 41652166 41656998 41663090 41665431 41667623 41672794 41677688 41679518 41680470 41685450 41686712 41688548 41691990 41699645 41700165 41701640 41706829 41711560 41716351 41721248 41726256 41733317 41734374 41734467 41735617 41740881 41741704 41749904 41750175 41755944 41756260 41760650 41760910 41765271 41772060 41775181 41775508 41777617 41778964 41783178 41786081 41786700 41794708 41794827 41796041 41801737 41802303 41802728 41807661 41808136 41811963 41812478 41814742 41817673 41820136 41821882 41825609 41831308 41833172 41838938 41842600 41843259 41848791 41853313 41857635 41857820 41860820 41862333 41864705 41864735 41864862 41867777 41869676 41869961 41875900 41879212 41879486 41880244 41880541 41885070 41888154 41890091 41892221 41896746 41897143 41897738 41898325 41900243 41904249 41904829 41907357 41909560 41911821 41911976 41915376 41917062 41920157 41921409 41927963 41929318 41932353 41933027 41934662 41939295 41939340 41942654 41946204 41946714 41950114 41953851 41958077 41962085 41962593 41962827 41974063 41979900 41981988 41985153 41988896 41990930 41995281 41997964 42001604 42003448 42005459 42011102 42018896 42021279 42022967 42025587 42027255 42032256 42035542 42038536 42039061 42041074 42046017 42049253 42057555 42059423 42062968 42064312 42065331 42068273 42076272 42079106 42083033 42083189 42089007 42092383 42095798 42095984 42096340 42102558 42104408 42104585 42108386 42111962 42113231 42116795 42119782 42120851 42125400 42128977 42130713 42131486 42135519 42135881 42140644 42152598 42153117 42153187 42156156 42159637 42162561 42163490 42163831 42169359 42170639 42174516 42175115 42175187 42176251 42176540 42180225 42181541 42187489 42188506 42191667 42192004 42197414 42197786 42200247 42204939 42207044 42207468 42209965 42210809 42211541 42213285 42218278 42227652 42228810 42229302 42230189 42232104 42232491 42235277 42235604 42238138 42240456 42242365 42243837 42247560 42248215 42254271 42254903 42256975 42257649 42263178 42263247 42265463 42266215 42272855 42274155 42275633 42285903 42287780 42292019 42292029 42293167 42297099 42297563 42299477 42301244 42302186 42306064 42307444 42316655 42316691 42318652 42321792 42322176 42323661 42326850 42327210 42327646 42330467 42332936 42333989 42338750 42341853 42342423 42346134 42346457 42348417 42350260 42354999 42356759 42367246 42368125 42372569 42376172 42377232 42383049 42383147 42383223 42384520 42386957 42390298 42395070 42398204 42400649 42400750 42406557 42407449 42407502 42409587 42410617 42412166 42420323 42430044 42433686 42437280 42444882 42453430 42455369 42455708 42456412 42463269 42464733 42467398 42473392 42482090 42486358 42490457 42497119 42498572 42503026 42506760 42508888 42514481 42518694 42524820 42527219 42529974 42532007 42544851 42545661 42547568 42550925 42551158 42557815 42562691 42563855 42565831 42570038 42572569 42573786 42576286 42576400 42593065 42613728 42624082 42633849 42635334 42636870 42646960 42647573 42658058 42668654 42675095 42682114 42686147 42689554 42693266 42703122 42706513 42709040 42715120 42715607 42716915 42717569 42720722 42721465 42722544 42724970 42726785 42733067 42735227 42746907 42754614 42761972 42767241 42767695 42775927 42783643 42789752 42794495 42795972 42798178 42804366 42815214 42816871 42824025 42826822 42834927 42835136 42835478 42851191 42860710 42864353 42869304 42874508 42874716 42876695 42883214 42885007 42890495 42895199 42898748 42903402 42903835 42904487 42906841 42913273 42918947 42923164 42927211 42934552 42935399 42941331 42942062 42943442 42948433 42948642 42952473 42956535 42963581 42963585 42968132 42968335 42968428 42968764 42969263 42970194 42970400 42973500 42976078 42984499 42989406 42990939 42995390 43000515 43006631 43009469 43013904 43015219 43019628 43023111 43027764 43030576 43030654 43033139 43038845 43039157 43043564 43048472 43056518 43062708 43066231 43066977 43070969 43077023 43077687 43083542 43087351 43087458 43089356 43090969 43092630 43093526 43096514 43097571 43101788 43105794 43113657 43114895 43119624 43119792 43120425 43122846 43125156 43134383 43139743 43146748 43148587 43152317 43155786 43158689 43164892 43166983 43171925 43174514 43175973 43176563 43176831 43181863 43184347 43189954 43190611 43191983 43192107 43201496 43204097 43207266 43210775 43214597 43219036 43221417 43224061 43226678 43230917 43231776 43234437 43234918 43236918 43242997 43246938 43255701 43257484 43257951 43260117 43263464 43269186 43270860 43276545 43278937 43279077 43281044 43283433 43289821 43291619 43297523 43300052 43300319 43302594 43303690 43308884 43312442 43313134 43318376 43321375 43325301 43329728 43333282 43335340 43336180 43341007 43349381 43349747 43350667 43353767 43356993 43360963 43365892 43374529 43376949 43382994 43386213 43387053 43388391 43391827 43396616 43399584 43401402 43405060 43406588 43417630 43419777 43420635 43421916 43424458 43424673 43428076 43429402 43431726 43433826 43436408 43439713 43439891 43441126 43441663 43445323 43450515 43450615 43454636 43460648 43462855 43466050 43475992 43479511 43489163 43494721 43496021 43498752 43500986 43501663 43506447 43508959 43519206 43522037 43525642 43526572 43531084 43536457 43536880 43542763 43544387 43545475 43549215 43551050 43551544 43562233 43568194 43571660 43571668 43579248 43581127 43585247 43588489 43591077 43591292 43594384 43604464 43604835 43606013 43612466 43614170 43626629 43629256 43632097 43646499 43647293 43651462 43656918 43657507 43657753 43657793 43660046 43665181 43667569 43671555 43673117 43676996 43680048 43684349 43685621 43699289 43704997 43705626 43707622 43710181 43710932 43716381 43717414 43721320 43723262 43728729 43730175 43733206 43735467 43741364 43741785 43804535 43823022 43826315 43828051 43831633 43837590 43839645 43843720 43864863 43865079 43874084 43878110 43883572 43886690 43894648 43896032 43900476 43911985 43919609 43924213 43929803 43930054 43930101 43934184 43943786 43946294 43946385 43948274 43952117 43956917 43964501 43969848 43972090 43974125 43976448 43984733 43986633 43991606 43995814 44000651 44013193 44017431 44017471 44018485 44024441 44029445 44033302 44035878 44037087 44046861 44051008 44052209 44056321 44061214 44067856 44068699 44072285 44075322 44080186 44083220 44088472 44094389 44097567 44102403 44102690 44109783 44109845 44112417 44113335 44115111 44118687 44129274 44129399 44130405 44130842 44141309 44148283 44148748 44148913 44153515 44156852 44156946 44159948 44161142 44161681 44162269 44167929 44168279 44171031 44172411 44175011 44175508 44181331 44183076 44186631 44188561 44192892 44195005 44196422 44197670 44205904 44207509 44210860 44211143 44212138 44215428 44218892 44221470 44224081 44225538 44225860 44227660 44233108 44233612 44236069 44241200 44244892 44245490 44250804 44254224 44255590 44258833 44263397 44264255 44264980 44266154 44267255 44278476 44281488 44286660 44286832 44287734 44290487 44292989 44294018 44295979 44302681 44325331 44340248 44342967 44344854 44353234 44355966 44358573 44360082 44361635 44366443 44367157 44373999 44377406 44398255 44402034 44406376 44407134 44410478 44417066 44423944 44427277 44427310 44429179 44429428 44430690 44431527 44434677 44435366 44436010 44441658 44446073 44446501 44446535 44450152 44450201 44455292 44458414 44464606 44470915 44471064 44474631 44475103 44478702 44488358 44490859 44491469 44492880 44518336 44524342 44525477 44531768 44540956 44544066 44545005 44548871 44550053 44550056 44552003 44556114 44563165 44563270 44568505 44572222 44578102 44580396 44586835 44595282 44603421 44607413 44611593 44617977 44621623 44622884 44625308 44628809 44631763 44634290 44638322 44638531 44641512 44641815 44643378 44648367 44649077 44657820 44659980 44661487 44666269 44669492 44673318 44679091 44682318 44688269 44694876 44695596 44700703 44700716 44708513 44708869 44708976 44712117 44717129 44729979 44736107 44740643 44740760 44744843 44749286 44759043 44759775 44763037 44764082 44764283 44766500 44768588 44773446 44777640 44779389 44779661 44781891 44782593 44787398 44787611 44787708 44792913 44795895 44796190 44797914 44800019 44800325 44805702 44807797 44810364 44810467 44812641 44816263 44818758 44819796 44824669 44829417 44829798 44831286 44834059 44834860 44835545 44835627 44840230 44844261 44849658 44852723 44855004 44857665 44863104 44864788 44865066 44865245 44868062 44871293 44872633 44879943 44880699 44887436 44889447 44891111 44894086 44897569 44901829 44902083 44905896 44911568 44914164 44919071 44920611 44925335 44926574 44931282 44936833 44939392 44940219 44941825 44943995 44945884 44946683 44955868 44957795 44960318 44962465 44964817 44966003 44966264 44968798 44970649 44975900 44976821 44980192 44982188 44984657 44987652 44987764 44991364 44992223 44996145 44996720 45010683 45015963 45017669 45018211 45021220 45023895 45029872 45034109 45038658 45039934 45043871 45047664 45047765 45051099 45059129 45066438 45067525 45067783 45074922 45076469 45084479 45085499 45090389 45091915 45102867 45107277 45107816 45108939 45110719 45111290 45128343 45131595 45133123 45138339 45141363 45141675 45145565 45145909 45152971 45166156 45168945 45171833 45178277 45184179 45187669 45194152 45196132 45197700 45200513 45205002 45217118 45234327 45234958 45239180 45249163 45256860 45262342 45264228 45266953 45278342 45286220 45287663 45290336 45296164 45300952 45303527 45305538 45306591 45314715 45316695 45322048 45324720 45335565 45339249 45339319 45344845 45347222 45349156 45352685 45356736 45358761 45361740 45365229 45365332 45367156 45370898 45371682 45377647 45380523 45387518 45397704 45402739 45403554 45405372 45408255 45411774 45415270 45419942 45423433 45424584 45425324 45430709 45434142 45436217 45444751 45445797 45446304 45451062 45459055 45465476 45465802 45472380 45476466 45482543 45488729 45500042 45501974 45502732 45506014 45536073 45541826 45620364 45627940 45631700 45634885 45642434 45649469 45649774 45652116 45655010 45656853 45663980 45666128 45673380 45673449 45676471 45678804 45681683 45686249 45687706 45687935 45690350 45693034 45695809 45697835 45698458 45703894 45705775 45706575 45711890 45714838 45718436 45719803 45721531 45721903 45725680 45726070 45734276 45734512 45735189 45744089 45747324 45750880 45757084 45757442 45758926 45760894 45761895 45766018 45766487 45768298 45770980 45771180 45773198 45779460 45781880 45785167 45790122 45790247 45802156 45806932 45808854 45812609 45814429 45816855 45817088 45822213 45827564 45828184 45829926 45831125 45836248 45836389 45842990 45843512 45847518 45848641 45853006 45853208 45855118 45861258 45861500 45861913 45869732 45874449 45876402 45879252 45880860 45883673 45888219 45889498 45892831 45892981 45895276 45903470 45904961 45905096 45907711 45907771 45908716 45909328 45910625 45910802 45911052 45911123 45911292 45913181 45916598 45916935 45920312 45927730 45931709 45932565 45934623 45938046 45942135 45943536 45947529 45947560 45949604 45954598 45958927 45962590 45967732 45969355 45972352 45977820 45982869 45987360 45992312 45996013 46000705 46005916 46008852 46011754 46016417 46016508 46016805 46024254 46028761 46031481 46036497 46053970 46063415 46072492 46073109 46075455 46076660 46079599 46081778 46083783 46084183 46091382 46097369 46098664 46101526 46104160 46106745 46110460 46116618 46124959 46125314 46128032 46129286 46131568 46132364 46136518 46136594 46136622 46144123 46149044 46149982 46155663 46159430 46169597 46174836 46178801 46184435 46189535 46194103 46199667 46203522 46204122 46206776 46207800 46213781 46215802 46218432 46220660 46225329 46225536 46226708 46228079 46231964 46237002 46238999 46243713 46248033 46248436 46249259 46252173 46252786 46257467 46257708 46258783 46260249 46261043 46266392 46267105 46270926 46273187 46273364 46276003 46282694 46288966 46292332 46292734 46299635 46302279 46314803 46317836 46322089 46322946 46323280 46327811 46331764 46332230 46338317 46345401 46348869 46358395 46359681 46361332 46369358 46370998 46378183 46383177 46387821 46390305 46394340 46395237 46398618 46398795 46404382 46409867 46411523 46415771 46419035 46426881 46432542 46436599 46441026 46443153 46445332 46449167 46449330 46453840 46455376 46459090 46461501 46462228 46464290 46467743 46469717 46474630 46475087 46479525 46482036 46483664 46485440 46486809 46489870 46493660 46494464 46494900 46498006 46498777 46500909 46505248 46512397 46513835 46518795 46519433 46521394 46526727 46527576 46531242 46534762 46538259 46542208 46543340 46545236 46545693 46546790 46548341 46554324 46555794 46556167 46556427 46562065 46563466 46566836 46569180 46571986 46572198 46579756 46581761 46585563 46590103 46592143 46597234 46606400 46606710 46606988 46612127 46612574 46612681 46620876 46621523 46627993 46630191 46636113 46637355 46643315 46649778 46652046 46652698 46659995 46661118 46666337 46667288 46671230 46677286 46679417 46680844 46680919 46681410 46688246 46689111 46689565 46691584 46693102 46693365 46698267 46700271 46707368 46707777 46708205 46714339 46721202 46722089 46724548 46728922 46731017 46731331 46735470 46736416 46736464 46737172 46742259 46744600 46749170 46754572 46754755 46755504 46756182 46759424 46763369 46763547 46763957 46764284 46764754 46765883 46767407 46773837 46774184 46775071 46779559 46780955 46783034 46788983 46794990 46795790 46799691 46803780 46806561 46810790 46818210 46821808 46822998 46827232 46830120 46833557 46843991 46847968 46848267 46853768 46854164 46855374 46859204 46859457 46860623 46864603 46864942 46866192 46866377 46869659 46871648 46873982 46874122 46878550 46880259 46886289 46886503 46886604 46894170 46894350 46895340 46895395 46895765 46899869 46901913 46905753 46908174 46908632 46914536 46916322 46922956 46923839 46926926 46927192 46928844 46932130 46933175 46934489 46935619 46935833 46937379 46949787 46950920 46955224 46960180 46964346 46965555 46971093 46972520 46976538 46983425 46989048 46992541 46994908 46999709 47000680 47000840 47002343 47007614 47012161 47015162 47015178 47017683 47019012 47023372 47028991 47034049 47034534 47044472 47046749 47051563 47056071 47057826 47058104 47058863 47063934 47073601 47079037 47083280 47085782 47093045 47096361 47101281 47101839 47106471 47107689 47112498 47116243 47123298 47127202 47131175 47134869 47140178 47144347 47147441 47149223 47149754 47153269 47157513 47162320 47168099 47172291 47173449 47176124 47181005 47183806 47186995 47191051 47192698 47198246 47204622 47204717 47205268 47206105 47206167 47208216 47215266 47218249 47222566 47226157 47227724 47230689 47235473 47236394 47240684 47244646 47247869 47251941 47252822 47259226 47272414 47273283 47274201 47278459 47279326 47284573 47287155 47290552 47292988 47294435 47298757 47305525 47308007 47316750 47318732 47321225 47330587 47349551 47351592 47351822 47360595 47365056 47370689 47373967 47376975 47382629 47388839 47393495 47395083 47395555 47401600 47406152 47412380 47416923 47420479 47427148 47431178 47435050 47443784 47445416 47449996 47450716 47454093 47457044 47464260 47468387 47470291 47471979 47473191 47478468 47481749 47481937 47484036 47486294 47486550 47488213 47497602 47500557 47502417 47505517 47511289 47515065 47517862 47520413 47520749 47525360 47527156 47529137 47530205 47531692 47535838 47535913 47540253 47545044 47546857 47552223 47557183 47562706 47565674 47570042 47575954 47577897 47580626 47581290 47587550 47587621 47588459 47592692 47593617 47598762 47600019 47607216 47608688 47613625 47618146 47622973 47627487 47628621 47632550 47632912 47639341 47639514 47641607 47641899 47645517 47654359 47654778 47657740 47659037 47661681 47666111 47668183 47671213 47671315 47677456 47678146 47682494 47684649 47688643 47690645 47692210 47708299 47709707 47712355 47712646 47715862 47719989 47722015 47725533 47727608 47731818 47733766 47737012 47744547 47745742 47746030 47748280 47751758 47757222 47757497 47759487 47760492 47763054 47764485 47764534 47769292 47772404 47774010 47776673 47776976 47780265 47785258 47787494 47788504 47792459 47792690 47799700 47803168 47809038 47809651 47813279 47817593 47818029 47821875 47822361 47825856 47826941 47828807 47830174 47830351 47833266 47833627 47834185 47839122 47843691 47850898 47855271 47862973 47869376 47878193 47882974 47886066 47892193 47893151 47894618 47909132 47909472 47923429 47924063 47926469 47927412 47929400 47931640 47931988 47937310 47938816 47982612 47989215 47995438 47999218 48001815 48003305 48005666 48006950 48008626 48011402 48014621 48017623 48018670 48024771 48028555 48030286 48030465 48032641 48037905 48039376 48047882 48048098 48057475 48058750 48060597 48063612 48066240 48067466 48068951 48073632 48074127 48074743 48078370 48084778 48084834 48085517 48086221 48094066 48094448 48095784 48099164 48102160 48103497 48103748 48105138 48105565 48112599 48118288 48123612 48129386 48132980 48137572 48141777 48145279 48151319 48157136 48159740 48162657 48171731 48174230 48177123 48181110 48181296 48185664 48188722 48189975 48193717 48196740 48201034 48204317 48207547 48211720 48216333 48224421 48226171 48232259 48236626 48240936 48242875 48244111 48248454 48248694 48251367 48251443 48253620 48256144 48259312 48264941 48267646 48270310 48278309 48281854 48282344 48283571 48286272 48288834 48289012 48290050 48290680 48296310 48300829 48305209 48309273 48311945 48311978 48323960 48325743 48327296 48327618 48331486 48331584 48336190 48340788 48346467 48350825 48359106 48367603 48369550 48371281 48372271 48372461 48375680 48377857 48396007 48397429 48402342 48405164 48408438 48412831 48417254 48421031 48426894 48429531 48430833 48438754 48443363 48445175 48449870 48450074 48454704 48455310 48462857 48463161 48465971 48478675 48482245 48483323 48488736 48489372 48494080 48502096 48502922 48511949 48512065 48517727 48520049 48525524 48527681 48530294 48534360 48535940 48536166 48539711 48539937 48543438 48544245 48549640 48551372 48552006 48554424 48554513 48554859 48559828 48561022 48567955 48572364 48575130 48588615 48589720 48594309 48595588 48595788 48598520 48599632 48603645 48605087 48613473 48617518 48622921 48626603 48640131 48652134 48654208 48658704 48662938 48663470 48665285 48670202 48670415 48672768 48673098 48675778 48679212 48679968 48680944 48683371 48685735 48708733 48718153 48718361 48718379 48722416 48726429 48729903 48738153 48738464 48738495 48738738 48738826 48742693 48744703 48751229 48759431 48768910 48774815 48775121 48775222 48783899 48784740 48794685 48795794 48801789 48807733 48811434 48814795 48822437 48829385 48830553 48832023 48837595 48848207 48854599 48856932 48861342 48861784 48865592 48869767 48872660 48879662 48882026 48882112 48883634 48887234 48889809 48890339 48894906 48898639 48903501 48904215 48905286 48905870 48909761 48911274 48912341 48912708 48915565 48919361 48920662 48931059 48937303 48940460 48940496 48944999 48945636 48949460 48953606 48953764 48958071 48958513 48958777 48962412 48962705 48963892 48966165 48970892 48976642 48979202 48983041 48983936 48986340 48987789 48995222 49001725 49003830 49009328 49010380 49017645 49026314 49027258 49029043 49031809 49034809 49039749 49039847 49040047 49042726 49045092 49048862 49049985 49052888 49053452 49055792 49058589 49059827 49061081 49065638 49065784 49072902 49074481 49075489 49077556 49080763 49085993 49093693 49097465 49098284 49098809 49102548 49106962 49112822 49117136 49122657 49125460 49130535 49136281 49143057 49143526 49144451 49145543 49147944 49148054 49152136 49152437 49157434 49159751 49159863 49161222 49162048 49167393 49167551 49168633 49170519 49171307 49174741 49175701 49178409 49184228 49187152 49190865 49194168 49199010 49201868 49207010 49213804 49216662 49220282 49226704 49227647 49227924 49232427 49236256 49240468 49246643 49252452 49254186 49256655 49268989 49271535 49272082 49277222 49284950 49287114 49287695 49293652 49294089 49298530 49301865 49303019 49303385 49303514 49304049 49307637 49310574 49316263 49316325 49322580 49323023 49326757 49332621 49335997 49337184 49340726 49348527 49354406 49354664 49358069 49359228 49360429 49361221 49364019 49364104 49369736 49374092 49378366 49378603 49383469 49387442 49398223 49398576 49402247 49407537 49407745 49410777 49413074 49416683 49422934 49427666 49428343 49433591 49441535 49443157 49445212 49451132 49452133 49453183 49456098 49456219 49460995 49473155 49478385 49478601 49483542 49484722 49487260 49489136 49491355 49493497 49499553 49503837 49506894 49507399 49508659 49513670 49517390 49518537 49520232 49528110 49532660 49536518 49537091 49547896 49553321 49555767 49557654 49562928 49563118 49566212 49567679 49576873 49577111 49577673 49578489 49581451 49582583 49585920 49594650 49597531 49601096 49602661 49605331 49614368 49615915 49618791 49621879 49624340 49627939 49631854 49640225 49649000 49650827 49655584 49661042 49665915 49668158 49676076 49680372 49693721 49695296 49698114 49703699 49706047 49709150 49713833 49718703 49719375 49723517 49723787 49728149 49736149 49737045 49740522 49748273 49753733 49762065 49768003 49775389 49777438 49783404 49785529 49794878 49797735 49802899 49805411 49809278 49814302 49815722 49820799 49832328 49832459 49837860 49837879 49849990 49854806 49855755 49858874 49863781 49864303 49865902 49868054 49873827 49876761 49877127 49883600 49886113 49887239 49888517 49892400 49892679 49892915 49897555 49904158 49904990 49913210 49918860 49923017 49924410 49926880 49927424 49930292 49931143 49934550 49937903 49938006 49938300 49943867 49949850 49952602 49956853 49960454 49962651 49965293 49967792 49973499 49978965 49981265 49981884 49986337 49986496 49988289 49993814 49994372 49996415 50000870 50006964 50007048 50008385 50012844 50014473 50014906 50015163 50015657 50018642 50021048 50022135 50023386 50026340 50034458 50037579 50039503 50045055 50049262 50050664 50053493 50055900 50056968 50059100 50061280 50061287 50065527 50070518 50072168 50074200 50078264 50080033 50085551 50090935 50092203 50093546 50095068 50097496 50102766 50106483 50107799 50111436 50159271 50159991 50160255 50167040 50170194 50172242 50177366 50177526 50178267 50180469 50187161 50187606 50192169 50194301 50196485 50200195 50201845 50208444 50212353 50217225 50223517 50228058 50233675 50235478 50239647 50243189 50249642 50267169 50267968 50272736 50273430 50277503 50279047 50284592 50285812 50288208 50293901 50294800 50295620 50302004 50307712 50310484 50311885 50315082 50318397 50322585 50333139 50333831 50337649 50338379 50340452 50348955 50349137 50349443 50355825 50355922 50357189 50360353 50361978 50362024 50363337 50365034 50371513 50378897 50387121 50388029 50394017 50398083 50402153 50406671 50407782 50413099 50415415 50421111 50423005 50423150 50427857 50429077 50435607 50436133 50436206 50440298 50441686 50449832 50450522 50454508 50458232 50459726 50462607 50463288 50465682 50466304 50467434 50467893 50470440 50475065 50476111 50476754 50480712 50481337 50481814 50486102 50488184 50488426 50491619 50496957 50499994 50501919 50506153 50509902 50517298 50519240 50524668 50526851 50527197 50532628 50533328 50536202 50539882 50541638 50549782 50552331 50555301 50555705 50559121 50562741 50563174 50565319 50567496 50569431 50569687 50571722 50573620 50576531 50578235 50581805 50588527 50589395 50598541 50600394 50606798 50611062 50614178 50615141 50619068 50623544 50627742 50628923 50632529 50634460 50638015 50640829 50642649 50643240 50643282 50648501 50653427 50655928 50661649 50665195 50667647 50667999 50673245 50674788 50675119 50680697 50692086 50695876 50703446 50704251 50704389 50705209 50705277 50706691 50715535 50724275 50724633 50725898 50725986 50726967 50729225 50731132 50736856 50740953 50747268 50751639 50758207 50759402 50762085 50762159 50762568 50767686 50773347 50779533 50779951 50782005 50783497 50783767 50788423 50789808 50793240 50795026 50795169 50798910 50803702 50807234 50814327 50816977 50819460 50819625 50824224 50826070 50828771 50829423 50831814 50832684 50837785 50838723 50842708 50842858 50845985 50848139 50848863 50854320 50856123 50861102 50861871 50863090 50864712 50875637 50877047 50880341 50885354 50891346 50892980 50898045 50900361 50904188 50909415 50911761 50918691 50923249 50923718 50924247 50929344 50929534 50934035 50938388 50942666 50943627 50945306 50949469 50950399 50955919 50960462 50967414 50968420 50972161 50972581 50980082 50982113 50994468 50995226 50995692 50996111 51014472 51019125 51020051 51031267 51034796 51037292 51041723 51041824 51047349 51052642 51056891 51056956 51057064 51061077 51065206 51069324 51072593 51076229 51083058 51086931 51100511 51103395 51107919 51109198 51113338 51116102 51121010 51126753 51128859 51130479 51133322 51138639 51142467 51154807 51155205 51155903 51161970 51162076 51162671 51167633 51170140 51170365 51177016 51184548 51223631 51239424 51241941 51248954 51254427 51255088 51258726 51262146 51265106 51269833 51274160 51279636 51281049 51283830 51286272 51288665 51288896 51290786 51291925 51298623 51311167 51316078 51317637 51322273 51323306 51326763 51331886 51346794 51346840 51347302 51357254 51357407 51360101 51361362 51369754 51371111 51378612 51378951 51393622 51395789 51399689 51399710 51401362 51401975 51402356 51409678 51412455 51415093 51416369 51424150 51426923 51438867 51444913 51447771 51451053 51457055 51458433 51461278 51463307 51469110 51472459 51475576 51476162 51489287 51493743 51497812 51505375 51514596 51519009 51523865 51526715 51527438 51532992 51533056 51534910 51535175 51537049 51540637 51541385 51546563 51547734 51552563 51554195 51555242 51555456 51558107 51562657 51565810 51566294 51566581 51568770 51573395 51577761 51578139 51581162 51587480 51589919 51592752 51595863 51607357 51611450 51614878 51617349 51617502 51618161 51620167 51627244 51630170 51631186 51637729 51638502 51641653 51649581 51650216 51655893 51659890 51663414 51666258 51671346 51674094 51674353 51677183 51678444 51684671 51688721 51689857 51693441 51693684 51694661 51697023 51706494 51706730 51712257 51712572 51717117 51718199 51718561 51720140 51727135 51729728 51733579 51733598 51738816 51739210 51739792 51740450 51749472 51749880 51750328 51750556 51755542 51757954 51760648 51762053 51766525 51771770 51772662 51775879 51777084 51777213 51781102 51784253 51786641 51787143 51792005 51794612 51796441 51797820 51803772 51805245 51807746 51810115 51810338 51814006 51814327 51817614 51820129 51823140 51827683 51829904 51830497 51837366 51837403 51840489 51847932 51852537 51856544 51856691 51858227 51864268 51866268 51870398 51877125 51877520 51882212 51886929 51890793 51891305 51895444 51900291 51904265 51908794 51909837 51916820 51917373 51918640 51920593 51921853 51924316 51924628 51927349 51930304 51932482 51933079 51936194 51936490 51944133 51945743 51946021 51946845 51951444 51951600 51955340 51960256 51965260 51967148 51969793 51973992 51975256 51979192 51982739 51988058 51988212 51990674 51990789 51992628 51998293 52003232 52011851 52018416 52021680 52027979 52029481 52030388 52031199 52035854 52038084 52041421 52041712 52043066 52046955 52050137 52052767 52054144 52057618 52058372 52060794 52068300 52068569 52072169 52074457 52078134 52078148 52080617 52081023 52081914 52085636 52089548 52090174 52092887 52095571 52104155 52108461 52124718 52128125 52130956 52148965 52149540 52151479 52152594 52152799 52162128 52163557 52165457 52168643 52170810 52174157 52174687 52176436 52181572 52181716 52182929 52183356 52185379 52187761 52193515 52193952 52193982 52195498 52202467 52210748 52214199 52214843 52219787 52219984 52223814 52224331 52225532 52227627 52230946 52231057 52237780 52243784 52244957 52246466 52250382 52254864 52259199 52259311 52262672 52267370 52270930 52274576 52276838 52277831 52280579 52282087 52284935 52286105 52286225 52290349 52290440 52295964 52296566 52301153 52306527 52310779 52312093 52317560 52321271 52321358 52322227 52322575 52326300 52329823 52332074 52333668 52338274 52340459 52341205 52341369 52347595 52350150 52353407 52355171 52362382 52362515 52365162 52368000 52371967 52376444 52376686 52380688 52382396 52384094 52388611 52388813 52389342 52394495 52395604 52397637 52399874 52402330 52402383 52402911 52407941 52411314 52416080 52420794 52425658 52426195 52428708 52431990 52439260 52439333 52439539 52442632 52447967 52452489 52459878 52461206 52463916 52464181 52464305 52465532 52465926 52466026 52474299 52474464 52476317 52480591 52485278 52485525 52490284 52495014 52498825 52500962 52501178 52505201 52509119 52511368 52518786 52519169 52522862 52523276 52524215 52527875 52529983 52530049 52532177 52535019 52535120 52535136 52539073 52542226 52545043 52546318 52551685 52554272 52560610 52565066 52568455 52569816 52571689 52579958 52580171 52584594 52584657 52586966 52587763 52589793 52591509 52594223 52595190 52595659 52598943 52599000 52602056 52607295 52608291 52612982 52613623 52617791 52617928 52624378 52625257 52626572 52632399 52632682 52635117 52638264 52638680 52642681 52645777 52647681 52648768 52649212 52649428 52651787 52652031 52655477 52658574 52662081 52663019 52665057 52666017 52666312 52668097 52671466 52671507 52673242 52677909 52683423 52686173 52687515 52687684 52690995 52695395 52695859 52701397 52707120 52713049 52716532 52716643 52717113 52720473 52726301 52726556 52727156 52732016 52732147 52737762 52742543 52743035 52743188 52747408 52749786 52753189 52755420 52757619 52767553 52767936 52768114 52770821 52773168 52775946 52778192 52783076 52787691 52790204 52791380 52796457 52797325 52798265 52803865 52805985 52808701 52811950 52816180 52823418 52826681 52828015 52831659 52831994 52842068 52843788 52846972 52847084 52848988 52849313 52849378 52852868 52858511 52858622 52860183 52862186 52869308 52872337 52873181 52877199 52877364 52879821 52883740 52883997 52890882 52898472 52899209 52902912 52913089 52913344 52913535 52916437 52918932 52924114 52927789 52932183 52939308 52940018 52943890 52947974 52949815 52953134 52954055 52955835 52956168 52960249 52967631 52977432 52981239 52986601 52991652 52993249 52995121 52996713 52997812 53000443 53004094 53004258 53006692 53014651 53018701 53019293 53024883 53027664 53027976 53033881 53034836 53038558 53042855 53047757 53048479 53053276 53058374 53061103 53067914 53072810 53077766 53082539 53082722 53088844 53091147 53091661 53091854 53099133 53099264 53101676 53107066 53112972 53114093 53115231 53119790 53121679 53126429 53128854 53130025 53130106 53132679 53135339 53142288 53143046 53144263 53146054 53153872 53159051 53162230 53169699 53173122 53180001 53182797 53188048 53199615 53202435 53206733 53209115 53209472 53212306 53227018 53232576 53236867 53244724 53244893 53245161 53251910 53256866 53260609 53262124 53262206 53268110 53271299 53273286 53274659 53275858 53275995 53278532 53280053 53283869 53283960 53285504 53293245 53293367 53300689 53307846 53309694 53310846 53311253 53313493 53315638 53318199 53320647 53324807 53326196 53330446 53331003 53331999 53344305 53345033 53350158 53353981 53357650 53361011 53363114 53364865 53365267 53366515 53367150 53372480 53379121 53380854 53382095 53388810 53393980 53394357 53396106 53396522 53396537 53397976 53398117 53398418 53399619 53403530 53408119 53408572 53410038 53411931 53417264 53418937 53419942 53420202 53421914 53425676 53427567 53431320 53432140 53432238 53432334 53436539 53442100 53449448 53452801 53452963 53457154 53459940 53464629 53466062 53471322 53477443 53479534 53483503 53484114 53492196 53497719 53501812 53502739 53503088 53509656 53510945 53513130 53515061 53524952 53526380 53531159 53537534 53537731 53551915 53552942 53555032 53555235 53561873 53562775 53566531 53567374 53568515 53577973 53583396 53586085 53596484 53597377 53598889 53600116 53601630 53607430 53607773 53612611 53618411 53623296 53631647 53636623 53640152 53640901 53642491 53648833 53652631 53657381 53658508 53662527 53662730 53662897 53664180 53664741 53668207 53670830 53672253 53676025 53688009 53692600 53693491 53699061 53700254 53702683 53708701 53711270 53712372 53712478 53723393 53723543 53728757 53732318 53738181 53740237 53746025 53750364 53751019 53756309 53757401 53761581 53773145 53776419 53781696 53783323 53785817 53789668 53793114 53793250 53794514 53795007 53796002 53796083 53802266 53806453 53808837 53809901 53812057 53815362 53818543 53822941 53827170 53837005 53839394 53841415 53844297 53845253 53847540 53850130 53859956 53864479 53865000 53869304 53869648 53871809 53872348 53874802 53876086 53878937 53879044 53882631 53882776 53886149 53886830 53891130 53891327 53894197 53896352 53896536 53898794 53900393 53904011 53906669 53911262 53918114 53918861 53919055 53923681 53924352 53928351 53930554 53930838 53931085 53938797 53940250 53944070 53948305 53950379 53951981 53952176 53955513 53957383 53961211 53962639 53963591 53967986 53968580 53972324 53974304 53977131 53977301 53982732 53986515 53987760 53992375 53996915 54001981 54007336 54015951 54025867 54048429 54048474 54053571 54054415 54057821 54059312 54060506 54061039 54062846 54067328 54076133 54078897 54080898 54088572 54091441 54092285 54093862 54100311 54106207 54106451 54110577 54113627 54137085 54138001 54143710 54145734 54151605 54151805 54151992 54152285 54152812 54153552 54156623 54158785 54161869 54167196 54172554 54177050 54181671 54183254 54189711 54204321 54208036 54220251 54221262 54221384 54227068 54229991 54234455 54236543 54239077 54243678 54244530 54247873 54254837 54264715 54264819 54265432 54271265 54272330 54274342 54278790 54279867 54280231 54284373 54289931 54291383 54294648 54297797 54300146 54302460 54306626 54307358 54316354 54318496 54334664 54339037 54339414 54348016 54352042 54352787 54357020 54359759 54361013 54362883 54364731 54372835 54372941 54376316 54378114 54381132 54381485 54382666 54383166 54385625 54389581 54390282 54393418 54397208 54398010 54400260 54402007 54402322 54404909 54406291 54406866 54409778 54410124 54412296 54413127 54415439 54419574 54422652 54427057 54427280 54430421 54436250 54436583 54442490 54444079 54447767 54449086 54450933 54451222 54451727 54451876 54452404 54453236 54455435 54458669 54459036 54459221 54459278 54460049 54460074 54463769 54468564 54469058 54472188 54472554 54475481 54475969 54478937 54480113 54480167 54483227 54490951 54493355 54499657 54504697 54509270 54509388 54513050 54518391 54519353 54521701 54522114 54522889 54528409 54528816 54532567 54534851 54536399 54538192 54543463 54544271 54547795 54554243 54558018 54560876 54563901 54566768 54568072 54571626 54571952 54576123 54577274 54578233 54580169 54586236 54587254 54588380 54596062 54598460 54604890 54605634 54605821 54606017 54608469 54613974 54614755 54615778 54616032 54621347 54623529 54632158 54635166 54638538 54640151 54646640 54651680 54658187 54667915 54673555 54678353 54682513 54682754 54683240 54686992 54687608 54688081 54690986 54692631 54696413 54699085 54701110 54707808 54709752 54712338 54715659 54720673 54721530 54722095 54724590 54725665 54729707 54730343 54744381 54746618 54747014 54751639 54755284 54764935 54765150 54770223 54776849 54779511 54781706 54784504 54788289 54790341 54795341 54800078 54803957 54806868 54807684 54809221 54811396 54816535 54824167 54825111 54827961 54830164 54832128 54833048 54836946 54843034 54843250 54847069 54851460 54854576 54854708 54855842 54856065 54860651 54862052 54863009 54865717 54869533 54870088 54870468 54870480 54876021 54876621 54879007 54879637 54880137 54884403 54885905 54886582 54894086 54896385 54897121 54897820 54902287 54902744 54902792 54911040 54913378 54915424 54916091 54921149 54921859 54923191 54928205 54931847 54934005 54937093 54937374 54937696 54943525 54947679 54951386 54957658 54960652 54960908 54961360 54969922 54971854 54977769 54979032 54981728 54982210 54987256 54991879 54995174 54995935 55001512 55003091 55008166 55008506 55010665 55017231 55019713 55020601 55021494 55028086 55034375 55035110 55044646 55045506 55047065 55054977 55055127 55062487 55069497 55075751 55078958 55082274 55089404 55091965 55093598 55113147 55116576 55118773 55124674 55134039 55136280 55137139 55140441 55143122 55152051 55153013 55156856 55157897 55158713 55161412 55164799 55166889 55169639 55170728 55173688 55175014 55178836 55180241 55187367 55194600 55201312 55202186 55209672 55210522 55214969 55216829 55220062 55222356 55226369 55232457 55232765 55235757 55236035 55240504 55256315 55256568 55257620 55276787 55280289 55282456 55285012 55288144 55289443 55293581 55295964 55297791 55298377 55301956 55304380 55305629 55309022 55312054 55317302 55318588 55322499 55322747 55326681 55334463 55336693 55338288 55338645 55343599 55349217 55351828 55352826 55354582 55355632 55359232 55360264 55363473 55368699 55374273 55378378 55379636 55382520 55396179 55397871 55400164 55405069 55406375 55424285 55431132 55435075 55443910 55447315 55448024 55452329 55453684 55454088 55457154 55457245 55460150 55466194 55470225 55478409 55488533 55516637 55519864 55540106 55553245 55574229 55574987 55582937 55589899 55595850 55596425 55598548 55601839 55603588 55613549 55616972 55622198 55627423 55631083 55640750 55643602 55647645 55653934 55657527 55668266 55669995 55670881 55671288 55683822 55684446 55686003 55692696 55696742 55698217 55703730 55704656 55705255 55715688 55732893 55737911 55738061 55741451 55745831 55750066 55751612 55753812 55756949 55757851 55761862 55766036 55769844 55774651 55774890 55776487 55784786 55786198 55788964 55790486 55790768 55790866 55797076 55799642 55803584 55808765 55813759 55820843 55824741 55829279 55834745 55846437 55850108 55852515 55860042 55865989 55873871 55877943 55878009 55882367 55889338 55893565 55894180 55896579 55900259 55902870 55907836 55909740 55911168 55913238 55915864 55918995 55924490 55929872 55934519 55935392 55935858 55940486 55944886 55947650 55950596 55964325 55966384 55979029 55982150 55988114 55989140 55992696 55995387 55996163 56001156 56004847 56007163 56008201 56012223 56015125 56015192 56015648 56018537 56024604 56025965 56028945 56029519 56032919 56032962 56035687 56038495 56038951 56048475 56051674 56052152 56055287 56061528 56074870 56081784 56086487 56089624 56090673 56098493 56098575 56103387 56110516 56111565 56125873 56133622 56136732 56159142 56161141 56161604 56168794 56184610 56246130 56251072 56256452 56263769 56274543 56274885 56279177 56281832 56284572 56287995 56291794 56292366 56297949 56303447 56305022 56315082 56315800 56322296 56322299 56322536 56328781 56333501 56337410 56338432 56341104 56344011 56346279 56347030 56349246 56353043 56362535 56364379 56365794 56368138 56368810 56372970 56373381 56378333 56379251 56383846 56386436 56386692 56388244 56393380 56393859 56401679 56403325 56407437 56407548 56409705 56413130 56414057 56416976 56420744 56427193 56430958 56437164 56437892 56438788 56438807 56439986 56440298 56441935 56442727 56443019 56447384 56448516 56450392 56453421 56459386 56459537 56459811 56460248 56463089 56463251 56469592 56469636 56473947 56477047 56478972 56484430 56484782 56488321 56490509 56490627 56495775 56497332 56503062 56503450 56511567 56518351 56536417 56574801 56582636 56637211 56848107 56848175 56882254 56933935 56969188 56986863 56992934 56992978 56994209 57004428 57006248 57007177 57012594 57013747 57016622 57016832 57017268 57023444 57024371 57026176 57032844 57036466 57037147 57037749 57048039 57052157 57057199 57064397 57068965 57072011 57076472 57076592 57080029 57084522 57084821 57085266 57085396 57090191 57096660 57097728 57101852 57107109 57113600 57116039 57117198 57121521 57123901 57126319 57126807 57130150 57132335 57133838 57139825 57141803 57141972 57142211 57150733 57155262 57156178 57169354 57170958 57174031 57174638 57176899 57180122 57184665 57186762 57190451 57195766 57200774 57204408 57205435 57206868 57207208 57212182 57213774 57216774 57223329 57227113 57238864 57241824 57243900 57248829 57250012 57254361 57259073 57261313 57262829 57265994 57266793 57266979 57272503 57277461 57277469 57281444 57291088 57297192 57307194 57308824 57310119 57314970 57319021 57322171 57322812 57323955 57336362 57340179 57349968 57351610 57352313 57355997 57359759 57362340 57363110 57368000 57372086 57374626 57375555 57383334 57387491 57390330 57390741 57390774 57398479 57403640 57412333 57420587 57425404 57433555 57486449 57487326 57492847 57501893 57540643 57551366 57551380 57569308 57576109 57598595 57601467 57608783 57611046 57616103 57620665 57621172 57646300 57655682 57661147 57702124 57703825 57706136 57708572 57735786 57753678 57753743 57786408 60833439 60852391 60858724 60872725 61029493 61059069 61076541 61150601 61151190 61159484 61162332 61165391 61172799 61173524 61196633 61198434 61212019 61232628 61235990 61243592 61248568 61264585 61269354 61277717 61303376 61322727 61391619 61396459 61405860 61420892 61426443 61437662 61442000 61447260 61451921 61455314 61458798 61462208 61474596 61486471 61488653 61489822 61491495 61496614 61501606 61509828 61513236 61516056 61520550 61520768 61524701 61526704 61527190 61534949 61536851 61546407 61553656 61556413 61561966 61563672 61578961 61582380 61588005 61590770 61596308 61602558 61607910 61614721 61616006 61618449 61636871 61639515 61643342 61646117 61652731 61667192 61671887 61677124 61681283 61688753 61699044 61704895 61715985 61716814 61717452 61722883 61729926 61738462 61742061 61752496 61759209 61762080 61764965 61772048 61787618 61789074 61793706 61797437 61800902 61805576 61811481 61816396 61825237 61834599 61841131 61849271 61849979 61853690 61853726 61855640 61861765 61865036 61873488 61874244 61875962 61877858 61878624 61880430 61886923 61891156 61902362 61913000 61915904 61917087 61922001 61929319 61937874 61938861 61943222 61943322 61943324 61945255 61947371 61951947 61956247 61960900 61968589 61972470 61973102 61974415 61976758 61984034 61989460 61989681 61992723 61995225 62006767 62010998 62012001 62012947 62027012 62033987 62038863 62041057 62048550 62053223 62056786 62062221 62067189 62072637 62077697 62077952 62080224 62086845 62087632 62088734 62097736 62099759 62101137 62146564 62147160 62177449 62239181 62239421 62243297 62244853 62247343 62247376 62250222 62250247 62256734 62313573 62317819 62344918 62352233 62522128 62528040 62556247 62644924 62661470 62687199 62706179 62713620 62726143 62727921 62732048 62738204 62747910 62750288 62750566 62758576 62762303 62768979 62774691 62782387 62786125 62794813 62795615 62797573 62799174 62808801 62817652 62822461 62822774 62822988 62826133 62832329 62836988 62851799 62853864 62856267 62863239 62867389 62876032 62886723 62893344 62895604 62897605 62898318 62902069 62907261 62908354 62912554 62916883 62919979 62923677 62926505 62931682 62942159 62942980 62948863 62957337 62957464 62961511 62968423 62968886 62971953 62972479 62977643 62982107 62983206 62985284 62986696 62993459 62996344 63006225 63014232 63015389 63019270 63022397 63022882 63029851 63038795 63040671 63046129 63052965 63054061 63056334 63060248 63068608 63073499 63073846 63082366 63086230 63091788 63096960 63104179 63107443 63112274 63115721 63128585 63133110 63137285 63138335 63141167 63145021 63151160 63151182 63152609 63156040 63156619 63156949 63167935 63174589 63179852 63182873 63187897 63190407 63195076 63198243 63199585 63201596 63202113 63207861 63214430 63217215 63226439 63227311 63228182 63232599 63236618 63242717 63246077 63248222 63252627 63256781 63259584 63263093 63266971 63272280 63279575 63279981 63284030 63287854 63288936 63292567 63297820 63301127 63303736 63305926 63310804 63311575 63311965 63316438 63318764 63319100 63322137 63337624 63343043 63346014 63353533 63358618 63360788 63360936 63364006 63367466 63368599 63370993 63374653 63377036 63377856 63383420 63387602 63393115 63397659 63409031 63414155 63416918 63417896 63420883 63432973 63435061 63440704 63445147 63450382 63460163 63466494 63474585 63480802 63484142 63489211 63492062 63497389 63500780 63502621 63507736 63512724 63516949 63523959 63525280 63529012 63531390 63531760 63540138 63547486 63551153 63552678 63552981 63561957 63566375 63567849 63576716 63580751 63594484 63598724 63612579 63616178 63616187 63633507 63636964 63638031 63638189 63646710 63650387 63657851 63659173 63662824 63662872 63669072 63669763 63673037 63677014 63677074 63682850 63687238 63692586 63697124 63703312 63704385 63705265 63712392 63717391 63724397 63725879 63731700 63735169 63737599 63737625 63737654 63741987 63749191 63755506 63759169 63760767 63767534 63768970 63772581 63796657 63800779 63803956 63808000 63808330 63808628 63814455 63816453 63821499 63826097 63827974 63830153 63831249 63835416 63842562 63846568 63848670 63851303 63851391 63857334 63862246 63863389 63865712 63874016 63877192 63893656 63909947 63914311 63927793 63934209 63973553 64065182 64065269 64093201 64096457 64107655 64110190 64118466 64121831 64124398 64127736 64131023 64131995 64133236 64140663 64147361 64154873 64156672 64168559 64169241 64171603 64176171 64179147 64181951 64182186 64183133 64185900 64191449 64198008 64201080 64212122 64217962 64234971 64239677 64242284 64242446 64246892 64247437 64250914 64255706 64256410 64261428 64268203 64268923 64270778 64276490 64276584 64276602 64284674 64286647 64287004 64288141 64290828 64298907 64303224 64307489 64310901 64311480 64319047 64320903 64327927 64330610 64331166 64337519 64340971 64353143 64355307 64363508 64367871 64368579 64466014 64471630 64495272 64605406 64610254 64615198 64627715 64676140 64681600 64683401 64688024 64698328 64702231 64704380 64709362 64710489 64718643 64720873 64738437 64740072 64777105 64788072 64798717 64801710 64806650 64827263 64831956 64837510 64847752 64851495 64856753 64861157 64873557 64877556 64899055 64901258 64911489 64916659 64922313 64926347 64927580 64952801 64963547 64964113 64968552 64971668 64987509 64991338 64998269 65003820 65011936 65016238 65022605 65026267 65035699 65047295 65049555 65051339 65056977 65060347 65060517 65061515 65067534 65068929 65074729 65076672 65082378 65086744 65094933 65097090 65102862 65106122 65116229 65118430 65121604 65126859 65132500 65135462 65142414 65144875 65146399 65151499 65153241 65156348 65161115 65174579 65178438 65183095 65189525 65192145 65207327 65207690 65210161 65216877 65224582 65225464 65228949 65230262 65236873 65237529 65237599 65247710 65247711 65247792 65252030 65256178 65263273 65272040 65276451 65282042 65284293 65295351 65297563 65304146 65306755 65311266 65319386 65323997 65326020 65327697 65334074 65335469 65343538 65347291 65350596 65362230 65371873 65376344 65381911 65382144 65388226 65390965 65398264 65400226 65407060 65412548 65415754 65415876 65422193 65427246 65430557 65437731 65444571 65447483 65454758 65457128 65461911 65462839 65466022 65488071 65500781 65507354 65510098 65516814 65518491 65518640 65521656 65522580 65529864 65532685 65541459 65541494 65545038 65548165 65552211 65559362 65563069 65568952 65572623 65580505 65584393 65584656 65592689 65595123 65599331 65600859 65608755 65611921 65612955 65624213 65625107 65625626 65632765 65633559 65635077 65641251 65642476 65648384 65651624 65656432 65663389 65665737 65677061 65681505 65686571 65687833 65692656 65694031 65698483 65712727 65716638 65722060 65727592 65732095 65735116 65741250 65744683 65748621 65752361 65756821 65761287 65776096 65783593 65787711 65791597 65793707 65795931 65798507 65799101 65803796 65809030 65813073 65816386 65818439 65818746 65823862 65826685 65827225 65829299 65832759 65833062 65835124 65837242 65848017 65848953 65852116 65863670 65865193 65869242 65870761 65883814 65885965 65893704 65898160 65911123 65918245 65921218 65931464 65935008 65935040 65937129 65941488 65946104 65947358 65951388 65951458 65952205 65980188 65987650 66014127 66024909 66030367 66032677 66060877 66067397 66083384 66094062 66134203 66143519 66149676 66180495 66185773 66190153 66196645 66198361 66202430 66211352 66217624 66222929 66226516 66230546 66232683 66232817 66236294 66240135 66244042 66245257 66248033 66252980 66256855 66260331 66265264 66267530 66273341 66275736 66281811 66282517 66289496 66290398 66293387 66295026 66299612 66302490 66309306 66312090 66312901 66316241 66320608 66325539 66325549 66336213 66342631 66346407 66349200 66350717 66357126 66357447 66359991 66360760 66361950 66366464 66372375 66374195 66374891 66375349 66383550 66385192 66392616 66392708 66394746 66398526 66399283 66402511 66408632 66409862 66412066 66413693 66416444 66422182 66422249 66424442 66426121 66431378 66435504 66437936 66443521 66444552 66447809 66448445 66449244 66451901 66464144 66465670 66470883 66470912 66471080 66477894 66481972 66487989 66492765 66498841 66501952 66502156 66505787 66513969 66517114 66520332 66526594 66529249 66532174 66536860 66537228 66537440 66542497 66543249 66545988 66552035 66552692 66552827 66552863 66557997 66563698 66566267 66569226 66572054 66583199 66583841 66588591 66590005 66595859 66600642 66606654 66612666 66617483 66618325 66622269 66626543 66628044 66628619 66631237 66632054 66639406 66642773 66649380 66650753 66664019 66665066 66665092 66667364 66667374 66674376 66677301 66681137 66682068 66689649 66693748 66696749 66702629 66706562 66709852 66716793 66719328 66723492 66729319 66732578 66742199 66745307 66751588 66757986 66760405 66762899 66768364 66771237 66772587 66776921 66777434 66783073 66799014 66801344 66802440 66808362 66811540 66815705 66815757 66817258 66821103 66821555 66828342 66832359 66837709 66842334 66846500 66857945 66861488 66868123 66870196 66873991 66874459 66876294 66881437 66885564 66893726 66896161 66899484 66901988 66902750 66906325 66908519 66910353 66912857 66917372 66918767 66922594 66923941 66926825 66931400 66937486 66937690 66942864 66949040 66951760 66955901 66956136 66956795 66962344 66962900 66967672 66970670 66979045 66982104 66998230 66998630 66999750 67002049 67006202 67012381 67018825 67022036 67022555 67026818 67031568 67035701 67042619 67044173 67047080 67048958 67052964 67053786 67057402 67068523 67072783 67073445 67077011 67077347 67082965 67087887 67094319 67095999 67102258 67107270 67113865 67117374 67117495 67118061 67120034 67122625 67124296 67127994 67130550 67131336 67137020 67137292 67141689 67147135 67147815 67153494 67159297 67161252 67161761 67164545 67166940 67170706 67172310 67177488 67181576 67183349 67187148 67189567 67190351 67194234 67196305 67200688 67204089 67207691 67209799 67213900 67218758 67222796 67224796 67226848 67229225 67235999 67240198 67245786 67247609 67252993 67256418 67257890 67263300 67268512 67270298 67275521 67281957 67288969 67292741 67296404 67300487 67308047 67324200 67325643 67332422 67341942 67342747 67342920 67346345 67354186 67358278 67364703 67365965 67368068 67370098 67382272 67388776 67392679 67395822 67396562 67400607 67409100 67410746 67415394 67421727 67427145 67427547 67430469 67435049 67437375 67437524 67440476 67449648 67450682 67456724 67460778 67462236 67462530 67462576 67463125 67464886 67468094 67470725 67473001 67478845 67484935 67485507 67492447 67499844 67500250 67500255 67504590 67506749 67510380 67516305 67521897 67525777 67531713 67537066 67540833 67544145 67545773 67548391 67554477 67558622 67561606 67564391 67565918 67567429 67569616 67571709 67574693 67578387 67578425 67581699 67581840 67586892 67590122 67593116 67598151 67601222 67603381 67610778 67616756 67623028 67623286 67626879 67630598 67637533 67641985 67645897 67658551 67659931 67663734 67666667 67674467 67677637 67683112 67688941 67692047 67697559 67702376 67707203 67718691 67722726 67728935 67731980 67738777 67743406 67749903 67751075 67751858 67757716 67762477 67768532 67772531 67777362 67781196 67784865 67785772 67791518 67794616 67796639 67799707 67800951 67801420 67807440 67807526 67808534 67811890 67812027 67817253 67820851 67822609 67824770 67826484 67833025 67835793 67836201 67841680 67843758 67844246 67847592 67851071 67858979 67868374 67871851 67873015 67877986 67883102 67888858 67889501 67891979 67892907 67897613 67900814 67907021 67912779 67916167 67918231 67920762 67926234 67932701 67935730 67944263 67945312 67946833 67948618 67952094 67956169 67962092 67965780 67971937 67973236 67973337 67973438 67980341 67982147 67983372 67986978 67994214 67999862 67999914 68002271 68004370 68007029 68010127 68017001 68019122 68019893 68022699 68024664 68028227 68031547 68038892 68044368 68047935 68048136 68052790 68058071 68061610 68070540 68075073 68076178 68079902 68084522 68085213 68087578 68093315 68098244 68114089 68116511 68123511 68124157 68124238 68136172 68136857 68141607 68147067 68147147 68150189 68154610 68156621 68160207 68165674 68171816 68178978 68196453 68201713 68202739 68205938 68210395 68216524 68234810 68236215 68242890 68247005 68249119 68251089 68255055 68261420 68266607 68272900 68277724 68279105 68284735 68286896 68287466 68296194 68299335 68303203 68304426 68307456 68310496 68315701 68322634 68329157 68339696 68339754 68341586 68348799 68350735 68356389 68363548 68368039 68373453 68374140 68375546 68381576 68383258 68386660 68389275 68395412 68403340 68409151 68416498 68418391 68420018 68420355 68429398 68432156 68434500 68435747 68437139 68437384 68443876 68446526 68447728 68453346 68454841 68456077 68460454 68460807 68466873 68476754 68479374 68483773 68486885 68489364 68492317 68497635 68499767 68500730 68504828 68516737 68517400 68517773 68527319 68530895 68538743 68541196 68547040 68554574 68564139 68569384 68573508 68575878 68585661 68587770 68590326 68594625 68595670 68596265 68599167 68602954 68605936 68609914 68613512 68618209 68619047 68622857 68628786 68631121 68636107 68638709 68642183 68647045 68650516 68654738 68664497 68671730 68678338 68678847 68685359 68689492 68691987 68694670 68699562 68703550 68703684 68705549 68712425 68713085 68713730 68718256 68719820 68723623 68727082 68732385 68734223 68738048 68741464 68747108 68754752 68758502 68761937 68764734 68777531 68778177 68782780 68784669 68785304 68787507 68793966 68796464 68804419 68808987 68814493 68818778 68821495 68827396 68830483 68833056 68838111 68842161 68848782 68853581 68858077 68864779 68865831 68873938 68876637 68882365 68894762 68895623 68900448 68913142 68914433 68916881 68921388 68924036 68928192 68934638 68935551 68942365 68943174 68946187 68953299 68962270 68963310 68965210 68974680 68976495 68977457 68982244 68991141 68992370 68999067 69004818 69005493 69010766 69015022 69019053 69023161 69025658 69033501 69038363 69042511 69049207 69053901 69056854 69061800 69066107 69070277 69071746 69081661 69081963 69087294 69089936 69093295 69099770 69102525 69102670 69114324 69119740 69123079 69123434 69125583 69131746 69134176 69138924 69141778 69144709 69148239 69151807 69167977 69168227 69171950 69173274 69180943 69181486 69185908 69187387 69192373 69194190 69196487 69201491 69205757 69211602 69212076 69216691 69217529 69219012 69222768 69223329 69229199 69231220 69235729 69240720 69240846 69248265 69249436 69250244 69252285 69263903 69268456 69270104 69284496 69289378 69291348 69292031 69299202 69300355 69304392 69304995 69307169 69314269 69319142 69320813 69322901 69324556 69326527 69333568 69338206 69340454 69342268 69347758 69348103 69348594 69350067 69354701 69358201 69359081 69360501 69361333 69364304 69366700 69367727 69369142 69378309 69383137 69383941 69385689 69388354 69388455 69402708 69408324 69409692 69410926 69413559 69416782 69422596 69425708 69432277 69437858 69443685 69446847 69447626 69452675 69454272 69459700 69462559 69463750 69463832 69465223 69467943 69471727 69474377 69474852 69479796 69479982 69481672 69484037 69487571 69489429 69494206 69499328 69500230 69500773 69500813 69502969 69506737 69512464 69514939 69518178 69520318 69523537 69525391 69529257 69529371 69536765 69543417 69543994 69549598 69550994 69553656 69556646 69557190 69560793 69564754 69567282 69573338 69576429 69581566 69582121 69588207 69588868 69590269 69591831 69595391 69602125 69602340 69606141 69607797 69611081 69615653 69617165 69617570 69621754 69627341 69632891 69633376 69635310 69640137 69641066 69645256 69648904 69650274 69653173 69653415 69654938 69656406 69659029 69661351 69663768 69664040 69664302 69664762 69668312 69672166 69676579 69678632 69682454 69686874 69693578 69700359 69712075 69713067 69722003 69725982 69728482 69730960 69737650 69737750 69738072 69741902 69743152 69743351 69748235 69752903 69754173 69756844 69762199 69766489 69776219 69782459 69794039 69795835 69800070 69805600 69811534 69812845 69818202 69821436 69831935 69832129 69842253 69842991 69858386 69862073 69867990 69870426 69875539 69881411 69882954 69885122 69892748 69897466 69903515 69905481 69909101 69911276 69911311 69912760 69917925 69933893 69936706 69943528 69947829 69952826 69958713 69962388 69966363 69969786 69973773 69977124 69980976 69987385 69989597 69993943 69996005 69997324 70001494 70001996 70002741 70007765 70012368 70013182 70013529 70017774 70029121 70031215 70031548 70032120 70040931 70041046 70041704 70046617 70053541 70053762 70059667 70061662 70068058 70071460 70077810 70079488 70081307 70086388 70087989 70090728 70098643 70101713 70107397 70110326 70113433 70121464 70124002 70127360 70127531 70133939 70143039 70148285 70152795 70155150 70160364 70168115 70174070 70176771 70180834 70186643 70187466 70188984 70190273 70198046 70199426 70200273 70206439 70211052 70216085 70221972 70226716 70230989 70244732 70245461 70248037 70250260 70259671 70263404 70268291 70270592 70274873 70276378 70281395 70283082 70285469 70292767 70298425 70302210 70306306 70309480 70311514 70316678 70323240 70324886 70327939 70331952 70337352 70341583 70344667 70347589 70354532 70356281 70366348 70373010 70373438 70378778 70382143 70385564 70386741 70393830 70396220 70404140 70404213 70405721 70412445 70412731 70418053 70422252 70428035 70430932 70432424 70435994 70443586 70447537 70451736 70454535 70454788 70455017 70455732 70458991 70461773 70462795 70465855 70467228 70469912 70472370 70484013 70488223 70493362 70500040 70500922 70506252 70510973 70519341 70522765 70523017 70526561 70534310 70537739 70538136 70540652 70541816 70550119 70550645 70559350 70560220 70566800 70571343 70574164 70577950 70588235 70589294 70593309 70593506 70597354 70601229 70606238 70612268 70616899 70623687 70629091 70631497 70637423 70640979 70645109 70650585 70658045 70659368 70661218 70661872 70665158 70674882 70678650 70682362 70686302 70692435 70697917 70701046 70709633 70713612 70719489 70721691 70726398 70731641 70739953 70741342 70748185 70752456 70753925 70755016 70761346 70771031 70772626 70773378 70778862 70784148 70788492 70789593 70794187 70796674 70803551 70807267 70812558 70812876 70819548 70823906 70826402 70830575 70836197 70836288 70841077 70842906 70845550 70849179 70851924 70861586 70865035 70866772 70877266 70883303 70887079 70887308 70891730 70895438 70902766 70902860 70907114 70909825 70916551 70924415 70924939 70925105 70925603 70930623 70933258 70933916 70937179 70937270 70946017 70951994 70955430 70956601 70958425 70962196 70962825 70967031 70970909 70973427 70976171 70978458 70980740 70980984 70981302 70987831 70988227 70990825 70992367 70993180 70997233 70997822 71000799 71009785 71010319 71014517 71015839 71027553 71027948 71030127 71031632 71032919 71037984 71040325 71040822 71042141 71045719 71049686 71051455 71053381 71055172 71056539 71058989 71060113 71064429 71066118 71067524 71075601 71078981 71089066 71092820 71095624 71096219 71102718 71103987 71105745 71109243 71112920 71113565 71117812 71118209 71123392 71124768 71126145 71126219 71133166 71137586 71138991 71140939 71142805 71146168 71146691 71152575 71153914 71157013 71162217 71163233 71167339 71168665 71177343 71177493 71182211 71185927 71190266 71195233 71200256 71207709 71212276 71220862 71222922 71225777 71230016 71235553 71238748 71247049 71248009 71251111 71256508 71259462 71263718 71266221 71268516 71270664 71278797 71283389 71287114 71287637 71288088 71292823 71293945 71295722 71296847 71297184 71301583 71306746 71307747 71312472 71312892 71316072 71320768 71330205 71336470 71342574 71344912 71347326 71348020 71352250 71352665 71353556 71355286 71361407 71366896 71367054 71371435 71373339 71378182 71379700 71380747 71381762 71391740 71395041 71403110 71418018 71423263 71427737 71439144 71447413 71450712 71455158 71472772 71485763 71498236 71508807 71521750 71547644 71551210 71581730 71595557 71615618 71626961 71632959 71635440 71638943 71643230 71663154 71674926 71675224 71676035 71681648 71688820 71694120 71695682 71701436 71716715 71723934 71729505 71737470 71777350 71805033 71814642 71838239 72135078 72162442 72162724 72171211 72179548 72183234 72184341 72188105 72189481 72190670 72195480 72207273 72208360 72213216 72216509 72223684 72244437 72250744 72258148 72263677 72268366 72268527 72269146 72273879 72276966 72288542 72289263 72290742 72297907 72303851 72308647 72316907 72325265 72326908 72341705 72346607 72351341 72351438 72363301 72383328 72384426 72386966 72396877 72399451 72401487 72420040 72427959 72432307 72432398 72432536 72439547 72444362 72447954 72453227 72453983 72458855 72458876 72462961 72472103 72479054 72484936 72493928 72496661 72499143 72501516 72501944 72504665 72509090 72509751 72512821 72512885 72519100 72519376 72520302 72522700 72526537 72528574 72530293 72533444 72537360 72539195 72543237 72545338 72552483 72558136 72568308 72584283 72587449 72590532 72594114 72599614 72600415 72606092 72610713 72616971 72621113 72628830 72631605 72632137 72636138 72637789 72638904 72640758 72648812 72651715 72654372 72657616 72658652 72661396 72665077 72670386 72677514 72682034 72687493 72687598 72692788 72696131 72708573 72713586 72719410 72725953 72732208 72738726 72743440 72748684 72752840 72761885 72765318 72771221 72771273 72775729 72775876 72784179 72789789 72791382 72799265 72804700 72815364 72822387 72822505 72828265 72830168 72834622 72837335 72840976 72848004 72848163 72851801 72852756 72852792 72857211 72859755 72861943 72864237 72864360 72866296 72867373 72867481 72882811 72882879 72888333 72892666 72897349 72901833 72905851 72911635 72916330 72929211 72931984 72936304 72942143 72947434 72948168 72950423 72959071 72960726 72966132 72982349 72991891 72996323 73001456 73012014 73016851 73036712 73042252 73058476 73061922 73062662 73067738 73073004 73083385 73086574 73095477 73107945 73111560 73117257 73121817 73126131 73134348 73136780 73144680 73163034 73167195 73172801 73181556 73197267 73210334 73212808 73213116 73217611 73222193 73230501 73232121 73236149 73244270 73245697 73246197 73255613 73261066 73271578 73274509 73275476 73282508 73286978 73291644 73293040 73298667 73301907 73303215 73305679 73313836 73316974 73321893 73325015 73326701 73334206 73334428 73342508 73346731 73347359 73350726 73352664 73352707 73352787 73365299 73371428 73391227 73412776 73412951 73417622 73421838 73429076 73441839 73457151 73480264 73488590 73497856 73498590 73508448 73508570 73511038 73516795 73525230 73527347 73527428 73533103 73534809 73546018 73551029 73692396 73804308 74650865 74671420 74673858 74675576 74713154 74759067 74759154 74767836 74771512 74772134 74777107 74778490 74780651 74783180 74785269 74787998 74788474 74792433 74801560 74801953 74809865 74817211 74822748 74828291 74834159 74838178 74842481 74845333 74846248 74853004 74858215 74860617 74864803 74866261 74867722 74867837 74872166 74872513 74876339 74881252 74891962 74893011 74895819 74900759 74908301 74910236 74912444 74914275 74916308 74919556 74924126 74929370 74934638 74935295 74941760 74949733 74953224 74954542 74957264 74961357 74963227 74964048 74969556 74972928 74976206 74979336 74979465 74982457 74985068 74993651 74995228 74998758 75000026 75011087 75016850 75039654 75041006 75042182 75047912 75049012 75057863 75064673 75066541 75072656 75084456 75089506 75091537 75095416 75101127 75108186 75122650 75123223 75141226 75141379 75141442 75152123 75158981 75177829 75182896 75198625 75202897 75205014 75207771 75215747 75219697 75223238 75228666 75232730 75233750 75234900 75236304 75241867 75242363 75245249 75249885 75250058 75253056 75261910 75263174 75269939 75275292 75289105 75293539 75295670 75301043 75308509 75308695 75313817 75315077 75316179 75326972 75328870 75330184 75334017 75337420 75342748 75345368 75346295 75350974 75357122 75367228 75374708 75378052 75381138 75393725 75402281 75402494 75405494 75406649 75411722 75418388 75422562 75427230 75433372 75439865 75448471 75454881 75458542 75465812 75471615 75476297 75476552 75488843 75492287 75495236 75501273 75508624 75511500 75518575 75520986 75528162 75536081 75539214 75542848 75546729 75551787 75558852 75564301 75565386 75569733 75572371 75575258 75582160 75584961 75585036 75593476 75593871 75596621 75598183 75603467 75604323 75607579 75612823 75618903 75622545 75626670 75628311 75631104 75636609 75641784 75644380 75646883 75648255 75651271 75652616 75652652 75658413 75666978 75672622 75678278 75794735 75797717 75801696 75802518 75808829 75812339 75818441 75824175 75826949 75827284 75832035 75856016 75897097 75897209 75899491 75900361 75912826 75920638 75921757 75932137 75949303 75953575 75961477 75962666 75963088 75968219 75977548 75977629 75982113 75987055 75988500 75993508 75996558 75996779 76001620 76002652 76002961 76003059 76012874 76013043 76013207 76019674 76021733 76021806 76029114 76037728 76038864 76042048 76042939 76049696 76051802 76060039 76060906 76061070 76061151 76061385 76072299 76081915 76082189 76092200 76098225 76105392 76105672 76113199 76122308 76126676 76127051 76132237 76132946 76141542 76147105 76155206 76158343 76160092 76166608 76172601 76177422 76186383 76249530 76317429 76364005 76370390 76371784 76375150 76375474 76377507 76424516 76426640 76426743 76432862 76438501 76441016 76441338 76445567 76446123 76448651 76451809 76453310 76456319 76462365 76466776 76469026 76472338 76475388 76480458 76480649 76488346 76491447 76494023 76496277 76499240 76503536 76503886 76507526 76508278 76508752 76512103 76513549 76515268 76517718 76518143 76520250 76526424 76528870 76532549 76536267 76540062 76547747 76548543 76552664 76553881 76555010 76559143 76559339 76561444 76561971 76568690 76571866 76576822 76579927 76584426 76587331 76593709 76595365 76603200 76603986 76604064 76604329 76605235 76610337 76613252 76617678 76617748 76622181 76629493 76634527 76637213 76638091 76642988 76645048 76645988 76647443 76650996 76658273 76661257 76666771 76667887 76667936 76673393 76675073 76681411 76687807 76692112 76695270 76698158 76706376 76707681 76714782 76719516 76724863 76726205 76734239 76736449 76741322 76745356 76745726 76748568 76752971 76755268 76755592 76760813 76768704 76777970 76781611 76783668 76786172 76788030 76794902 76796067 76802917 76809683 76811717 76814745 76815934 76823754 76825523 76829525 76832953 76839292 76841404 76848199 76850195 76851507 76852120 76855096 76859872 76863141 76868764 76871620 76873192 76873871 76876904 76880253 76888825 76892293 76897519 76900448 76903995 76904872 76908428 76909466 76910803 76915530 76918752 76922093 76924525 76926695 76932439 76938799 76941794 76945318 76954250 76958520 76962884 76969325 76969799 76977416 76980131 76982713 76984957 76986855 76986897 76994314 76998648 76999542 77003520 77005790 77009430 77012638 77017792 77022365 77028490 77035625 77044965 77046266 77066155 77071376 77074549 77079259 77081109 77100729 77101834 77108606 77114013 77117902 77121925 77128794 77133998 77139507 77144572 77145448 77151795 77157155 77159249 77161372 77165405 77166465 77169769 77170146 77170397 77175753 77175868 77182247 77187752 77189656 77189736 77194316 77197784 77202732 77206024 77206721 77208863 77210589 77215436 77222530 77222579 77226385 77234748 77237902 77243765 77247031 77253196 77257782 77261727 77264315 77266565 77268664 77271292 77272415 77273189 77275138 77277195 77278552 77279066 77283837 77284592 77284911 77285439 77289194 77291706 77291885 77296867 77303638 77306553 77307856 77312970 77315131 77319608 77323807 77324494 77326662 77327311 77330673 77336439 77341092 77347020 77352051 77352161 77352533 77355384 77362540 77366733 77367248 77368326 77368775 77369155 77374064 77378571 77379425 77382750 77383290 77385086 77391195 77397488 77398325 77400956 77405726 77408970 77414383 77416174 77419790 77421932 77429218 77430598 77433831 77437756 77440485 77440991 77441042 77441122 77442802 77444200 77444767 77446027 77452683 77457149 77462403 77465574 77472325 77474303 77478762 77483026 77485124 77488267 77490151 77498315 77502591 77507476 77508606 77510310 77516789 77517181 77520979 77528283 77528333 77529089 77536292 77540818 77543918 77546409 77547604 77552047 77552654 77553747 77556929 77559318 77564185 77564681 77565217 77570610 77573411 77576477 77581344 77585507 77589906 77594136 77594548 77598043 77600793 77605047 77607483 77612388 77618215 77618856 77620182 77621037 77621216 77621624 77625783 77627467 77631970 77638513 77638684 77641237 77641849 77643083 77652328 77652657 77652814 77652892 77657618 77660492 77662646 77667082 77669891 77672537 77673002 77673104 77676895 77677133 77677378 77680106 77681838 77682594 77682679 77684753 77687008 77688183 77688229 77690137 77690661 77692599 77692871 77693200 77694658 77699358 77699807 77702408 77704283 77704647 77704703 77704725 77707633 77708530 77710871 77715435 77715524 77717235 77717612 77720705 77724331 77727588 77729141 77729438 77731982 77733457 77733509 77733641 77734257 77734667 77738429 77746915 77751028 77757707 77759145 77761115 77764212 77766615 77770891 77772299 77775352 77782639 77787913 77789048 77792571 77798006 77799816 77802236 77805682 77813628 77819241 77822498 77826881 77828888 77831100 77831140 77833017 77837993 77840602 77840943 77841475 77844504 77848167 77851799 77853062 77854449 77856736 77859223 77861244 77863626 77868393 77871061 77877349 77881426 77881985 77890364 77891800 77898011 77899244 77902021 77902388 77902412 77906885 77907765 77914598 77919095 77921592 77922589 77926600 77926732 77927466 77927642 77931779 77931977 77934115 77934210 77937885 77938532 77939350 77944951 77947152 77952516 77954200 77956320 77956440 77956581 77957258 77961452 77962645 77965932 77969103 77970565 77975497 77979279 77983441 77989864 77994525 77998253 78000556 78002351 78004900 78007451 78009456 78013750 78018654 78021120 78022994 78027040 78029156 78034259 78039034 78039286 78042277 78043146 78047016 78050458 78050685 78055893 78059929 78061962 78068199 78072155 78077208 78079268 78081583 78084654 78086827 78095262 78107388 78107964 78116406 78124860 78128632 78129430 78136346 78138155 78142049 78144447 78148629 78149733 78153400 78157119 78160179 78168264 78173843 78176986 78183810 78184714 78185105 78198729 78203348 78205599 78207908 78211877 78219588 78222419 78227471 78233366 78235488 78236170 78239157 78240058 78242893 78244540 78245059 78252841 78256128 78256788 78267425 78271498 78272137 78276537 78278101 78280448 78289921 78290405 78298876 78299019 78299170 78304190 78305367 78309907 78313652 78317572 78317627 78320339 78320587 78327583 78332911 78337576 78338829 78340458 78341296 78346735 78352676 78356183 78360119 78360692 78365231 78366236 78376274 78376653 78381161 78381368 78383341 78387250 78389448 78391117 78392800 78393823 78395166 78404538 78404943 78408485 78408961 78413960 78415177 78421219 78424908 78426461 78432640 78433081 78433262 78439557 78440728 78442817 78443586 78445109 78447937 78451368 78453399 78455340 78458607 78458882 78460113 78461277 78468755 78470413 78470443 78478505 78481204 78484094 78485229 78488107 78491817 78496326 78497301 78497632 78501208 78506126 78506856 78509222 78510678 78514735 78515864 78517436 78523025 78526281 78530685 78534585 78536740 78541452 78544192 78550805 78557028 78557335 78561691 78569384 78571378 78582463 78582534 78582811 78583087 78586123 78590014 78590201 78591398 78592077 78594231 78595891 78599111 78599688 78602309 78605961 78610460 78617187 78617517 78624328 78628259 78634169 78635555 78636127 78636321 78639781 78640904 78652541 78652789 78658821 78659591 78660644 78663042 78666330 78669812 78671581 78673888 78675695 78682503 78684199 78688487 78691547 78697314 78702651 78707327 78711790 78713801 78715944 78719106 78722843 78722889 78728319 78732512 78734069 78736265 78745044 78748628 78751454 78752175 78757784 78765400 78766565 78774569 78776947 78778220 78778786 78782581 78782714 78785820 78786236 78793466 78801985 78803385 78806049 78807667 78812500 78819221 78822168 78828757 78829367 78831461 78831538 78833758 78835343 78842196 78843675 78848718 78850350 78852459 78853234 78856179 78857525 78859015 78860171 78862899 78865013 78872871 78874524 78876122 78877699 78880523 78880571 78890806 78890974 78891697 78892461 78898545 78903557 78906234 78910390 78914276 78915454 78917799 78919175 78922169 78922637 78929608 78929869 78932598 78932741 78932787 78934375 78936731 78940084 78947991 78951114 78953727 78955358 78963419 78968273 78972889 78973887 78974308 78978262 78979132 78979245 78980123 78982051 78982250 78985740 78992809 79001717 79007819 79013910 79014602 79020398 79028296 79031024 79033673 79036715 79039139 79042877 79046794 79051478 79060326 79069885 79074346 79078777 79079577 79081199 79085642 79087189 79088075 79094789 79095531 79099253 79103059 79107112 79108257 79110232 79115814 79120427 79126171 79129919 79131280 79136969 79139139 79141387 79142933 79147334 79149617 79153618 79155666 79160515 79162658 79165487 79165959 79177824 79178129 79189658 79191371 79198095 79199145 79201277 79201785 79206885 79207526 79211496 79214208 79216207 79221388 79227449 79228498 79231063 79243507 79247971 79251727 79252764 79254559 79256463 79256506 79257247 79262942 79269383 79269908 79270939 79277868 79280476 79288365 79288838 79293444 79299895 79300749 79303571 79305101 79306804 79309117 79309799 79311105 79318973 79320021 79327315 79328385 79333681 79338629 79342612 79348090 79350567 79352081 79352207 79352411 79358301 79358612 79362063 79362664 79364380 79367661 79367787 79370623 79377673 79384549 79388479 79392343 79393117 79396177 79401063 79403998 79406556 79410675 79412398 79417056 79422035 79430000 79430767 79434454 79441009 79441895 79455356 79462386 79468462 79472157 79473967 79474116 79475154 79480130 79483369 79486518 79488856 79492389 79499095 79499322 79500561 79504388 79506545 79508270 79512569 79516859 79520135 79524733 79532546 79536040 79542602 79549945 79550633 79555882 79559579 79561039 79565574 79567775 79573142 79577013 79581109 79583756 79589493 79590454 79594416 79594474 79598387 79600774 79600797 79603080 79603430 79603851 79604422 79605307 79606416 79612436 79614274 79615725 79626551 79630348 79632613 79635668 79637829 79638055 79642488 79643470 79646999 79651756 79656322 79667737 79671608 79674206 79676586 79677728 79680083 79686267 79687208 79687427 79692228 79694427 79695017 79695065 79695142 79698912 79704092 79709627 79712046 79713020 79716942 79719849 79720579 79723286 79726485 79728980 79730055 79735488 79742582 79743893 79746399 79747326 79750354 79757102 79762182 79766514 79771399 79777099 79783628 79789135 79792992 79797734 79803096 79806355 79813471 79815769 79822399 79825107 79831012 79832659 79836047 79838198 79839888 79841292 79847897 79852740 79859081 79864569 79865434 79870861 79871133 79877012 79877502 79877676 79878119 79884619 79887506 79888382 79890041 79890516 79890614 79890677 79891654 79891769 79891886 79892168 79899260 79903449 79904500 79907285 79918322 79921336 79922382 79930083 79938334 79941151 79942350 79947175 79952310 79963782 79966280 79971857 79977052 79982880 79986393 79987237 79988312 79990728 79999817 80002649 80005469 80012221 80012828 80015236 80023155 80029318 80036142 80039581 80042798 80046814 80046995 80047675 80048599 80053528 80056627 80063131 80063866 80065157 80065795 80066986 80072067 80072376 80074955 80076550 80079352 80083586 80086097 80094511 80097269 80098027 80102497 80106439 80107324 80108264 80120200 80125659 80131305 80144163 80151257 80153824 80154444 80158796 80161984 80166001 80170326 80170355 80182613 80187155 80192830 80199788 80202569 80207673 80211193 80216584 80221998 80223406 80226462 80229999 80231106 80232448 80239234 80242567 80253141 80254454 80254562 80256712 80264110 80264353 80267910 80273452 80276741 80277442 80278218 80279483 80282577 80286137 80294340 80295359 80300594 80300647 80304108 80311553 80311934 80314229 80317200 80321840 80324363 80326687 80331251 80335778 80340657 80351782 80352002 80352469 80355953 80360121 80367361 80372592 80378458 80381750 80386175 80392659 80397898 80400826 80406170 80408365 80411288 80417879 80423358 80428222 80428249 80432362 80432464 80433262 80439137 80443784 80444508 80449462 80452487 80461152 80469247 80470830 80478204 80483367 80484060 80485649 80492733 80493020 80493251 80493702 80493824 80494558 80496049 80502114 80505513 80510999 80511627 80516573 80516600 80517049 80517331 80522380 80522439 80529199 80533240 80533556 80537699 80541674 80543438 80548525 80548791 80549206 80550096 80550806 80552185 80556461 80558972 80559568 80559700 80564300 80565714 80571531 80574649 80576326 80583196 80587441 80590004 80597000 80598758 80604685 80608587 80610039 80610864 80613795 80618113 80622747 80622902 80624776 80625102 80633923 80634013 80634218 80637034 80638237 80640950 80648798 80650803 80662466 80667003 80668322 80670654 80673944 80676730 80683194 80687106 80688984 80690641 80692219 80696546 80699356 80703661 80704427 80705347 80716488 80724692 80728340 80728916 80732997 80736715 80741144 80754727 80758317 80769941 80774368 80775705 80783776 80788855 80790905 80799001 80800338 80802151 80809715 80811524 80811599 80819495 80827742 80832964 80835978 80837080 80846459 80848188 80852434 80852977 80855841 80868054 80868418 80870614 80873948 80879003 80885474 80885807 80888382 80893225 80897818 80900915 80902573 80921556 80925797 80934219 80936437 80936895 80937481 80940532 80942678 80945044 80947511 80948316 80951355 80955257 80961463 80961570 80967500 80969400 80971102 80974241 80974435 80977474 80977840 80980486 80983670 80989967 80992625 80994741 81007636 81012990 81016264 81019131 81022967 81025388 81032079 81034413 81034476 81035635 81040358 81044137 81045169 81047265 81053375 81057926 81060922 81072297 81073054 81074498 81075437 81076759 81084331 81087106 81088650 81092552 81095658 81098702 81103642 81104327 81111324 81118175 81119330 81129758 81134821 81138066 81142355 81148023 81151843 81157517 81161910 81162567 81162738 81164062 81165833 81169247 81173155 81176173 81182153 81185663 81192304 81197972 81200687 81203767 81205505 81212248 81212318 81213810 81214085 81215094 81220232 81220923 81221825 81222775 81226908 81229347 81240148 81247296 81254685 81259755 81261525 81268117 81269408 81273451 81277173 81282652 81287212 81290235 81296112 81296126 81300548 81302751 81308268 81312833 81317573 81320369 81323258 81327091 81332564 81335367 81339080 81340567 81343497 81347066 81351082 81356483 81358746 81363258 81366500 81367507 81368364 81370433 81371051 81374227 81376770 81383507 81383536 81384256 81384620 81384720 81385200 81387606 81391550 81392773 81392820 81393102 81398679 81398704 81398968 81399293 81400754 81403742 81404441 81408099 81409248 81412701 81412782 81413420 81414629 81414942 81414959 81417708 81420666 81425047 81433112 81437397 81437562 81437748 81442877 81450033 81451604 81454084 81455442 81457783 81459702 81460377 81467645 81468884 81469944 81473075 81475380 81476520 81483383 81485126 81489766 81492747 81494960 81497240 81503140 81505013 81509026 81509654 81511018 81514182 81516399 81520444 81522222 81524199 81527237 81527671 81530122 81535964 81542810 81547264 81549874 81555986 81559498 81564990 81566431 81568791 81569596 81570464 81572677 81575147 81580083 81586176 81588038 81593246 81599921 81602310 81602648 81609817 81610689 81615294 81615511 81615944 81616603 81617521 81617587 81617604 81617989 81623556 81624545 81626631 81629781 81638538 81643308 81643393 81645371 81645490 81656858 81664402 81664963 81668659 81670880 81671037 81671968 81673094 81673819 81677966 81679360 81681624 81681693 81682225 81683770 81687374 81687611 81687765 81691652 81693590 81696338 81699510 81700439 81700470 81701270 81708987 81709975 81710976 81714923 81719103 81721106 81723043 81726404 81737245 81738519 81744761 81748603 81750993 81751048 81755939 81759353 81759815 81761791 81762382 81763111 81763863 81765291 81765454 81770633 81776032 81781607 81787241 81787936 81788769 81790940 81797028 81801021 81805904 81808295 81809099 81809505 81809520 81811715 81816044 81819836 81829546 81830508 81831476 81834783 81836231 81842231 81842468 81843330 81848345 81848835 81850758 81854733 81857882 81859859 81862694 81863934 81864857 81868257 81873023 81880281 81885799 81898157 81902769 81903890 81906189 81907480 81911840 81918715 81923132 81926026 81929232 81932211 81939166 81940251 81940287 81940430 81943578 81944946 81946375 81947198 81949530 81949536 81949622 81954033 81957575 81960079 81969335 81972976 81973685 81976219 81977090 81981852 81982872 81987423 81991928 81994675 81997783 81998133 81998176 82001300 82005767 82005989 82006457 82008542 82011242 82012350 82012941 82020195 82026170 82027372 82030697 82031192 82036843 82041637 82044158 82044949 82046315 82051808 82055154 82055614 82060456 82064863 82065759 82069717 82074105 82076643 82077285 82079278 82080235 82080425 82081657 82087608 82090466 82092143 82096794 82103162 82110526 82113341 82115460 82127993 82136714 82144422 82145714 82146766 82151257 82151258 82153537 82157038 82169279 82171342 82173375 82175567 82181708 82185574 82193910 82194897 82195660 82216010 82226300 82237242 82242212 82242757 82247600 82254160 82257044 82260713 82260945 82264034 82265071 82271907 82274148 82277748 82277881 82278758 82281395 82285223 82285504 82288162 82292962 82293416 82297495 82298413 82299211 82300631 82301952 82306634 82307326 82307330 82313623 82316616 82322814 82324350 82325199 82326149 82332277 82333793 82333865 82339114 82342782 82346057 82350587 82363166 82367597 82373301 82376476 82378652 82383446 82387927 82391841 82392437 82393147 82395897 82396068 82396507 82402293 82408460 82411358 82415737 82422159 82423269 82425062 82429435 82431966 82435975 82442751 82444109 82448050 82448451 82448898 82452046 82455124 82456425 82460381 82467343 82472583 82473401 82475789 82481549 82482173 82488320 82489334 82491106 82496397 82497120 82500078 82503838 82505730 82508836 82513735 82516188 82518306 82521296 82527381 82527481 82527780 82531011 82531381 82531860 82534749 82538478 82544965 82545240 82549197 82554515 82555988 82560645 82561580 82562263 82563945 82569828 82570515 82572521 82575171 82577844 82580573 82589175 82591115 82597125 82603028 82604278 82607057 82613606 82617032 82619241 82621993 82626989 82627047 82627238 82633634 82637369 82641489 82644238 82648945 82654777 82657928 82659247 82664566 82669539 82670878 82679436 82679487 82679521 82679744 82681797 82688008 82691901 82699244 82700023 82709708 82713535 82716106 82717893 82720070 82721088 82728800 82733914 82736191 82737061 82746510 82752130 82752263 82753713 82754742 82756163 82759085 82761615 82769258 82773265 82777566 82783028 82785983 82786263 82786479 82788313 82788699 82793290 82795774 82803332 82805420 82815614 82818624 82820901 82821363 82821661 82826134 82829932 82831318 82833383 82834059 82838306 82840025 82848490 82857002 82860222 82860914 82875138 82877376 82880034 82887434 82887677 82890278 82896020 82902791 82903468 82906200 82910254 82916470 82918940 82925646 82926184 82930103 82930926 82933558 82937708 82938219 82939879 82941011 82948905 82950804 82961654 82963012 82966183 82967849 82969202 82971275 82976965 82978193 82979828 82981641 82983827 82993083 82997816 82999360 83005152 83018745 83018782 83020965 83024602 83029405 83032332 83036159 83043632 83048721 83048966 83057729 83064363 83067460 83072246 83072411 83076802 83083381 83083879 83086648 83089721 83091426 83096030 83099551 83102292 83103372 83109964 83111323 83117443 83124899 83130182 83131111 83135967 83138794 83142116 83143149 83144748 83145113 83146787 83153425 83154224 83156363 83157198 83158852 83160890 83161083 83162145 83165760 83173357 83174215 83175325 83178077 83180994 83188895 83193390 83194026 83195808 83198765 83202282 83202903 83208734 83211386 83214041 83218569 83222777 83228579 83228822 83230335 83230336 83238318 83241493 83244402 83246764 83247637 83250890 83251738 83254981 83256316 83258867 83261282 83263852 83265513 83270720 83279224 83283886 83286374 83291003 83298199 83299673 83301390 83303622 83310228 83313309 83313728 83314527 83315352 83320289 83329071 83332825 83333102 83335723 83340034 83342500 83344444 83345432 83345497 83346068 83347944 83348024 83349021 83350532 83351813 83354317 83356424 83358364 83360941 83361025 83365386 83371621 83379144 83380945 83381135 83382399 83387847 83388349 83390495 83394486 83397885 83401528 83407530 83408671 83413408 83417112 83417767 83421162 83429946 83431058 83433453 83438846 83447484 83449096 83453494 83458946 83463285 83465670 83474486 83476223 83480745 83488456 83489097 83491353 83496045 83499391 83504047 83508076 83511615 83517431 83518839 83521131 83526290 83527166 83532882 83535694 83535791 83543085 83547010 83551830 83552530 83553252 83556557 83558430 83558674 83565801 83566788 83576489 83583385 83589560 83593576 83594237 83598428 83603572 83608285 83609250 83611444 83622508 83629330 83632319 83632417 83636670 83640969 83643481 83643980 83658337 83660069 83661508 83661979 83668553 83672429 83672518 83673711 83673861 83677988 83679664 83680806 83681956 83683705 83687488 83688264 83689175 83693070 83693237 83694929 83696420 83698553 83698919 83701439 83708087 83710429 83713825 83714302 83717965 83724147 83728168 83733587 83734508 83739449 83743148 83744288 83749673 83754538 83754868 83757511 83757827 83764305 83766765 83770231 83777390 83780666 83790192 83799211 83801099 83802390 83804277 83808309 83813359 83818149 83821323 83828121 83830588 83837852 83842859 83843397 83846362 83847180 83851718 83858680 83863430 83868627 83878304 83879775 83880579 83886437 83891074 83891389 83896219 83901966 83908862 83910108 83917538 83918297 83923816 83929257 83930534 83937538 83940128 83946549 83947577 83950325 83957497 83971335 83978392 83984603 83985340 83992076 84000345 84014409 84017473 84022291 84027902 84041417 84052138 84055153 84059648 84061181 84061804 84065787 84069931 84072405 84074044 84076780 84077590 84081435 84087864 84091529 84092730 84092957 84097442 84102409 84108227 84111644 84123254 84137571 84139902 84148220 84153538 84157869 84162802 84165858 84167285 84171688 84173470 84173879 84183367 84186894 84188896 84194603 84200292 84202063 84202654 84204017 84204696 84205245 84211089 84213966 84217804 84222851 84224519 84236143 84241040 84242567 84246842 84251183 84255815 84265039 84266782 84272137 84278902 84280496 84287048 84294720 84299502 84301302 84304992 84306185 84308365 84308673 84311438 84312684 84314203 84316760 84319648 84321407 84324265 84325794 84331389 84333178 84336127 84340400 84347080 84349734 84350546 84359895 84364002 84368898 84376445 84380213 84381704 84386618 84396071 84397168 84407761 84413876 84416327 84422261 84426923 84431408 84444869 84445180 84445937 84451086 84454935 84458870 84460202 84462916 84472136 84472521 84473386 84476921 84478359 84478448 84482135 84487318 84497974 84502549 84511840 84517906 84518114 84518393 84523852 84529650 84533003 84535513 84536383 84539169 84540509 84541719 84544570 84546433 84552837 84558716 84560484 84562106 84568853 84570240 84570467 84577844 84581033 84587365 84590422 84596129 84597311 84600734 84605720 84611304 84612909 84614646 84614763 84617310 84618434 84623248 84626406 84627587 84629594 84632369 84633073 84636694 84642643 84648456 84654064 84657932 84658695 84664840 84667329 84668904 84671692 84688211 84690362 84690674 84690898 84692294 84695119 84704241 84705739 84706478 84710650 84711949 84715659 84715722 84716344 84723580 84725904 84733115 84733739 84736097 84745403 84751807 84755425 84755550 84756234 84761014 84767712 84770753 84772806 84777284 84777340 84784799 84786884 84789377 84790131 84795219 84798615 84799868 84806367 84806393 84806465 84810287 84817146 84818135 84818703 84821539 84825282 84828323 84829301 84832147 84836715 84843691 84848688 84848995 84854427 84859150 84862206 84863659 84865397 84874982 84875689 84876597 84879225 84883324 84886531 84887573 84892122 84892392 84892538 84895214 84901789 84902609 84906808 84909780 84912425 84916361 84922613 84923454 84927737 84933600 84933962 84937774 84944080 84947735 84952707 84954886 84955074 84955358 84959715 84962720 84965489 84969105 84973838 84975311 84979747 84983398 84985802 84987421 84987531 84990789 85000036 85006303 85011664 85012494 85019890 85022600 85025248 85032107 85032205 85034912 85039789 85041555 85045348 85045534 85051255 85052985 85056519 85056616 85064633 85067045 85067696 85073450 85075768 85079103 85082233 85082505 85083437 85086725 85088901 85090926 85094586 85098060 85101744 85102982 85103279 85105660 85110943 85115466 85117007 85118239 85124325 85124655 85125485 85125530 85126613 85130752 85134378 85137106 85138050 85143721 85144279 85146887 85152913 85159730 85161011 85162546 85162618 85167306 85170289 85170429 85172536 85177902 85178820 85182459 85182570 85187444 85192876 85194763 85195079 85195390 85200311 85202542 85206903 85210875 85212222 85219092 85219173 85222658 85223534 85225944 85228920 85230543 85230620 85236637 85236890 85240872 85243296 85244598 85251084 85251954 85252232 85255391 85255634 85256493 85260344 85262822 85263075 85266582 85269850 85272012 85277865 85288010 85288970 85299033 85302128 85314572 85318641 85323377 85341714 85342883 85346906 85350427 85357715 85364046 85365826 85370406 85378130 85380190 85386600 85404215 85405248 85408256 85410871 85414281 85415316 85424743 85425974 85427707 85428905 85432889 85435497 85441545 85442323 85453744 85455703 85456840 85457834 85461585 85464721 85468340 85470029 85476386 85482854 85483075 85483146 85491828 85498839 85499639 85502652 85505593 85513688 85516525 85519793 85521287 85525813 85537458 85539233 85542452 85544786 85545330 85547321 85552086 85555752 85560471 85564134 85566395 85568013 85572059 85574937 85576063 85577019 85579175 85580547 85589556 85594299 85598964 85602396 85606994 85607059 85609194 85615914 85624367 85624424 85627011 85628207 85634999 85637281 85639660 85643287 85643648 85648803 85651605 85652762 85652887 85656528 85659067 85661724 85662126 85666158 85666372 85668114 85670789 85671807 85674027 85677414 85678738 85681541 85683428 85686324 85691496 85693877 85697292 85703940 85704189 85709042 85713803 85715431 85723645 85727566 85732193 85738963 85741985 85746055 85749536 85753020 85757516 85761943 85763196 85768155 85772054 85778421 85783435 85785257 85796569 85797436 85803638 85814694 85817907 85822088 85825644 85832084 85834288 85838857 85841034 85848622 85850650 85853671 85855996 85859890 85862100 85864349 85864811 85865110 85872845 85877884 85880937 85885613 85889663 85890116 85894147 85898443 85901369 85905722 85906723 85907778 85908364 85909179 85914498 85916508 85918846 85923217 85925897 85927351 85935487 85937649 85938338 85939187 85942102 85944497 85947980 85950598 85953475 85957524 85960066 85964828 85965810 85972979 85978773 85984913 85985404 85986562 85988820 85990925 85999018 86000040 86004640 86005565 86007585 86007955 86011972 86013621 86013833 86018047 86022718 86025626 86029874 86033699 86034261 86040237 86045480 86051769 86054433 86059609 86064001 86067565 86071376 86072859 86077613 86079280 86082517 86082583 86083942 86088153 86088340 86089899 86093042 86095608 86101654 86108071 86110869 86114762 86115175 86118623 86124666 86135193 86139197 86144605 86148373 86151975 86157334 86163769 86168858 86170663 86174550 86176824 86180550 86187229 86189375 86193774 86198590 86202382 86203491 86205328 86206408 86219260 86220794 86222963 86230031 86234084 86234193 86234812 86235329 86235682 86235880 86236017 86236120 86239278 86239659 86239755 86240426 86240555 86241571 86244326 86244390 86245314 86247479 86252665 86252825 86256084 86256537 86263318 86266384 86266896 86273831 86276536 86277121 86291367 86298209 86302661 86303283 86308743 86311930 86313835 86314661 86316726 86323363 86325114 86329100 86331232 86332524 86335869 86336515 86340617 86345502 86345694 86347372 86348851 86349104 86349611 86353068 86357977 86360327 86364200 86367187 86368774 86370573 86375018 86384078 86387264 86391291 86393452 86395292 86396300 86401455 86406150 86412380 86417428 86426813 86432488 86438569 86444632 86447760 86454000 86461539 86466033 86474812 86476745 86478244 86478545 86487855 86492489 86497148 86507855 86508597 86511810 86514574 86518661 86523480 86526355 86544114 86552681 86553183 86553645 86556671 86564106 86571884 86572489 86576998 86577628 86581588 86589738 86589923 86593830 86597597 86597748 86601068 86605580 86607951 86608028 86610364 86615095 86618596 86619208 86622233 86626462 86631205 86634053 86635010 86635224 86641316 86648134 86648971 86652658 86657613 86660559 86665179 86668040 86671193 86677716 86680493 86685804 86688616 86691435 86694321 86699863 86704214 86705276 86717305 86718731 86722046 86722380 86734051 86735304 86740894 86742426 86744945 86745499 86753203 86753843 86755182 86755533 86756845 86761951 86765189 86769080 86772647 86773078 86777726 86780056 86781066 86783181 86785696 86786095 86790655 86791838 86792227 86795383 86797923 86801959 86802481 86807879 86809088 86812802 86812871 86813115 86816308 86823003 86823074 86825287 86827333 86832915 86836801 86837075 86841054 86842222 86845631 86851358 86856989 86873765 86874610 86887136 86887670 86890789 86890990 86891885 86905252 86908624 86914169 86914864 86927910 86936415 86942452 86944467 86949662 86956447 86964977 86970175 86971534 86977277 86980760 86990465 86998115 86998633 87002493 87003790 87009374 87011426 87012684 87017380 87020375 87025109 87029991 87030890 87038882 87039074 87042698 87045036 87045487 87046812 87054267 87056434 87072059 87079154 87080611 87084051 87090029 87093534 87094155 87097791 87100250 87105710 87107754 87111499 87113251 87115238 87117459 87122965 87123425 87126861 87127372 87133894 87136477 87147125 87149206 87150092 87159284 87165358 87176208 87176526 87183024 87189385 87204672 87206217 87209203 87212955 87215772 87218275 87221386 87225590 87231108 87235279 87240974 87246544 87250579 87263596 87270281 87274973 87278303 87278695 87286700 87299578 87300075 87308866 87313807 87316728 87329791 87332269 87336887 87340996 87342364 87347399 87347827 87347899 87351152 87353543 87357932 87362410 87367908 87371119 87371327 87371512 87375142 87380088 87382839 87383857 87385969 87386756 87390532 87393140 87395195 87397434 87399271 87406481 87411129 87419963 87421311 87423239 87427590 87432448 87433559 87438986 87447498 87448142 87451557 87452292 87455156 87457168 87462281 87468544 87473328 87476778 87479974 87488119 87491549 87505085 87511271 87511364 87518200 87520417 87525390 87527209 87527892 87534219 87536203 87542958 87545040 87546536 87551385 87555741 87559006 87564123 87566812 87569272 87572859 87577090 87579557 87582332 87583093 87583721 87588974 87589834 87591025 87592951 87595970 87600007 87600055 87609413 87611532 87612061 87619174 87619313 87628479 87633559 87637229 87638250 87642292 87648495 87649251 87651913 87653703 87657369 87657696 87662427 87666586 87666960 87670560 87673186 87673341 87673542 87673700 87677083 87677970 87683795 87684924 87687917 87688161 87688403 87689224 87689282 87690288 87694402 87697396 87701043 87701307 87705018 87705078 87709870 87710766 87712217 87717517 87720905 87721252 87721885 87726688 87727384 87727566 87734067 87735319 87737236 87737344 87741046 87741140 87742200 87748613 87751611 87755493 87756502 87762017 87763221 87764807 87769230 87769278 87773763 87777969 87780729 87786422 87789314 87798427 87803647 87804717 87807359 87811357 87813471 87816336 87816786 87818529 87821797 87822692 87823336 87825091 87827604 87827724 87831202 87832493 87835487 87836675 87840587 87843796 87849388 87852967 87859394 87860164 87866292 87871130 87875231 87877832 87881008 87883532 87884465 87887290 87889648 87890081 87895855 87901442 87903093 87908117 87911595 87913943 87915373 87916319 87918807 87918841 87923457 87925584 87930466 87935645 87936449 87940753 87941708 87948692 87955852 87958793 87959898 87963514 87966405 87971602 87976947 87980286 87980935 87989451 87992229 87994214 87995475 88006374 88006738 88006912 88009172 88014514 88015619 88017860 88022724 88028565 88033148 88035910 88038865 88038901 88043611 88044812 88045797 88047074 88047476 88048783 88056617 88059216 88065847 88066662 88072918 88073490 88077412 88082035 88086925 88091150 88091823 88099965 88102851 88103437 88106053 88108897 88119578 88123157 88125070 88130203 88131360 88133393 88140795 88141369 88146384 88154751 88155716 88160170 88162957 88166172 88168819 88172456 88177454 88183457 88185898 88194705 88198130 88200066 88203531 88207267 88208414 88208850 88209678 88210699 88211726 88216680 88220331 88223651 88225140 88233486 88234972 88239063 88239999 88241035 88241468 88249411 88249589 88249809 88251963 88256619 88264281 88264838 88265066 88265790 88269051 88270149 88278566 88281125 88287704 88287767 88290569 88295109 88295246 88296309 88298603 88298734 88301736 88302829 88307099 88307625 88309824 88314140 88318636 88318754 88319075 88320532 88321171 88323566 88327274 88332766 88334918 88338239 88343724 88343840 88348164 88349257 88351358 88356345 88359723 88360766 88367290 88371906 88376998 88383124 88386602 88386702 88387077 88390630 88392588 88395013 88395281 88397082 88399238 88402638 88403326 88403693 88406228 88407571 88411708 88415923 88421424 88425016 88425123 88425318 88438687 88440798 88442688 88443474 88446478 88453743 88458559 88464262 88464517 88467173 88471370 88476461 88483130 88486052 88490560 88495717 88500907 88508515 88513868 88514645 88515051 88516703 88516806 88523667 88529181 88531581 88536517 88538336 88540469 88541852 88543495 88548054 88552900 88553973 88557513 88558226 88559059 88561534 88561754 88561838 88568728 88570554 88571717 88575068 88576029 88576225 88577050 88578623 88580004 88581912 88588419 88589950 88593083 88596997 88603786 88604713 88607326 88607352 88608183 88611149 88615745 88620916 88622185 88627190 88628624 88633813 88637314 88643136 88645721 88646972 88657126 88658984 88661885 88664509 88669397 88671431 88672762 88672960 88676953 88689198 88694471 88698667 88708570 88708795 88714645 88716451 88721925 88723590 88728520 88728995 88730438 88741412 88749451 88751659 88757496 88762350 88762568 88762597 88767858 88773383 88776254 88781712 88793077 88794767 88797165 88800596 88804687 88804951 88805311 88806487 88810061 88815266 88822183 88826419 88826700 88827086 88830563 88837046 88844504 88846362 88847376 88860458 88866242 88884450 88887596 88899532 88902770 88909095 88916107 88922082 88926532 88933467 88933501 88934842 88937008 88944333 88947220 88951815 88952337 88957380 88962699 88964436 88968704 88970002 88972485 88972559 88977807 88980434 88984069 88986950 88991952 88994371 88996733 88999223 89001110 89009730 89011594 89018059 89019632 89023056 89034507 89034665 89037394 89041990 89044954 89046868 89053057 89053997 89054208 89056196 89060319 89061396 89061434 89067417 89069375 89071887 89072512 89075806 89080521 89086146 89086772 89092534 89094868 89095873 89096793 89101645 89103960 89110492 89117720 89121790 89129533 89132932 89136902 89144941 89148788 89150136 89152252 89156342 89163482 89165016 89172282 89172546 89176193 89177808 89182498 89184995 89187447 89189659 89193275 89196063 89196293 89203552 89203902 89206024 89207466 89209139 89211609 89218205 89219591 89222841 89223442 89227665 89227917 89228272 89233482 89234657 89235355 89235875 89236006 89236376 89239623 89239739 89240186 89242351 89242385 89245355 89247293 89247854 89248253 89249637 89250475 89259429 89264293 89265798 89271511 89272832 89275733 89279188 89282487 89285169 89288024 89288221 89292104 89292725 89295576 89296322 89296880 89300075 89302228 89302304 89307994 89309182 89311553 89319483 89319829 89321912 89327281 89331365 89331516 89332834 89336523 89336680 89347344 89350315 89365896 89373022 89382373 89384016 89393979 89395924 89404010 89404188 89404380 89405209 89418392 89418780 89419325 89428004 89428036 89435107 89439868 89450838 89459908 89462098 89468673 89472006 89473919 89474713 89476342 89477690 89483161 89487073 89489340 89499553 89500809 89501233 89504315 89512236 89513782 89514562 89516200 89516629 89547917 89555642 89562224 89562530 89566217 89573905 89577654 89585224 89589789 89590619 89592906 89598022 89599951 89614445 89618394 89632237 89632480 89635108 89638745 89639741 89662197 89662434 89664713 89668930 89674117 89675790 89679909 89680243 89684255 89685963 89690828 89695333 89697638 89702162 89711291 89711397 89712635 89713610 89719855 89721104 89730005 89731644 89732489 89745226 89745841 89747078 89749094 89749952 89765147 89765367 89769335 89773510 89778248 89778934 89779225 89803685 89830392 89834013 89835684 89844222 89848258 89855918 89860787 89873226 89882019 89884906 89885541 89886288 89890893 89893113 89894649 89897358 89897503 89899229 89899533 89902421 89905134 89911340 89912609 89916086 89917577 89919517 89922001 89924805 89927474 89929733 89932444 89932819 89935315 89935726 89937942 89940571 89946959 89948528 89950879 89958256 89964631 89966274 89976007 89977898 89982073 89982798 89990580 89998637 90000637 90001467 90001675 90005718 90006785 90006900 90009356 90016705 90016723 90020798 90024171 90026330 90029207 90029473 90032582 90038146 90045804 90047556 90058835 90060404 90065981 90066630 90067306 90070052 90073369 90073657 90075130 90078506 90080811 90084323 90093728 90094020 90094128 90096607 90098851 90099484 90102639 90106948 90112060 90113074 90118132 90118231 90121726 90128062 90128634 90130520 90132471 90134588 90138529 90139626 90140952 90142101 90142463 90149137 90152940 90153661 90157758 90157873 90158793 90162220 90164394 90167695 90171369 90171552 90173227 90175064 90177918 90178556 90178895 90181000 90183837 90184119 90187430 90187636 90191465 90192274 90199880 90200464 90200761 90201780 90207877 90209303 90214205 90215101 90218746 90219632 90220749 90222052 90223508 90223650 90226590 90226819 90228062 90229429 90232438 90236423 90236445 90241878 90242749 90244983 90251165 90252758 90254248 90257330 90257542 90258421 90264185 90266744 90267897 90268069 90272328 90283704 90287224 90288887 90290898 90291021 90293472 90296565 90297349 90311102 90321482 90325591 90328531 90331327 90337127 90337271 90338344 90341856 90345449 90349737 90349998 90353297 90354836 90357653 90358639 90359400 90359711 90360200 90364164 90367525 90368711 90370265 90372681 90375207 90380768 90382691 90385389 90386313 90389234 90390400 90390603 90394260 90398542 90399222 90400662 90401382 90411187 90414030 90424967 90428316 90430917 90432659 90433990 90437257 90441006 90442342 90447875 90450898 90451746 90454709 90464661 90466094 90469603 90471646 90472380 90478722 90480538 90487569 90488829 90490278 90496453 90500442 90500876 90508860 90509760 90516967 90520671 90524449 90526540 90531596 90534392 90538241 90540952 90546375 90552466 90554665 90561762 90565578 90568987 90570276 90581079 90586396 90588022 90598075 90600804 90602140 90604224 90605328 90612464 90616621 90621469 90622309 90627490 90629484 90638207 90645668 90651658 90652029 90652467 90655246 90661880 90663582 90666369 90669016 90670437 90686277 90698823 90702809 90706313 90713494 90716200 90724379 90726310 90735451 90754429 90754597 90757166 90761354 90767492 90767641 90767879 90767992 90768038 90770377 90772612 90777036 90778012 90779426 90780321 90780426 90780436 90781110 90781485 90782478 90785831 90786292 90789326 90793734 90795657 90799850 90800099 90802453 90807111 90807514 90812112 90815126 90830849 90837671 90841167 90841434 90841536 90845498 90852326 90858680 90869977 90875068 90884373 90886058 90892499 90897457 90899237 90901257 90911190 90918792 90919303 90922424 90923624 90924064 90927630 90931470 90932883 90933015 90934372 90937678 90943237 90947469 90951698 90951884 90957416 90963233 90966360 90968074 90970891 90971023 90973741 90979687 90983265 90987667 90994161 91008615 91010208 91010570 91012416 91018152 91019312 91023002 91024154 91025446 91028560 91045856 91047345 91052388 91055146 91056708 91060046 91062653 91067715 91069083 91076163 91082858 91086817 91087036 91090099 91094447 91097490 91102237 91102775 91104132 91114436 91115257 91118664 91121580 91133029 91136706 91144003 91153148 91158555 91161966 91168313 91173621 91179521 91180301 91184778 91186139 91187446 91192519 91195363 91198418 91202437 91206257 91207625 91211854 91218973 91222140 91229120 91229636 91232125 91238728 91238982 91241180 91242649 91244335 91245242 91252302 91256642 91266546 91270023 91272254 91278690 91279721 91283882 91285337 91286836 91291916 91295878 91298818 91301380 91305866 91312908 91319226 91323820 91328133 91328980 91331637 91338956 91339414 91340952 91346581 91350817 91355179 91358756 91362607 91364719 91365608 91371626 91376157 91387146 91392000 91397986 91400625 91401282 91409325 91417624 91421686 91433016 91437197 91458628 91462918 91468845 91471403 91475729 91486556 91486715 91494746 91499218 91500025 91503565 91513745 91517838 91520252 91522521 91526247 91527004 91534570 91537285 91557630 91558045 91563871 91565548 91573202 91575029 91586786 91589255 91596104 91597839 91609081 91610677 91618416 91618958 91620249 91630488 91636920 91639216 91641331 91647767 91653662 91654997 91655045 91656462 91658356 91663573 91663930 91667301 91681193 91685102 91687592 91689745 91692424 91694796 91695611 91701655 91719781 91727891 91731313 91735005 91736846 91741426 91743058 91747715 91747831 91753255 91756780 91757979 91759403 91774071 91774464 91777891 91778069 91779858 91781901 91781995 91787498 91788669 91792445 91794703 91797892 91799327 91812169 91812889 91813703 91815745 91819299 91822369 91824239 91825676 91828088 91832738 91833124 91840429 91848193 91848858 91853662 91856222 91856451 91862403 91864232 91865262 91870283 91872289 91876439 91877022 91885565 91891722 91892724 91897152 91907446 91911993 91912892 91920827 91923406 91925762 91929781 91932198 91936448 91938375 91942509 91944404 91945437 91952094 91954519 91954897 91956589 91957110 91958112 91967254 91972426 91977304 91981797 91989212 91995917 91997514 92003510 92003912 92009320 92009668 92014509 92015888 92020358 92020399 92037408 92050519 92057509 92061322 92067226 92072704 92078334 92082374 92084118 92085064 92091801 92092866 92092913 92096122 92098358 92099586 92101842 92110443 92112425 92118101 92124258 92130653 92132537 92133919 92139580 92142947 92143820 92145184 92145339 92146784 92150918 92156102 92160427 92168618 92168940 92171377 92179500 92181236 92185383 92189789 92191729 92198378 92202774 92204692 92206535 92211787 92214531 92215181 92216098 92216306 92223485 92228547 92231479 92235170 92248798 92253108 92258595 92259435 92259808 92260321 92260369 92262616 92262772 92265363 92266868 92271189 92278412 92281082 92282889 92285473 92294638 92297173 92300877 92305432 92307018 92307031 92316830 92317688 92317984 92323757 92324230 92327629 92331068 92337553 92339171 92340456 92348208 92357157 92357610 92369169 92371491 92376448 92376518 92379531 92382209 92387048 92388728 92393059 92398045 92402313 92402858 92402956 92414450 92419406 92424728 92429757 92430322 92436908 92439268 92443914 92447058 92454156 92462286 92466292 92469834 92470376 92474782 92475924 92481823 92487190 92493691 92500553 92507959 92512188 92513069 92518666 92521718 92527423 92530617 92531991 92538634 92552994 92553776 92555789 92562022 92569880 92572723 92573123 92575271 92577813 92582876 92590371 92592935 92593149 92599350 92601257 92605018 92607139 92614223 92618070 92621917 92628460 92631977 92635106 92635597 92636250 92641849 92643734 92645765 92652499 92652915 92657490 92658101 92660554 92663009 92667782 92671767 92675236 92678202 92684350 92686548 92690089 92695617 92696694 92701272 92703643 92703811 92705087 92707896 92713109 92718266 92719122 92722084 92726393 92726904 92727779 92728328 92739939 92743191 92746504 92751516 92755790 92759912 92766089 92767337 92767621 92768350 92772700 92777723 92780428 92780795 92781732 92783299 92785450 92787525 92789562 92794344 92794586 92798273 92798347 92800724 92804065 92804739 92806619 92806973 92809789 92811603 92817125 92823417 92834834 92838923 92842526 92842771 92851108 92851763 92859417 92864429 92868430 92872169 92877719 92879255 92886982 92890897 92912665 92918048 92919452 92928713 92938089 92946475 92948502 92959704 92962469 92963700 92965071 92969720 92970178 92972060 92977013 92980763 92980846 92989595 92993564 92995134 93001343 93007979 93009919 93012109 93019427 93020634 93021333 93027574 93038117 93039915 93041172 93046607 93047699 93051836 93053692 93058386 93059793 93063112 93064879 93065911 93066016 93067825 93073017 93073205 93079098 93080571 93087322 93092780 93096455 93100508 93100667 93106147 93110214 93113835 93118421 93122283 93125169 93127284 93128470 93129091 93134239 93135641 93135779 93137537 93137639 93137689 93137818 93137869 93140355 93143937 93147214 93148855 93152571 93156386 93161625 93162444 93169146 93173889 93177390 93178937 93180130 93197322 93202515 93202709 93208499 93213198 93218910 93220057 93223939 93225767 93232494 93235487 93239128 93241426 93241914 93243225 93245039 93246461 93254707 93255274 93255783 93263277 93264324 93269435 93270885 93274830 93275556 93275915 93278770 93282558 93283679 93285640 93287049 93291495 93294259 93294436 93295645 93301481 93305930 93307702 93310600 93310693 93312191 93316238 93316285 93321581 93323091 93324173 93325550 93326186 93326534 93334065 93342543 93346451 93347036 93352781 93354175 93358528 93363017 93368337 93372703 93377483 93378477 93378696 93384273 93386994 93387444 93388625 93392105 93392686 93395422 93399442 93402544 93407898 93409183 93416842 93421408 93422145 93424615 93425581 93431132 93432106 93438068 93439275 93447660 93449241 93450122 93452662 93452819 93452877 93465012 93476919 93477726 93478486 93481111 93482476 93485325 93492171 93492642 93495628 93503524 93505762 93512023 93513945 93516291 93520871 93522465 93525234 93526748 93528692 93536053 93539740 93543318 93545343 93547106 93554112 93557484 93559447 93560744 93563913 93566991 93570187 93578065 93589777 93591628 93593486 93594068 93594906 93596608 93601706 93603824 93604374 93607037 93607255 93610249 93612502 93615289 93616542 93620564 93625170 93626918 93630269 93633575 93637953 93642011 93644354 93644782 93645366 93646877 93652162 93652845 93655268 93658228 93658570 93660511 93660574 93664524 93666029 93667832 93668035 93670424 93672538 93675444 93684956 93685573 93692528 93693060 93693210 93697888 93699518 93701885 93705773 93706182 93711854 93712108 93715094 93715992 93716234 93722754 93726648 93739964 93741617 93742740 93748431 93749583 93753255 93759004 93761052 93765017 93770055 93772080 93778254 93781643 93786883 93791417 93791634 93796022 93798093 93802919 93803117 93807271 93813181 93817499 93822335 93829219 93834753 93836897 93839538 93846425 93854577 93854613 93864781 93865646 93866305 93868680 93870025 93874096 93876077 93879891 93883685 93884027 93893364 93896178 93906711 93908798 93911458 93919973 93923329 93924235 93926902 93928638 93931105 93931648 93939409 93942514 93943412 93946261 93948346 93950315 93956052 93961868 93962140 93967519 93970877 93977590 93980925 93982436 93985185 93992538 93999372 94004137 94004799 94008638 94012461 94018454 94020587 94025096 94029053 94032267 94035749 94047135 94051150 94056779 94061117 94069939 94071283 94074453 94075917 94076556 94078019 94082209 94083133 94087146 94094281 94096366 94098017 94102891 94105675 94112477 94117138 94119312 94119758 94120100 94126886 94128752 94129424 94130157 94131024 94139856 94146915 94147304 94147555 94151565 94152445 94157892 94164528 94166793 94172180 94175318 94176041 94177151 94183012 94185317 94190132 94190552 94193272 94197672 94198221 94198706 94200195 94200999 94201210 94203590 94205169 94210972 94214125 94217406 94218300 94220896 94227288 94231127 94231705 94235109 94239021 94240667 94241512 94245717 94249487 94254754 94255144 94255834 94260005 94272297 94277855 94283396 94288156 94291591 94293059 94295801 94297172 94302868 94305999 94314834 94318565 94334082 94334814 94339356 94343583 94345550 94346944 94348998 94358559 94364059 94367014 94373989 94380301 94393964 94398695 94399670 94400193 94406540 94406857 94410181 94412114 94416121 94424331 94425417 94431290 94432281 94435400 94438820 94440601 94443072 94443463 94448970 94451473 94451605 94452945 94455133 94455378 94462297 94468485 94469376 94477616 94483753 94485242 94492382 94496328 94497340 94500187 94500620 94505863 94509830 94510262 94510840 94514678 94515449 94517819 94520920 94524433 94526886 94528004 94532509 94533520 94535885 94537643 94537849 94542420 94549475 94552616 94552627 94558284 94558600 94559046 94565978 94567557 94572854 94576669 94581629 94588996 94590623 94591086 94591371 94598209 94598989 94601702 94613584 94616196 94631647 94632090 94632334 94633927 94637629 94641796 94647979 94649021 94653571 94655879 94658737 94663681 94666286 94673950 94675029 94678435 94680713 94684776 94687663 94691451 94697460 94697582 94699730 94703927 94708644 94709277 94714563 94715127 94722923 94723320 94726959 94730624 94731239 94731290 94732753 94736932 94737818 94743246 94747643 94750784 94752199 94757457 94757836 94762117 94763968 94767153 94769964 94771047 94774039 94777303 94781543 94782870 94792487 94796692 94798256 94798755 94798979 94799607 94800044 94802277 94802550 94803131 94806413 94806512 94812680 94814473 94815103 94815811 94817467 94822554 94824931 94827301 94828291 94830467 94834848 94842290 94848716 94853014 94856417 94862835 94868720 94871641 94872025 94874145 94875250 94877406 94882535 94886820 94887247 94891997 94893128 94897519 94899135 94903578 94906687 94909643 94910784 94912282 94918553 94920997 94925599 94926204 94927566 94930229 94932978 94935952 94936088 94936681 94936896 94937170 94937763 94940622 94948001 94957767 94959976 94960482 94966753 94970755 94978211 94988432 94988763 94989995 94990800 94991158 94997209 95001542 95007710 95011258 95017065 95020408 95024972 95024986 95025282 95026122 95031285 95035650 95044417 95048934 95050666 95053379 95055921 95056326 95062012 95063912 95070711 95072345 95072900 95074623 95079545 95079650 95085985 95093383 95093561 95097551 95100087 95106044 95108894 95112551 95113509 95117590 95121835 95128598 95134956 95136414 95141185 95144399 95148298 95148702 95150129 95152368 95155653 95156392 95158148 95160060 95162129 95163948 95164143 95168659 95170598 95171320 95173615 95175420 95177529 95186989 95191504 95202018 95213323 95215761 95221986 95226496 95227444 95231102 95239800 95241855 95242630 95249126 95252286 95257351 95260116 95265908 95267365 95270320 95271909 95276117 95278088 95278491 95278904 95280693 95287534 95289352 95294304 95299539 95309147 95313662 95318018 95318972 95321695 95324317 95324711 95324835 95328412 95328599 95330264 95330608 95331286 95334309 95337965 95341898 95343188 95352364 95354441 95356296 95356822 95357440 95360352 95366190 95369924 95370721 95372723 95375970 95377074 95384322 95388178 95393777 95396992 95400400 95408017 95412849 95415775 95421819 95423112 95429260 95439148 95443260 95444843 95447014 95450860 95454032 95459377 95462890 95465866 95471585 95471816 95476137 95480139 95486901 95491631 95503519 95504575 95506243 95509592 95511131 95514426 95518151 95522433 95536818 95543276 95544004 95549127 95551614 95553537 95557936 95560524 95565678 95566826 95572770 95578125 95579739 95586054 95592528 95598072 95600650 95612847 95623077 95624041 95631502 95632463 95638409 95638782 95638915 95644597 95649008 95650801 95651677 95656050 95656435 95658556 95661527 95669369 95670397 95677182 95677393 95684247 95688638 95688936 95693621 95700385 95701068 95701194 95705345 95707879 95712086 95716012 95720098 95723072 95724424 95728544 95730382 95737046 95742284 95742479 95746523 95753432 95757378 95759985 95760308 95766643 95772119 95774210 95775352 95775398 95775540 95778631 95779948 95781771 95783379 95787198 95790444 95799472 95799705 95800259 95804872 95806302 95810153 95810346 95818800 95820311 95827563 95827632 95830306 95834521 95840165 95846299 95849306 95853334 95864122 95866250 95871721 95871925 95872447 95876376 95880474 95883852 95886147 95891477 95900695 95908346 95913427 95915214 95919702 95920642 95920674 95920752 95925313 95932335 95932653 95935656 95936230 95939024 95940197 95942038 95943089 95945934 95950331 95955396 95957415 95958831 95963574 95965937 95967382 95974075 95979358 95982600 95987758 95991867 95992185 95995764 95996251 95996509 95996823 95996978 96001279 96003267 96005424 96005782 96009480 96011225 96017111 96019504 96021981 96026237 96029453 96032415 96033837 96036058 96037860 96039884 96043077 96043999 96046099 96046644 96047252 96047622 96050049 96052250 96056496 96063531 96063602 96068168 96068850 96073265 96074917 96077369 96079410 96080835 96085343 96094531 96096336 96097063 96100364 96105585 96106671 96109870 96110015 96111927 96118183 96126817 96130476 96133673 96137113 96139899 96142135 96147317 96147423 96150094 96152159 96152386 96159417 96162427 96169925 96174689 96178811 96182610 96187558 96190371 96197478 96202203 96204828 96205527 96207780 96210099 96210557 96211364 96213845 96217099 96222578 96227550 96230166 96231477 96232783 96233248 96233398 96235988 96240638 96242368 96246076 96249752 96254656 96257060 96261087 96263137 96267457 96271863 96279878 96284310 96286155 96290931 96299614 96304778 96309303 96321882 96322919 96328595 96330871 96336183 96336316 96341322 96347961 96349307 96356856 96359215 96360743 96368788 96370402 96377868 96382983 96388390 96399328 96407547 96407699 96412732 96414091 96417622 96422460 96428995 96431750 96434600 96438118 96438915 96441901 96444809 96447943 96459043 96461968 96469830 96473007 96486427 96490281 96494761 96498667 96511508 96517670 96521408 96526736 96532178 96533041 96534959 96539822 96542568 96548827 96553216 96556253 96564753 96577375 96580819 96580894 96593685 96594725 96596409 96597519 96600120 96606532 96614835 96615234 96622168 96630616 96633053 96635549 96642496 96645190 96647491 96648818 96652462 96652819 96655093 96658663 96662534 96666582 96674717 96677689 96681281 96697811 96702210 96708412 96709027 96711470 96712110 96715880 96720060 96723964 96728987 96739991 96742752 96748029 96751591 96752542 96754708 96755717 96756500 96757334 96758118 96762301 96767534 96769272 96772406 96792801 96798295 96808142 96808395 96814472 96819495 96824063 96828166 96832866 96832867 96837492 96840339 96841509 96843375 96846318 96846319 96847021 96851088 96853985 96861685 96864219 96871125 96878634 96879467 96883239 96887834 96890987 96894849 96897356 96901669 96906885 96907024 96908522 96910586 96911195 96915004 96918015 96929800 96932424 96936012 96937933 96942067 96947400 96950175 96951815 96958577 96961724 96966306 96973515 96977573 96980738 96984324 96985400 96992741 96995051 96995838 96997075 96997242 97000001 97000761 97012520 97013758 97013999 97016111 97017265 97025841 97033495 97033926 97035115 97042895 97043473 97045941 97052183 97052533 97058983 97059459 97062088 97072846 97075670 97076540 97082221 97083044 97089841 97090048 97093542 97097944 97100301 97100465 97106457 97107176 97111111 97113447 97114149 97122507 97149400 97156441 97156638 97166676 97173162 97179394 97192398 97202902 97207339 97207975 97212449 97212968 97214053 97220962 97232088 97234791 97237558 97247244 97253794 97256024 97263134 97265208 97272540 97281551 97283321 97287830 97293748 97297446 97298973 97303285 97303286 97306760 97311868 97314057 97319128 97321258 97323180 97332822 97334968 97335184 97338037 97342897 97343097 97344050 97345645 97347974 97348593 97348776 97350714 97357784 97358869 97362712 97366240 97368174 97373792 97373871 97378480 97382617 97384055 97387319 97389886 97393042 97393196 97395053 97395355 97397679 97399890 97400161 97403411 97403451 97404606 97409363 97417211 97418748 97420717 97420792 97427724 97433607 97437629 97441002 97441985 97447037 97449597 97453015 97455975 97464581 97465192 97470044 97476855 97477688 97480124 97485391 97491623 97499518 97501155 97513257 97523638 97527299 97533231 97534272 97536779 97542886 97548655 97556383 97568719 97568914 97572061 97576413 97584343 97585952 97586939 97595171 97598898 97603492 97607990 97612326 97616795 97622208 97625236 97627927 97632608 97639557 97642402 97651243 97658072 97663329 97665901 97689253 97691444 97693433 97697441 97703903 97708567 97711894 97719868 97722632 97728558 97729367 97731247 97736531 97737305 97738227 97741112 97741153 97747707 97750288 97759145 97761274 97762852 97766502 97768715 97769016 97773653 97774291 97776132 97776225 97781514 97784534 97793902 97794962 97798606 97799590 97808084 97812533 97815283 97821955 97829142 97842054 97843994 97844816 97845939 97852321 97855962 97860686 97863561 97863667 97865244 97868482 97870005 97871624 97878235 97881212 97884743 97887118 97891842 97894142 97897693 97900693 97903050 97907558 97913323 97916442 97922533 97928234 97930896 97933259 97937006 97937836 97941847 97944624 97946780 97952656 97954267 97954474 97957441 97959694 97961289 97967903 97973214 97977016 97977962 97981773 97981991 97982071 97985046 97987855 97991038 97993135 97993966 98000167 98002214 98005024 98011207 98011847 98011996 98016603 98022749 98023377 98023818 98025053 98033261 98034535 98045883 98051097 98055684 98059891 98062755 98062994 98072459 98073986 98082906 98092119 98092482 98095790 98095879 98102658 98107351 98111566 98111719 98112353 98116747 98122991 98134770 98136928 98143280 98144186 98145750 98147530 98150753 98156500 98160582 98163364 98166248 98170277 98174462 98174541 98178598 98182408 98191549 98194545 98198692 98201448 98207805 98210037 98214387 98215523 98222958 98229450 98232700 98236274 98237933 98243203 98251645 98256914 98259466 98261448 98265423 98273765 98288164 98292619 98297752 98308738 98316857 98322263 98325283 98336745 98342216 98343409 98346582 98350628 98354993 98361776 98370514 98378327 98382859 98383528 98386850 98391917 98395481 98402066 98412087 98416364 98417740 98421232 98421954 98422009 98428090 98429194 98433874 98441836 98448550 98449777 98458081 98460149 98461888 98469383 98469564 98472704 98473312 98490745 98492039 98492394 98499199 98502382 98502552 98502835 98505366 98506647 98509546 98510801 98510897 98512250 98515697 98516275 98523899 98527643 98531716 98542502 98546730 98553306 98557305 98567201 98569277 98577931 98581611 98582072 98583483 98585985 98588584 98590152 98590357 98595796 98602578 98603341 98613022 98615894 98617092 98620366 98620634 98621375 98627720 98628468 98632203 98637890 98638234 98640781 98643855 98648317 98659375 98663825 98664711 98669098 98672000 98682281 98682385 98687228 98693127 98697276 98714174 98726965 98727074 98729717 98733834 98738037 98742154 98752770 98757242 98768331 98770730 98775347 98775348 98782846 98793236 98798223 98799986 98801119 98808798 98813770 98818340 98819273 98822045 98828821 98838569 98840832 98846919 98851576 98852707 98856410 98857311 98861396 98871759 98877715 98877840 98881936 98886480 98890533 98902734 98904872 98906159 98914391 98918082 98921578 98922947 98926383 98930205 98936140 98937279 98951656 98957770 98964676 98965511 98969921 98972863 98993493 98994333 99007127 99007471 99008615 99013308 99015631 99028721 99030623 99038199 99041240 99047595 99052091 99058199 99058638 99062097 99071504 99072008 99077955 99078395 99085021 99085824 99092813 99093991 99100337 99100402 99102353 99105910 99112710 99116451 99122960 99125814 99131960 99136638 99144508 99144575 99147348 99152757 99153033 99156706 99158927 99162351 99164564 99169837 99172203 99173655 99177804 99179305 99180791 99186155 99187465 99191768 99193376 99196838 99202815 99206819 99213588 99216985 99219954 99223802 99225710 99231674 99237692 99244379 99248639 99250842 99266086 99267294 99268324 99274913 99276214 99279504 99281199 99282272 99289888 99290019 99298270 99302087 99304390 99307767 99308194 99309412 99312573 99322437 99328298 99347456 99350759 99350958 99352114 99358775 99362414 99362678 99367900 99369009 99369533 99372370 99378984 99383246 99388283 99396101 99398769 99402074 99402936 99407543 99408428 99411242 99414209 99416716 99418543 99418662 99422399 99424267 99430324 99436955 99438545 99475538 99487091 99528633 99551704 99552027 99562712 99567687 99568290 99572591 99576058 99576682 99593172 99594532 99599202 99599800 99602373 99606182 99606210 99610004 99615940 99618362 99622167 99624799 99624854 99626108 99626854 99628241 99643009 99644062 99645709 99651212 99651367 99667563 99667617 99676116 99682155 99684466 99689623 99691254 99692135 99701446 99703192 99721721 99723173 99731040 99737372 99752844 99753258 99761375 99765476 99770964 99791254 99803514 99822883 99823651 99825412 99831326 99833264 99836428 99838585 99847990 99848754 99851588 99852168 99859183 99862660 99865610 99867625 99871988 99877478 99888218 99893165 99894658 99897285 99897371 99901428 99905036 99908432 99913491 99918935 99924817 99932925 99938141 99954572 99959526 99960337 99962160 99973072 99977010 99977600 99982511 99982755 99984474 99984764 99985484 99998297 100006400 100009914 100017541 100022675 100027647 100033553 100034762 100038660 100039681 100043377 100045191 100069446 100070192 100077838 100082441 100084223 100093923 100094117 100097507 100098053 100101474 100108528 100109454 100109872 100112523 100117189 100117925 100119293 100120598 100123516 100124221 100129084 100129855 100129990 100144130 100153051 100153215 100159045 100159670 100164041 100170953 100171328 100178225 100184030 100188288 100194821 100195556 100195772 100208210 100212498 100216184 100223150 100223787 100226733 100230038 100238267 100241943 100253756 100256797 100258680 100258718 100260957 100267335 100267559 100271899 100273223 100276055 100276114 100277554 100281431 100281518 100287593 100288178 100292010 100296893 100299863 100300966 100305558 100306839 100312879 100315098 100320064 100320145 100326784 100327216 100329719 100331904 100332320 100337112 100337448 100341626 100342090 100347583 100352991 100358792 100360816 100364321 100365885 100371164 100374215 100374259 100379027 100381519 100382770 100385540 100393334 100396800 100399582 100402044 100413354 100413412 100422390 100422445 100426028 100428307 100434016 100437637 100441584 100441821 100442297 100448918 100451917 100454777 100454931 100455661 100457993 100469668 100479433 100482078 100483158 100488803 100497232 100498189 100503242 100515103 100518451 100520731 100528544 100528714 100531785 100533659 100539491 100543889 100544466 100545924 100549382 100554019 100556038 100561197 100571846 100577551 100582457 100582719 100589611 100592368 100592450 100592495 100595886 100601939 100605761 100609015 100609576 100612106 100617322 100623240 100625209 100627707 100630285 100631438 100636760 100638236 100640896 100641979 100646942 100648878 100651651 100657517 100657547 100663088 100666787 100669477 100673910 100676399 100683138 100687636 100688763 100690131 100694990 100698467 100699605 100702152 100706228 100707176 100709803 100714807 100715691 100716146 100721687 100723575 100725554 100729872 100731209 100731356 100732211 100736321 100736822 100739945 100742807 100743289 100745347 100754028 100757210 100757589 100763247 100764737 100768952 100769124 100769626 100770297 100774477 100779752 100780375 100786677 100790150 100798630 100807611 100812546 100812735 100814213 100817014 100819062 100819996 100822507 100827616 100828658 100830849 100831280 100833107 100837515 100840066 100841413 100847388 100867956 100891988 100893107 100893180 100901427 100908924 100910971 100916234 100921243 100929468 100932936 100933728 100935472 100935665 100936595 100941704 100941794 100947443 100952926 100953179 100964739 100966269 100967818 100968153 100973347 100979063 100982882 100986157 100987678 100987811 100992346 100999851 101003220 101007088 101008025 101011576 101014797 101014943 101018325 101024210 101027179 101027914 101031236 101033826 101036247 101042594 101042863 101046256 101061215 101067534 101073126 101073585 101077423 101078140 101084046 101084349 101086429 101086960 101088008 101091841 101099913 101103678 101105866 101111747 101116544 101117240 101119483 101120818 101122672 101126352 101129483 101131264 101137219 101141958 101147150 101147573 101147757 101151742 101157645 101164177 101166506 101168261 101168420 101170248 101175281 101175786 101186821 101186949 101190778 101192163 101195516 101197427 101202396 101207324 101209803 101212639 101214026 101218420 101220854 101221394 101222016 101225612 101226361 101227697 101231902 101233017 101234949 101243744 101248040 101249013 101252584 101253489 101257964 101258302 101258764 101262102 101262124 101265344 101265702 101267484 101272578 101274221 101275403 101277867 101278727 101282606 101283441 101284234 101290464 101292146 101293046 101295619 101297508 101299041 101302854 101305932 101306534 101308731 101312091 101314319 101317631 101320931 101328972 101331727 101332032 101333286 101340639 101344899 101347805 101348656 101349035 101351670 101352447 101356175 101357667 101360898 101361696 101368201 101369516 101370032 101373650 101377262 101377976 101380336 101394262 101399667 101400897 101401084 101402963 101407079 101408971 101414349 101418325 101419231 101422958 101423149 101425017 101428959 101433477 101435822 101442276 101446240 101453014 101456045 101461833 101461914 101468410 101469837 101474316 101481470 101485519 101488460 101492367 101499940 101500919 101509309 101510681 101511600 101528002 101529102 101532253 101580825 101586123 101587248 101593184 101597011 101598336 101609486 101613150 101613880 101619608 101621727 101625788 101627339 101632978 101637028 101637143 101640230 101642752 101647668 101652201 101652236 101655684 101656827 101661735 101668618 101668819 101672863 101674307 101920697 101921819 101936193 101944524 102000715 102012070 102014834 102023167 102025151 102027272 102030806 102032311 102038112 102039041 102042373 102044978 102046785 102051232 102064785 102065907 102067546 102074529 102077275 102082053 102088048 102091842 102095676 102114381 102116451 102118249 102120299 102126075 102127700 102128278 102132652 102135451 102139724 102144544 102145803 102154325 102169752 102174021 102174668 102177000 102184723 102185574 102186048 102186386 102192778 102201914 102244958 102246092 102247541 102267178 102278243 102289584 102292312 102294130 102306609 102312084 102335789 102353081 102363751 102367966 102405462 102411257 102411524 102413679 102469352 102497352 102504083 102508571 102512654 102514152 102519910 102531930 102534589 102537121 102545742 102553557 102560630 102568130 102572040 102573264 102576208 102580857 102584068 102586622 102594288 102599669 102600466 102613262 102617539 102621230 102624568 102627307 102630363 102631724 102637405 102637500 102641656 102645444 102658461 102664939 102666427 102667564 102672516 102676173 102683176 102686116 102690934 102693394 102697875 102703326 102712142 102718217 102722901 102723253 102726426 102727870 102728206 102730301 102735786 102735975 102741547 102741814 102742757 102746408 102750728 102751959 102760250 102765203 102766358 102767765 102770599 102775471 102775651 102784337 102787438 102788369 102789566 102791821 102798741 102804023 102807314 102810402 102811692 102815675 102816516 102816964 102820440 102824592 102825907 102826980 102830544 102835098 102837823 102841427 102843544 102844245 102848107 102852356 102852975 102853456 102854836 102859396 102861986 102864888 102867602 102868752 102870353 102871606 102879329 102881634 102882403 102884767 102886725 102891215 102891475 102893792 102896866 102903121 102904358 102906757 102909826 102913281 102919590 102921816 102923015 102927123 102929657 102933442 102933582 102935797 102935968 102936451 102941380 102942748 102948529 102949319 102949616 102951940 102952978 102957864 102957935 102957989 102958750 102959016 102961703 102962774 102963830 102968257 102978773 102979514 102982233 102986646 102997134 103000104 103004541 103004561 103005202 103010086 103014022 103018348 103020466 103024529 103028874 103033896 103039600 103040774 103042175 103042261 103045890 103049851 103053439 103054413 103059026 103060725 103061030 103062077 103069280 103070841 103072474 103080554 103081444 103087396 103089571 103092314 103098529 103099506 103102330 103106939 103110255 103114533 103116445 103118349 103120384 103128056 103128405 103133677 103134992 103137518 103138108 103142157 103144291 103145232 103146721 103150816 103153067 103155894 103156183 103167652 103172370 103174529 103175568 103176123 103179799 103179829 103181663 103182082 103184784 103186408 103188341 103192706 103193534 103194042 103195963 103197802 103198437 103204197 103207441 103211612 103211970 103217017 103217522 103218405 103219392 103220152 103227119 103228362 103230739 103233491 103237964 103240060 103247284 103247743 103248500 103248626 103250620 103252274 103253710 103259605 103263853 103264173 103267467 103270297 103279779 103281367 103281778 103283169 103285516 103294552 103296286 103301639 103304821 103307393 103310749 103314296 103316149 103319916 103322844 103327049 103331732 103332330 103336036 103337323 103338418 103342012 103344125 103345885 103347234 103350260 103351000 103352147 103357929 103358733 103363055 103363864 103367413 103367733 103372372 103378128 103381281 103381470 103387449 103388004 103388405 103397872 103398321 103398752 103403900 103407779 103410262 103410471 103410527 103417333 103421050 103422017 103426056 103429722 103429775 103431830 103432696 103435426 103440776 103443795 103444712 103445236 103450892 103456105 103462139 103469257 103471460 103472207 103474856 103477015 103484281 103484710 103484984 103487157 103489494 103493677 103495749 103499856 103502066 103509649 103512466 103519730 103523186 103527508 103527788 103532482 103536520 103537773 103541998 103544751 103545141 103548316 103551189 103557547 103561328 103565101 103565208 103568972 103570798 103577177 103583721 103584677 103586475 103587380 103590704 103596347 103603243 103607455 103609416 103621504 103626373 103627642 103631913 103635530 103636717 103643943 103644250 103646437 103647968 103650948 103657039 103662098 103667697 103672071 103672792 103674248 103679912 103683520 103689417 103692617 103695863 103703166 103705163 103706150 103712398 103715814 103720417 103728262 103728932 103730522 103730749 103731034 103731091 103731954 103736218 103742061 103746408 103746867 103751022 103752929 103753250 103757225 103767625 103771441 103771713 103776363 103782799 103786155 103787850 103797542 103806138 103807250 103807677 103811262 103814301 103818268 103819524 103821534 103822738 103825111 103827720 103828087 103831139 103831624 103833395 103835898 103841924 103848358 103852526 103855705 103855763 103857870 103862128 103865793 103872744 103878794 103882819 103886674 103886782 103889200 103893585 103895717 103903268 103907485 103912492 103916824 103919757 103923235 103929930 103938344 103940731 103943121 103943404 103946901 103948526 103954088 103956180 103962410 103963240 103966796 103972507 103975808 103975946 103977176 103980591 103980753 103986342 103990587 103995744 104002440 104005700 104014823 104022018 104027206 104027495 104028140 104033178 104038362 104039517 104042852 104047238 104052144 104054694 104057654 104058011 104063580 104064924 104065517 104074155 104080763 104085516 104089004 104091585 104097314 104100421 104106830 104108797 104113167 104117591 104128780 104128830 104131275 104140462 104146291 104153098 104154784 104157286 104158200 104161385 104163643 104165139 104165635 104166061 104174322 104178849 104182933 104187221 104193511 104197471 104198440 104201772 104208102 104213202 104216573 104219435 104219747 104223393 104225410 104230964 104237902 104242779 104248496 104250273 104252549 104256719 104265368 104274446 104278048 104284412 104289138 104289846 104291869 104297718 104298969 104302373 104304572 104305826 104311950 104316045 104322366 104327826 104332388 104336499 104346678 104347124 104351606 104354372 104357981 104358675 104361470 104366035 104372660 104384821 104388629 104391226 104399296 104404859 104405625 104413185 104419560 104427003 104431104 104436652 104439080 104441814 104447200 104447211 104457001 104464434 104465399 104468038 104472107 104476697 104482553 104488307 104490368 104490781 104497000 104499405 104503833 104507726 104513014 104518660 104522404 104532705 104537188 104544550 104549379 104551485 104556158 104561664 104568989 104573506 104579886 104584748 104588177 104597221 104603951 104620137 104622310 104626908 104627760 104629633 104634319 104636670 104636751 104647162 104650646 104652050 104654814 104657192 104661285 104663903 104667683 104671521 104673020 104676770 104676804 104679839 104683491 104688227 104694484 104699478 104701683 104706890 104711273 104716461 104718759 104722286 104725881 104731007 104733216 104734915 104739707 104741039 104753582 104756976 104758420 104761435 104765646 104769023 104776501 104781628 104786711 104789356 104792066 104797738 104802178 104808001 104809651 104810085 104811637 104813249 104816905 104822528 104827691 104833140 104837647 104849821 104851975 104858051 104859903 104864125 104867087 104872549 104874546 104876161 104882554 104882634 104886794 104892350 104897453 104900440 104902139 104902444 104908725 104916303 104917428 104919230 104924789 104928044 104930552 104933630 104933936 104936146 104937281 104937601 104938141 104938199 104945197 104946992 104946996 104951090 104953544 104956864 104957350 104959657 104961546 104961580 104963199 104966531 104967065 104967447 104972459 104972611 104975215 104980800 104983781 104985558 104992407 104997516 105001840 105002942 105009876 105014073 105014276 105017400 105017908 105019643 105023239 105028060 105031915 105031927 105033283 105035806 105040017 105048393 105048482 105048861 105052609 105055494 105064066 105066821 105069866 105072191 105075508 105078250 105078858 105080814 105083150 105085180 105088870 105093916 105094693 105096331 105096939 105097789 105104671 105114747 105115867 105121423 105121666 105123176 105128813 105133267 105143787 105147384 105153378 105159289 105161334 105164715 105169132 105172363 105180096 105180328 105182043 105186244 105190687 105194972 105196989 105200691 105205832 105211851 105214398 105218982 105221029 105222992 105225868 105226801 105231798 105240082 105245406 105249679 105251627 105251937 105256031 105260987 105261399 105268154 105269382 105271856 105273911 105277712 105278868 105283767 105283791 105286788 105288456 105290569 105297502 105300263 105306856 105308238 105311498 105314139 105316096 105316325 105317845 105321691 105323246 105323698 105325125 105326997 105331508 105334157 105335682 105336095 105336277 105336959 105338524 105340270 105343499 105345410 105350134 105352148 105358436 105360718 105365472 105368441 105368521 105374003 105379526 105380689 105387892 105392305 105395814 105398836 105404246 105406398 105406972 105407910 105417002 105420719 105423162 105424421 105425725 105432951 105438239 105441446 105442087 105445600 105448090 105452962 105457058 105459161 105462230 105466901 105467174 105467842 105470592 105471197 105477168 105479453 105483054 105484674 105486284 105488283 105490550 105495334 105506357 105507693 105512040 105512251 105512630 105515271 105519114 105520509 105520648 105528450 105529720 105529814 105530190 105531965 105540448 105545027 105545609 105546475 105551283 105566368 105567483 105567605 105568088 105570252 105581455 105583001 105584370 105588205 105593826 105597264 105601604 105602384 105607262 105607881 105611948 105616035 105616166 105620355 105624291 105627189 105631552 105633983 105642761 105646886 105648809 105650621 105650781 105656397 105662732 105663316 105666222 105667137 105670013 105678493 105682993 105687978 105688860 105691744 105707800 105707815 105710306 105717311 105717692 105721433 105736451 105738767 105742586 105747733 105750788 105753554 105754486 105755255 105758343 105762112 105763481 105765830 105772890 105774465 105774881 105777810 105779261 105781979 105788478 105790010 105790832 105790875 105790976 105791309 105793859 105798593 105803451 105807121 105807675 105808215 105812052 105812430 105816815 105819411 105821442 105822219 105826096 105827085 105828973 105836231 105840082 105844361 105846179 105847253 105849561 105851051 105851134 105851767 105856160 105859935 105860323 105863222 105866932 105870174 105871158 105876242 105881936 105885143 105885274 105891545 105892977 105896169 105897433 105899520 105901356 105903722 105903919 105908787 105910335 105917177 105919747 105920940 105922741 105933434 105937859 105938660 105939165 105942849 105948346 105954764 105958684 105961066 105967776 105969629 105977050 105979527 105979827 105980537 105983248 105983597 105987069 105990488 106004027 106007431 106007480 106011152 106017582 106020092 106027529 106028899 106033753 106036458 106037976 106042721 106043286 106049534 106049569 106052208 106053307 106054849 106058802 106060544 106060967 106066009 106070607 106076685 106080474 106081136 106081250 106089346 106089780 106092929 106093148 106093448 106107188 106110433 106118702 106131359 106132498 106137389 106140228 106148495 106148957 106149761 106152322 106154126 106155416 106162306 106165670 106169568 106169634 106171925 106177161 106178605 106179723 106180003 106191198 106192644 106197155 106199745 106202654 106203758 106208460 106211071 106214827 106217376 106221659 106225378 106226959 106232535 106238816 106240165 106246979 106247447 106248369 106252164 106254813 106259199 106259272 106263164 106266138 106271929 106274436 106275851 106280698 106286802 106292465 106292832 106301469 106302579 106308570 106313779 106315201 106320507 106323270 106328887 106334239 106337699 106340371 106343214 106347596 106349683 106353706 106357508 106359574 106361619 106361926 106364780 106365925 106369011 106374765 106377715 106378252 106381547 106386912 106386970 106392892 106395941 106396773 106403664 106406500 106408217 106409486 106412470 106414190 106423654 106424275 106428534 106431277 106434596 106435931 106438731 106442339 106449125 106452360 106452575 106452758 106458567 106458989 106462457 106464749 106467529 106467884 106474249 106477969 106481507 106482535 106485884 106488351 106494706 106497949 106498951 106501007 106502570 106504939 106505094 106506726 106507654 106513564 106515252 106519757 106521046 106524964 106525570 106531104 106534065 106538144 106542701 106543949 106544819 106545215 106546179 106551035 106555854 106558029 106559984 106560884 106563104 106563337 106565203 106569910 106574950 106576952 106583067 106588364 106590410 106591853 106603281 106605607 106606231 106610740 106617904 106624217 106625544 106639495 106642946 106646496 106647938 106654399 106655747 106661325 106664646 106669489 106673751 106677978 106687831 106689935 106692016 106696143 106700770 106702386 106707279 106728866 106733325 106738913 106739650 106741762 106743255 106752933 106757254 106758936 106763033 106766200 106770914 106773009 106773497 106777269 106777551 106778564 106783256 106785198 106792900 106798978 106803440 106804526 106805076 106810791 106811015 106816079 106818652 106821309 106821387 106831098 106839217 106839432 106843600 106854682 106857897 106858410 106858495 106860871 106864159 106865159 106868872 106870343 106874478 106875655 106877706 106878241 106884644 106888846 106889068 106894557 106895044 106895192 106900442 106904564 106912648 106917290 106919915 106920536 106927743 106927768 106930067 106932589 106939651 106941548 106944658 106944986 106946782 106947341 106950818 106950914 106951600 106956763 106957033 106962997 106969333 106969401 106970810 106972247 106975995 106977133 106980885 106981603 106986215 106994186 106995718 106997579 107000982 107006150 107007497 107011576 107013216 107016250 107022680 107028532 107032669 107037401 107040250 107044968 107045034 107045664 107047708 107052901 107055189 107055622 107063972 107066345 107069804 107069943 107070312 107077240 107086377 107092621 107095767 107096948 107100605 107104739 107106330 107112290 107115710 107120253 107120442 107120722 107124117 107130048 107133785 107135693 107141370 107147049 107151269 107152729 107154520 107155921 107161089 107162054 107165349 107168433 107172181 107172876 107173160 107173910 107174534 107176542 107177735 107182681 107184073 107187525 107189210 107190190 107195636 107196003 107200984 107205124 107205339 107216908 107222232 107224740 107224960 107225190 107227261 107227457 107231938 107234160 107235754 107238205 107238515 107241287 107243690 107246426 107263408 107271130 107272605 107273287 107277238 107280693 107285278 107291181 107299413 107304195 107305560 107306085 107306963 107309465 107326360 107331155 107331819 107336112 107342731 107342860 107345650 107349782 107350458 107356820 107358219 107358771 107361078 107364103 107369498 107372111 107372233 107372631 107376100 107379382 107384211 107385420 107385639 107390391 107394606 107395144 107398576 107398995 107399168 107403245 107404997 107405447 107407167 107410439 107418087 107423926 107425482 107427799 107431910 107433347 107435437 107438228 107441143 107444152 107445992 107447195 107447329 107453751 107454226 107458921 107459117 107462622 107467924 107468558 107472236 107479172 107480417 107481138 107482862 107483362 107483470 107483662 107485870 107487018 107488038 107494218 107496436 107504996 107509252 107511351 107511352 107512742 107515507 107521554 107522661 107526473 107529334 107532380 107532445 107533865 107535455 107540603 107541134 107546903 107547557 107547616 107549249 107552362 107552986 107553113 107557602 107559565 107561368 107563148 107567472 107569483 107571852 107572496 107575432 107578168 107580375 107584219 107584463 107587074 107587594 107597989 107598849 107599596 107601896 107606250 107609907 107609928 107614701 107615766 107619105 107623769 107626326 107627520 107628241 107628259 107628698 107631688 107634568 107635297 107638772 107641777 107644306 107645412 107649025 107651484 107658754 107662877 107664515 107669361 107672097 107679950 107684987 107686041 107689849 107690745 107692943 107696630 107704358 107705652 107706815 107711548 107712850 107713034 107716522 107716581 107717542 107723768 107729793 107733416 107734422 107743250 107748050 107750815 107763581 107767184 107769118 107769650 107772884 107775463 107776389 107783857 107788843 107798237 107798388 107801531 107801622 107804765 107807738 107810502 107813773 107819324 107820241 107821293 107821661 107821958 107823245 107830649 107837462 107841693 107844137 107848288 107852090 107852201 107861557 107863786 107866451 107871517 107880677 107886595 107888797 107897330 107897389 107897968 107898024 107900833 107908289 107908997 107911590 107913289 107919523 107920455 107921991 107924418 107927826 107932383 107936470 107939041 107942923 107946046 107950870 107953219 107957469 107960162 107960327 107973507 107976471 107984886 107986617 107994631 107998703 107998858 108001618 108010824 108012708 108015876 108017335 108020447 108024358 108025282 108026894 108027021 108027250 108027305 108027372 108027831 108027897 108027959 108029991 108030662 108032836 108045546 108047892 108050339 108054201 108057763 108057944 108063539 108068000 108076936 108083375 108084534 108089049 108092360 108092660 108099538 108104815 108109165 108109191 108112049 108113515 108124928 108127331 108130564 108133780 108135773 108136817 108145967 108152755 108154282 108156545 108166961 108173823 108175841 108176540 108182474 108184964 108187171 108188167 108188502 108193796 108195473 108196337 108200363 108202425 108205190 108208998 108210227 108218250 108218618 108218672 108222665 108226913 108227508 108227591 108230086 108235258 108240492 108240828 108254735 108255532 108260445 108261154 108263681 108269878 108274420 108274712 108279017 108281111 108287436 108290927 108299872 108300154 108306721 108307106 108309156 108311271 108317209 108318236 108320172 108322756 108326596 108327078 108332754 108338814 108347905 108352096 108354705 108359082 108362155 108365842 108367936 108368831 108376632 108377386 108381331 108382195 108388188 108390360 108390437 108390504 108397919 108401181 108401640 108405945 108406462 108407200 108413459 108413548 108415343 108417029 108418438 108420181 108423468 108428278 108430192 108432702 108433323 108436220 108437561 108440540 108443557 108444342 108448774 108451286 108452353 108457000 108457228 108457723 108460404 108463716 108464346 108466410 108468913 108469864 108471193 108472902 108473584 108477748 108482652 108482679 108483017 108487544 108489037 108492046 108493501 108494603 108497551 108500483 108502015 108502412 108506991 108510080 108510509 108515610 108520560 108522402 108526979 108527089 108527149 108532191 108532463 108537722 108540428 108540712 108542805 108544886 108547112 108547143 108548017 108550361 108552470 108556675 108558946 108559717 108561180 108561200 108564105 108566593 108567687 108571319 108573909 108580491 108581226 108588066 108588828 108595223 108599592 108599693 108600666 108603731 108607589 108609206 108612890 108615952 108616257 108622757 108629693 108634475 108643677 108647077 108658895 108659925 108662684 108663918 108664280 108668330 108669550 108669630 108671649 108671902 108672500 108673980 108678523 108678792 108679273 108684448 108688000 108692593 108702584 108709765 108713054 108713094 108713242 108716411 108721218 108721751 108726571 108732161 108732713 108732817 108741841 108745525 108747285 108750347 108751366 108760862 108764419 108764995 108767728 108769597 108772828 108774249 108774441 108774670 108778816 108779247 108782695 108783745 108788874 108790715 108798492 108798563 108798625 108801534 108802385 108803326 108803999 108805536 108805894 108806935 108807846 108812018 108812574 108816432 108822645 108827158 108828067 108828141 108832061 108835502 108836040 108841745 108849014 108853389 108858143 108859630 108862929 108867358 108869097 108872637 108875304 108880024 108885839 108887104 108894142 108895779 108904912 108905078 108906352 108913555 108918170 108926071 108929300 108934920 108935565 108937599 108942365 108945998 108949592 108950137 108956737 108963978 108969018 108970004 108978239 108980792 108984636 108987491 108996533 109016236 109022752 109025569 109030371 109037506 109045528 109051458 109064667 109071249 109074448 109082143 109082452 109083109 109086714 109086728 109089256 109092609 109094082 109094732 109099394 109102506 109102573 109102729 109118382 109125985 109128666 109131288 109131916 109136257 109141307 109141347 109149744 109153889 109159831 109162369 109167367 109173679 109177168 109179868 109181057 109181731 109190070 109197419 109200552 109202973 109205398 109208360 109208743 109208800 109210051 109210447 109218673 109229054 109230464 109237573 109240219 109240706 109247841 109250584 109253717 109255530 109255556 109263593 109266220 109270775 109276668 109280743 109285263 109289377 109294506 109295815 109301638 109312205 109315766 109321166 109327602 109329852 109331365 109332266 109334802 109335077 109340169 109343030 109346883 109347674 109348296 109350883 109351398 109353775 109356329 109359384 109360113 109362733 109367204 109367598 109368537 109370533 109375607 109377049 109379604 109381454 109383913 109385051 109388119 109390518 109391311 109392250 109394851 109396054 109396194 109397263 109402579 109410553 109411686 109416656 109418016 109422820 109423511 109428606 109431937 109436993 109438406 109441645 109441805 109444286 109448057 109451496 109451583 109457231 109461452 109465762 109472226 109473126 109474693 109484120 109484946 109492699 109497078 109499457 109503872 109504298 109504438 109506213 109512470 109514454 109515623 109522010 109522553 109526415 109527671 109538360 109538996 109541179 109545910 109547562 109563199 109563615 109564383 109570580 109570866 109575518 109577440 109577501 109582608 109582770 109589618 109591691 109597050 109597132 109597902 109599727 109604212 109609831 109610658 109615053 109620101 109620514 109625593 109633441 109639080 109644203 109649154 109652279 109657216 109657839 109662238 109669497 109670088 109670121 109683146 109685951 109688345 109694722 109699102 109701875 109705461 109710395 109712309 109714100 109718077 109718777 109719082 109721879 109722795 109726521 109732925 109735375 109741553 109749687 109752692 109754425 109757519 109757870 109767306 109768774 109770515 109777253 109783746 109786375 109788292 109793095 109797180 109797212 109801001 109804340 109805900 109810044 109818356 109820076 109822417 109825546 109832958 109837577 109842558 109844434 109845999 109852462 109852577 109852802 109855673 109861877 109867506 109872448 109878981 109880775 109882693 109883937 109886074 109889273 109891945 109898991 109899566 109901131 109906117 109913981 109916317 109918297 109920844 109923289 109924356 109925503 109925743 109932294 109933841 109936858 109941789 109943043 109950710 109952120 109952452 109955318 109958124 109960218 109963381 109964577 109968557 109969892 109971183 109976642 109981142 109982220 109985018 109986401 109988050 109991267 109996133 110002386 110003303 110003702 110005187 110005542 110010614 110011914 110013284 110020253 110020458 110029519 110031160 110031983 110035339 110038097 110043284 110044208 110044622 110044869 110045819 110045909 110052112 110054026 110057704 110060496 110062483 110069667 110072210 110075787 110077094 110081434 110087732 110088472 110090893 110091256 110103772 110107042 110109943 110113282 110122161 110123335 110126359 110132762 110138720 110139293 110140025 110143131 110146658 110150332 110158346 110161124 110163323 110163958 110167393 110171227 110175519 110178376 110196028 110203367 110205105 110223616 110227356 110231082 110231846 110238187 110239459 110242172 110247330 110249524 110251075 110251959 110253689 110256389 110261383 110261673 110269188 110273751 110273906 110278918 110283013 110294947 110298305 110302094 110306324 110307139 110309159 110312865 110313993 110317490 110318714 110324094 110327281 110327957 110336139 110337768 110339102 110341002 110343992 110348267 110350538 110354739 110360903 110361767 110369095 110372394 110374339 110374396 110375525 110376072 110384956 110385998 110387704 110398629 110400767 110407334 110410970 110412084 110414792 110418799 110422414 110424830 110428066 110433087 110436851 110439782 110440045 110442249 110453382 110457023 110458653 110461760 110467839 110474151 110477228 110478217 110479038 110482255 110484820 110486330 110487255 110492006 110495213 110503405 110504329 110513497 110517825 110518221 110520412 110522507 110532450 110534575 110537667 110537764 110544106 110544123 110549251 110551164 110556550 110567311 110578111 110582562 110583012 110586036 110587930 110593234 110595441 110595770 110600368 110604908 110605502 110609110 110614353 110617876 110619798 110630477 110638507 110639443 110640772 110645869 110646125 110653009 110655807 110659304 110663426 110668791 110669176 110673384 110674122 110679045 110683005 110685176 110687445 110691303 110693174 110698283 110711784 110717541 110719392 110720427 110720887 110729758 110730379 110738075 110744141 110746464 110747224 110747537 110751731 110752511 110753768 110755233 110759317 110759658 110760302 110760361 110766425 110767979 110785939 110788979 110800844 110802692 110804436 110807322 110807482 110807800 110811980 110816561 110820142 110822201 110826646 110831250 110836184 110838976 110846107 110851733 110854605 110856760 110857402 110872142 110876971 110881150 110882100 110886803 110890282 110899759 110912043 110917350 110917377 110923473 110926218 110931167 110932626 110938830 110943029 110945615 110948270 110950993 110954667 110956518 110962532 110971173 110977302 110979743 110981873 110986572 110987213 110987307 110990413 110995774 110998729 111000470 111000619 111012190 111028767 111030103 111039655 111042696 111047221 111050915 111052272 111058059 111058357 111061237 111066271 111070454 111071397 111078471 111078944 111083795 111084523 111085719 111086741 111090341 111097350 111101363 111103816 111106020 111110918 111119328 111120578 111124961 111127570 111127922 111131720 111136624 111139052 111143696 111149047 111159642 111179499 111185053 111189977 111191201 111197106 111200648 111205723 111207580 111215496 111219041 111222367 111227474 111227718 111238492 111242080 111245726 111250148 111252801 111268273 111271705 111272237 111277975 111278543 111283345 111284019 111285079 111293087 111295143 111301089 111301184 111302003 111305589 111311137 111316155 111317109 111318933 111320115 111320190 111321182 111327043 111333815 111339790 111343422 111346112 111348872 111354899 111356480 111358078 111359764 111359896 111368307 111368979 111370490 111371425 111371535 111371963 111373265 111378263 111379560 111382361 111383965 111386794 111388695 111389681 111392368 111392832 111396997 111398008 111404161 111409236 111413213 111419143 111419308 111423003 111428668 111434288 111439187 111445519 111453172 111456212 111461234 111464163 111467891 111468693 111469457 111470699 111470919 111471067 111476515 111483062 111486382 111490975 111493170 111494481 111496021 111496444 111497829 111502981 111503245 111505298 111507536 111510745 111512756 111512974 111515549 111518870 111520631 111526958 111527571 111529065 111533300 111536089 111542410 111543108 111549484 111551533 111552790 111557483 111560028 111569862 111577112 111577205 111581678 111587592 111591494 111597478 111599361 111600892 111602219 111603184 111607758 111607876 111611544 111615852 111616761 111624173 111624769 111628160 111628632 111632326 111636889 111637979 111638602 111643174 111643292 111643453 111646415 111649591 111653475 111656153 111657323 111657652 111661301 111663265 111663586 111664168 111666285 111668822 111672810 111676189 111678392 111682758 111684096 111686711 111688018 111693253 111704383 111706348 111711247 111713899 111718469 111723258 111727495 111730650 111732845 111738213 111740447 111748497 111754357 111754604 111759529 111762608 111766109 111766367 111767797 111771821 111774291 111776737 111784630 111786067 111795798 111796684 111803845 111807718 111814083 111816528 111817540 111817552 111822934 111825438 111829424 111831766 111837212 111838867 111839344 111840407 111845870 111850841 111856465 111864293 111864698 111869426 111873922 111878386 111880623 111881560 111892327 111895476 111900173 111905365 111910500 111913843 111921200 111926913 111927186 111931577 111934527 111938734 111939607 111941911 111946622 111949666 111949894 111952410 111954123 111954892 111957853 111960591 111962415 111971910 111980603 111981465 111987633 111990386 111995694 112008210 112009977 112010919 112016272 112020183 112023166 112025372 112036053 112043248 112049108 112051947 112052843 112060455 112070668 112077508 112083353 112093169 112097271 112099052 112100880 112107006 112107905 112116838 112126077 112129433 112131033 112137001 112140451 112140926 112142704 112148494 112154341 112156293 112158322 112164518 112164804 112165109 112167532 112172990 112174746 112182785 112186372 112192244 112192599 112197101 112197470 112202404 112203564 112205050 112206172 112213385 112215364 112217115 112227140 112228898 112231903 112232669 112235957 112236416 112239384 112240891 112243046 112247391 112247960 112255461 112255736 112256015 112261265 112263850 112264507 112267844 112269803 112271854 112272159 112272700 112275030 112279123 112283624 112288584 112289713 112293908 112294402 112294756 112296294 112296459 112297285 112297753 112301366 112301661 112302465 112306786 112311422 112317525 112318855 112320910 112321951 112324425 112326151 112326613 112327445 112331621 112333252 112336075 112336418 112336748 112340939 112344992 112345716 112347328 112347406 112351088 112351862 112355953 112361688 112362190 112363006 112365372 112365402 112371162 112371371 112374635 112377807 112378071 112383617 112386855 112389624 112394208 112398267 112399147 112404684 112406258 112412189 112415192 112421117 112422800 112423320 112425291 112429065 112430090 112440282 112447403 112449637 112457237 112468800 112470200 112471941 112476262 112480611 112483396 112484599 112491026 112493414 112495403 112502997 112504793 112505401 112507853 112511202 112513600 112516645 112522314 112526544 112529951 112531594 112538774 112544499 112548181 112549704 112550303 112557957 112558620 112561997 112566003 112571221 112573296 112574709 112577930 112579927 112583808 112589165 112597241 112600998 112611319 112615625 112617901 112618853 112628876 112632465 112635072 112636254 112641767 112643040 112647744 112648787 112650260 112651557 112651762 112653429 112658211 112658855 112661690 112662703 112662956 112667613 112679555 112686088 112689445 112691515 112701839 112703243 112708544 112711681 112712496 112718733 112719342 112722408 112722567 112727391 112727469 112728393 112731490 112732203 112741074 112742122 112747040 112751741 112752463 112756578 112757305 112757553 112762935 112765434 112767099 112767740 112770093 112775238 112780818 112783049 112785727 112789241 112790467 112790967 112790994 112797041 112798443 112801255 112807627 112809110 112812708 112816437 112823786 112827064 112827576 112830710 112847922 112853136 112858306 112859994 112860549 112862793 112866719 112867762 112871848 112876457 112882854 112886870 112887697 112897185 112899706 112900598 112902656 112903245 112909577 112914105 112914284 112917508 112918646 112923333 112924853 112929339 112931170 112931360 112934355 112935327 112937599 112953115 112961703 112962091 112964168 112968101 112970925 112972645 112977427 112979285 112984821 112985442 112993149 112994238 112997340 112999130 113000999 113001056 113011808 113014785 113020545 113025684 113027067 113027772 113030103 113038072 113042084 113044445 113047337 113048654 113049304 113050859 113058206 113064989 113068331 113068659 113069856 113070826 113070906 113072937 113077018 113078952 113083464 113088483 113090090 113095606 113102393 113115110 113120062 113125564 113131981 113136472 113137349 113137675 113146975 113147883 113149707 113152132 113154890 113158475 113158898 113163773 113163961 113167540 113170579 113171797 113177097 113180314 113181432 113182123 113192053 113194388 113195386 113204650 113212356 113215878 113218564 113218833 113223290 113231549 113236957 113242370 113246835 113257202 113262290 113263003 113268142 113277768 113289539 113292486 113298335 113300204 113306494 113308345 113317777 113320911 113324271 113325202 113326498 113334158 113335794 113336434 113342659 113343563 113347026 113350625 113352446 113356651 113372171 113376922 113382858 113391892 113397501 113403323 113404432 113404907 113407592 113412866 113416284 113417887 113422297 113428738 113432874 113439297 113442685 113452953 113458564 113463884 113471653 113472042 113474014 113477320 113483965 113489617 113493262 113498755 113500645 113501982 113505406 113511809 113512898 113517837 113522031 113527601 113532499 113539271 113541153 113547784 113551415 113557038 113562148 113562676 113567414 113569077 113572694 113575913 113581772 113588047 113592461 113600872 113613659 113614979 113615166 113624039 113628760 113634839 113634938 113636997 113646347 113659956 113663852 113667489 113673933 113677009 113677811 113679163 113683640 113693254 113696753 113713457 113717243 113724755 113728737 113731354 113733156 113734565 113736551 113741590 113745146 113747551 113753788 113754526 113756919 113758916 113762137 113766802 113767746 113770423 113778226 113778666 113781529 113783308 113783642 113789585 113792787 113797179 113800150 113800237 113803354 113805600 113808910 113812517 113817400 113822136 113831816 113832117 113844918 113844986 113848908 113857358 113859133 113860543 113861653 113866229 113867702 113869066 113876627 113881316 113886749 113888546 113893318 113898105 113900994 113903156 113904159 113907365 113909963 113913064 113915175 113918069 113924290 113926529 113928233 113931122 113937955 113938978 113942159 113947905 113948832 113951116 113952828 113953774 113955375 113960234 113961899 113968597 113976426 113980009 113980302 113985072 113986185 113990629 113990883 113993788 113997541 114006600 114006849 114008840 114014823 114015291 114019417 114020496 114022127 114023373 114028588 114029054 114030514 114031423 114033974 114042741 114042820 114045300 114046125 114046585 114054435 114055645 114057288 114060768 114068947 114070522 114071820 114075959 114080288 114081872 114084617 114093167 114102109 114102434 114108025 114111631 114114385 114119846 114120772 114122607 114127647 114129808 114134538 114136592 114137601 114141797 114146552 114152011 114157913 114171677 114172699 114178069 114183788 114191454 114195329 114202756 114208121 114208542 114212723 114218002 114226913 114230026 114233242 114234689 114238164 114243929 114247046 114249165 114256477 114258356 114261188 114268785 114269160 114269988 114272525 114274361 114275978 114276608 114277290 114281835 114287124 114290050 114290735 114295333 114296200 114300181 114302269 114304939 114307845 114309968 114316820 114317821 114323809 114327305 114334929 114336434 114337701 114338531 114343698 114346717 114347085 114351612 114354412 114359961 114360570 114368759 114369096 114373165 114375209 114384572 114387653 114394470 114395593 114404568 114405067 114412769 114417451 114418115 114420450 114428940 114429087 114430660 114437893 114443251 114443290 114444989 114446831 114452431 114455187 114459501 114459935 114462477 114470079 114477360 114477395 114477618 114480671 114484433 114487180 114491011 114494571 114499811 114499945 114501072 114502854 114508100 114510561 114515926 114518949 114524202 114524716 114524949 114526290 114526328 114532172 114536896 114538161 114543459 114544603 114549662 114551679 114562566 114564252 114573019 114579029 114584084 114584393 114585154 114586078 114587582 114592430 114602354 114605004 114606667 114612119 114612365 114613170 114620058 114626662 114627381 114630712 114630875 114631696 114634859 114637375 114638186 114639167 114639376 114641649 114644030 114648655 114653523 114656429 114663038 114664201 114664629 114665400 114668552 114673239 114678813 114683275 114684926 114686533 114688595 114693218 114698622 114702630 114708278 114709296 114711338 114719097 114723651 114723690 114725253 114728510 114730210 114733342 114735860 114747975 114753756 114755888 114757037 114762208 114763757 114770764 114771300 114775672 114778168 114798419 114804422 114809887 114812259 114819794 114821481 114827556 114830385 114836703 114843859 114846537 114851706 114856419 114862876 114863872 114865012 114865833 114867407 114872308 114872397 114874811 114875896 114876407 114882343 114885503 114886844 114889109 114892229 114898173 114902155 114902588 114908937 114910393 114912152 114914634 114917050 114923211 114928645 114930235 114938293 114946029 114947366 114952008 114953382 114954443 114959137 114959208 114959526 114964406 114966880 114968217 114969809 114970300 114971932 114973685 114977941 114980221 114982416 114986951 114992356 114998159 115002146 115002810 115006979 115011476 115014157 115014749 115016953 115020628 115029185 115033265 115033777 115035292 115040729 115041317 115044782 115048509 115052582 115065991 115080379 115082047 115088902 115093415 115095290 115104788 115108208 115109818 115113562 115118050 115121291 115129433 115132165 115132627 115137608 115140191 115140937 115153267 115155459 115161998 115162858 115164351 115165812 115167243 115167258 115171726 115177870 115182641 115197838 115198828 115201715 115207681 115208578 115210481 115215750 115220436 115225938 115226470 115233149 115236941 115241015 115249900 115254109 115255546 115258288 115263068 115267727 115276524 115278201 115283750 115286071 115287425 115287770 115291920 115297160 115297375 115298683 115302260 115306477 115311945 115315318 115320327 115326485 115332979 115335084 115338841 115339916 115341795 115342632 115347401 115348791 115349642 115350127 115356349 115359170 115364235 115366881 115369245 115371690 115375883 115381560 115385763 115391300 115391892 115394494 115398253 115401260 115404585 115406484 115407569 115408006 115411105 115416799 115419249 115420857 115422396 115424146 115428969 115432163 115433015 115436182 115438581 115440510 115447153 115450594 115451725 115451790 115451895 115453213 115454897 115455189 115455227 115458555 115459580 115461278 115461643 115468249 115469885 115471683 115473746 115475547 115477475 115484528 115498017 115499894 115501257 115503517 115503971 115507328 115508021 115511562 115516683 115522845 115523193 115525167 115532820 115537551 115544086 115547352 115550779 115556258 115558493 115560608 115572291 115573855 115574065 115583426 115585297 115589347 115595042 115600343 115601693 115611531 115617905 115621678 115621850 115622386 115627338 115628070 115633739 115638047 115638870 115641219 115643224 115648486 115649509 115650126 115658548 115663126 115663161 115667610 115672886 115676078 115677446 115682032 115683151 115686096 115689136 115689204 115691988 115692395 115693072 115695027 115697311 115700577 115702873 115705658 115711630 115717232 115718455 115721711 115725566 115726013 115727567 115731960 115733051 115736557 115740744 115742193 115744885 115744972 115745196 115749408 115752082 115752504 115755026 115755090 115761168 115772160 115773178 115775035 115780925 115787841 115789844 115792155 115801604 115811319 115813599 115815596 115822441 115826295 115834821 115836824 115840218 115842621 115846537 115847728 115849177 115851399 115858054 115861713 115867489 115868830 115873505 115874429 115876305 115878439 115881933 115885381 115888212 115891855 115893161 115895886 115895991 115897643 115901106 115909028 115911714 115912547 115919916 115924790 115925978 115928593 115933597 115952075 115959890 115966281 115970830 115975061 115979996 115981522 115983076 115988030 115988133 115990271 115994085 115996092 116003503 116003553 116005358 116010521 116012549 116012625 116020586 116024413 116025625 116029760 116029815 116030125 116032609 116034277 116036722 116038779 116044441 116046871 116053211 116057992 116064742 116067739 116071428 116078047 116082743 116089250 116089323 116092041 116093137 116097052 116098217 116100263 116101518 116102414 116107362 116112442 116113219 116116791 116117434 116122005 116125241 116131627 116135847 116140176 116146311 116153238 116164740 116172035 116189032 116193212 116196990 116215306 116217532 116227267 116233142 116237222 116240124 116240796 116248313 116253123 116255860 116262529 116266610 116267390 116270297 116271101 116273461 116275533 116282193 116285891 116291185 116309191 116309365 116312560 116313264 116316216 116317839 116318852 116325218 116329549 116329550 116331229 116332134 116335469 116340081 116344996 116350361 116350586 116354090 116355826 116358298 116362829 116363276 116364013 116367242 116369762 116374683 116374790 116374935 116376280 116382660 116383966 116389366 116394453 116394995 116402697 116405273 116412901 116415328 116419393 116421798 116425911 116428046 116428974 116432817 116438094 116439652 116443917 116444763 116445389 116448298 116449666 116453797 116457361 116458033 116460336 116462246 116467714 116470515 116474481 116475733 116476820 116482874 116483568 116485465 116492523 116495739 116497638 116498296 116501699 116503789 116506807 116508620 116509288 116510202 116514607 116520807 116524793 116525085 116527791 116533244 116535574 116542413 116543188 116546204 116553385 116558042 116559727 116564859 116567277 116568575 116571427 116578038 116579323 116581935 116584240 116591104 116594620 116595572 116598793 116602585 116606452 116611736 116612723 116617907 116619128 116625085 116625723 116633469 116639088 116643322 116647161 116652425 116659010 116660084 116662210 116668127 116670686 116680904 116683445 116683907 116688223 116689020 116689528 116693450 116694598 116698105 116702003 116702050 116706331 116708662 116710844 116717550 116718942 116725277 116727733 116729307 116732711 116735655 116739019 116742325 116744569 116746322 116754036 116754984 116755402 116756937 116757920 116762363 116766356 116767226 116774338 116775509 116783670 116786538 116786726 116789040 116792948 116795171 116800818 116807377 116809030 116811379 116812769 116815796 116816807 116822014 116827906 116828759 116837147 116839036 116841027 116846839 116847199 116851133 116857413 116859877 116860319 116861611 116862916 116865626 116871104 116873536 116877415 116879687 116881828 116882015 116882098 116887417 116893505 116895489 116897274 116901585 116909369 116910012 116912412 116919501 116922433 116923090 116924835 116926706 116927501 116928037 116932859 116935125 116935896 116936309 116941611 116943251 116944475 116948019 116950498 116950696 116955473 116955901 116960741 116962784 116964924 116966299 116966545 116968583 116971568 116971979 116976351 116978363 116982514 116983802 116987959 116988124 116989786 116990941 116991483 116994721 116995475 116996763 116999551 117000167 117002733 117004347 117005295 117007660 117009885 117012847 117014757 117017870 117022559 117026052 117029827 117032531 117037373 117037640 117044837 117047238 117048013 117052314 117057077 117061266 117061361 117063009 117067488 117069343 117071796 117083924 117086655 117089781 117090549 117091203 117092160 117099978 117102185 117104747 117109147 117111734 117111871 117116373 117121994 117127908 117133365 117134556 117135236 117136456 117137309 117140794 117143711 117147811 117150332 117154017 117158726 117160160 117160217 117160311 117165753 117166309 117170737 117171863 117176380 117182686 117184401 117186481 117193042 117196755 117197771 117200901 117202365 117203178 117208168 117210769 117217159 117221235 117225157 117226241 117232170 117233747 117234461 117236604 117237042 117241410 117242942 117249320 117254678 117256083 117259760 117259796 117263250 117268540 117270888 117274379 117279029 117280983 117281231 117287016 117293464 117299716 117306022 117306213 117310563 117314840 117316174 117325254 117331915 117335780 117340071 117340978 117341541 117347341 117352319 117352548 117355236 117356450 117356509 117365121 117373425 117376490 117377500 117377792 117377968 117380337 117382134 117382506 117386641 117392355 117392423 117393175 117395652 117395761 117398502 117401613 117401723 117401963 117402887 117408620 117409777 117413556 117414450 117419144 117419531 117426492 117426541 117427131 117428811 117431916 117433083 117436655 117439541 117440240 117440314 117445675 117445870 117445958 117448279 117453693 117458477 117462492 117466071 117472850 117475770 117483267 117487840 117488235 117489267 117489621 117490067 117492736 117498542 117502289 117505181 117513645 117516313 117518429 117520462 117524577 117529762 117530782 117539712 117542134 117542608 117542739 117543784 117544017 117545842 117550899 117552216 117553159 117555346 117562464 117563809 117563991 117571350 117574497 117576705 117577775 117581854 117584692 117585394 117590927 117597175 117600671 117601088 117602693 117605655 117606364 117610863 117613430 117616907 117616987 117617849 117618114 117620729 117627348 117632053 117636592 117637261 117637974 117641557 117647464 117647769 117648040 117653427 117654448 117657921 117660939 117661790 117667470 117673766 117677751 117679551 117683323 117684498 117686183 117689725 117690742 117695603 117697832 117701484 117705958 117709863 117711002 117712221 117714052 117715684 117715952 117716911 117725657 117727343 117733576 117734403 117737006 117739324 117741046 117744596 117745227 117750509 117757758 117762336 117769864 117771140 117772351 117777685 117784325 117785836 117789086 117789466 117794639 117799209 117801183 117804611 117807662 117810323 117818448 117822551 117824992 117828623 117829747 117830385 117831376 117836350 117837220 117841583 117843157 117846959 117852752 117854893 117859218 117859466 117860864 117861773 117865503 117868807 117871915 117875080 117881170 117882471 117887311 117888252 117888278 117888833 117890503 117892770 117895746 117902137 117903925 117907921 117912956 117915967 117921614 117926390 117927348 117932203 117936527 117940473 117944500 117944932 117946228 117957177 117959698 117961356 117976978 117983987 117997097 118004978 118005496 118009681 118027101 118028258 118037081 118045183 118045506 118045847 118051028 118052200 118061225 118062458 118067340 118069959 118072712 118088886 118093457 118094087 118096887 118103036 118106284 118106348 118111547 118116429 118124955 118124990 118127256 118134804 118137965 118144553 118146350 118152783 118156962 118157355 118167167 118176091 118176151 118176385 118183200 118189088 118191320 118194497 118199640 118204353 118207740 118207831 118208498 118210860 118215117 118217881 118220558 118224128 118228310 118255698 118264257 118264700 118270323 118281188 118292275 118297477 118298536 118298953 118301701 118307199 118312651 118314012 118318612 118323869 118329582 118329604 118330893 118334636 118335931 118343059 118346721 118356086 118366561 118370618 118372273 118374153 118379613 118383080 118394283 118395970 118400111 118402520 118405040 118417051 118428612 118429824 118431214 118433952 118435300 118438370 118453498 118454558 118455150 118459232 118463774 118466301 118467600 118482734 118487901 118492805 118496860 118497356 118497703 118500184 118502015 118505142 118505658 118513483 118513792 118515117 118522460 118524114 118527655 118529996 118533026 118533863 118533897 118539250 118540857 118548135 118552165 118554715 118555751 118560919 118566569 118572035 118572801 118577253 118577454 118584561 118584985 118588672 118588976 118589829 118590076 118599082 118600683 118611888 118612222 118666794 118685673 118709624 118710281 118710630 118713573 118715937 118716246 118721744 118726319 118732173 118732348 118738543 118740571 118744232 118747157 118748363 118751968 118753267 118753354 118755260 118758986 118760599 118766017 118766923 118770683 118771627 118777707 118790064 118792445 118797577 118802003 118807406 118813165 118816377 118816619 118819312 118820756 118824889 118827142 118831640 118837520 118847920 118853108 118856289 118865841 118867725 118873173 118876078 118878029 118882241 118882873 118883938 118886524 118888449 118889771 118890295 118896712 118896951 118898372 118900383 118903702 118903995 118907151 118911790 118917215 118918206 118921341 118927945 118931249 118931960 118932704 118937242 118937623 118938460 118942965 118945233 118948118 118951555 118952552 118955998 118962117 118969054 118969426 118970034 118974042 118975835 118976666 118980665 118983485 118985415 118986497 118988614 118988699 118992797 118994662 118995395 118995460 118999039 119002603 119004970 119006698 119007036 119007121 119010778 119017128 119018163 119018335 119021152 119021290 119022561 119028812 119030819 119036585 119042935 119048073 119055889 119057180 119062401 119062696 119069206 119072569 119073040 119077760 119081434 119088363 119091873 119092934 119099737 119101812 119107387 119112411 119118708 119119559 119120667 119123813 119126894 119129496 119131795 119132180 119137909 119142088 119142565 119142798 119146970 119150672 119151148 119158281 119158567 119160403 119164084 119167044 119195572 119213381 119213540 119217053 119217318 119220013 119220681 119227367 119230333 119235172 119235258 119238574 119240521 119253716 119254421 119260290 119260351 119260750 119265544 119270395 119270814 119279014 119288312 119289303 119289699 119293376 119295546 119300143 119300496 119303996 119312015 119313905 119314834 119315565 119315821 119322789 119326964 119333672 119344605 119351737 119355929 119357902 119361719 119364115 119364331 119368372 119373863 119382834 119388235 119391008 119391027 119398645 119401818 119408100 119411359 119416804 119421642 119426001 119428221 119439787 119443649 119446564 119453065 119453732 119456887 119460693 119464010 119471661 119478282 119480254 119482496 119488350 119491824 119494273 119497614 119503671 119505538 119507992 119509847 119510088 119516335 119521430 119521825 119521898 119528437 119529053 119532474 119538134 119538867 119540058 119548722 119550393 119558418 119559649 119561758 119566888 119572350 119574966 119579469 119580059 119587917 119589547 119593872 119596346 119596488 119596634 119598627 119598741 119600558 119602107 119608959 119609323 119611172 119612491 119618819 119623091 119626156 119634094 119636286 119643426 119651214 119651934 119652807 119658579 119662272 119664109 119666935 119669287 119670938 119676196 119684415 119686559 119690694 119691513 119696516 119698010 119699813 119702299 119703652 119708655 119710810 119717250 119721819 119723252 119723819 119726217 119728133 119733383 119734048 119735174 119737640 119738474 119742288 119748363 119749287 119751210 119757986 119765552 119771998 119774261 119774717 119775694 119777587 119778803 119780381 119782025 119784026 119787627 119789287 119792316 119792598 119794420 119795094 119798079 119801146 119804937 119805717 119807395 119812292 119814021 119817861 119822806 119827467 119833048 119836417 119842440 119843719 119850900 119852709 119856790 119859652 119861721 119867249 119871074 119878230 119878830 119882066 119887670 119891700 119893875 119898721 119902897 119903920 119905010 119906613 119907393 119913374 119918531 119921254 119922242 119926630 119931994 119932625 119936254 119944151 119946836 119948823 119953387 119954292 119955852 119958087 119962088 119965087 119969697 119977485 119980321 119983110 119983302 119986940 119990141 119993392 119996874 119997688 120000631 120004313 120005161 120013481 120016449 120019052 120020062 120024193 120028557 120028671 120031328 120036321 120037681 120044214 120046485 120052869 120053111 120057047 120069989 120070548 120074632 120075250 120086804 120087324 120087518 120091437 120091479 120095201 120095257 120102599 120103016 120105170 120111123 120114041 120116816 120119767 120122817 120123001 120124377 120125662 120128145 120130354 120132455 120137811 120141257 120144585 120146510 120152496 120157323 120157515 120159533 120164446 120165666 120167953 120170513 120177290 120177339 120177487 120178668 120183773 120187509 120188886 120189139 120189371 120191299 120194120 120198433 120202988 120208651 120208793 120213097 120215233 120218962 120220625 120225537 120228551 120234739 120235344 120238254 120242966 120246866 120249730 120253011 120253934 120257664 120259749 120261395 120263783 120264292 120267475 120271040 120272922 120277446 120281429 120286041 120286080 120291561 120292772 120294606 120296606 120297685 120301811 120309505 120313402 120317345 120318980 120319278 120320457 120322749 120328663 120331686 120334452 120335853 120342791 120344790 120347120 120351637 120355340 120361865 120362703 120366646 120367077 120371622 120376889 120380741 120386526 120395955 120398827 120402888 120407568 120408110 120409831 120412250 120422506 120427581 120431504 120437784 120438956 120443459 120443775 120448300 120451582 120456688 120459162 120462585 120466233 120467421 120469771 120475831 120482295 120494939 120499720 120507085 120518468 120518908 120529268 120532046 120536683 120540357 120545340 120548603 120552780 120556831 120561752 120564712 120567378 120569961 120573082 120573360 120577972 120580005 120586382 120592626 120601999 120602431 120603608 120607349 120607692 120607879 120611452 120614374 120618977 120620608 120623045 120627407 120628824 120631229 120639059 120652588 120655388 120656961 120657735 120660737 120661412 120663199 120667598 120667628 120667708 120668173 120668238 120672094 120672413 120672570 120677926 120678021 120682950 120685083 120689194 120701910 120702669 120706092 120709357 120714767 120716057 120716779 120718866 120720312 120723552 120726705 120734974 120736521 120738239 120738664 120740106 120740439 120748284 120749074 120750401 120752171 120756725 120769626 120772461 120775185 120778360 120782500 120782893 120785925 120786406 120792372 120798284 120802439 120808455 120811621 120813881 120816164 120817608 120821673 120827109 120829732 120829980 120832410 120832534 120833753 120838045 120841997 120846371 120853077 120853323 120866079 120875019 120878179 120882449 120887851 120888667 120903419 120907224 120911446 120916066 120920724 120923406 120928465 120928500 120934119 120938257 120944325 120946419 120946607 120951309 120952677 120955759 120956437 120957929 120961127 120967788 120971417 120976367 120981908 120986457 120993105 120995879 120996483 121004431 121005891 121011328 121011880 121015502 121019256 121021313 121024410 121027740 121032971 121037206 121041205 121042640 121042896 121045638 121046675 121048759 121050764 121052481 121057242 121057970 121060423 121064040 121066588 121067452 121068064 121071006 121079103 121079998 121082681 121082996 121085059 121086830 121092507 121094520 121097983 121101096 121104209 121104331 121106897 121109769 121112544 121114514 121118450 121121853 121127221 121131988 121132860 121134184 121137704 121140740 121144966 121148225 121154443 121160229 121166336 121170753 121173585 121177669 121183178 121184150 121188174 121189416 121191768 121196863 121207901 121210312 121215433 121219417 121221145 121225025 121233636 121239221 121241902 121242614 121245386 121245796 121253330 121256684 121257755 121261725 121269156 121271785 121274326 121279326 121283997 121290078 121292276 121295726 121300468 121300706 121305400 121306535 121311529 121312793 121321141 121327710 121329152 121332660 121333988 121338377 121342686 121343970 121345437 121347819 121351768 121353582 121356388 121360817 121372577 121376749 121383000 121387548 121392338 121395235 121396066 121408119 121412487 121416750 121419101 121423862 121429474 121432499 121432790 121439680 121444834 121445284 121446658 121451273 121458413 121462743 121463222 121467509 121479638 121479770 121479917 121482435 121486250 121491940 121503821 121509212 121514910 121518852 121524621 121527035 121527194 121530581 121534885 121537306 121538346 121541005 121544684 121546792 121549309 121553777 121554474 121554556 121558085 121558469 121561387 121563614 121572315 121575262 121578591 121582128 121584799 121585157 121587882 121592949 121602580 121607027 121612426 121620758 121625694 121628651 121632917 121634400 121635039 121643098 121647335 121651561 121657312 121663765 121671004 121674194 121674402 121679549 121682827 121687859 121693670 121698042 121698810 121701322 121701540 121703501 121708473 121714961 121716461 121722750 121729657 121732605 121734302 121736622 121738206 121741477 121746564 121750080 121752266 121754019 121757096 121761451 121761834 121762902 121768360 121774402 121777483 121777684 121783309 121785052 121793074 121795807 121797148 121797591 121801554 121805436 121810361 121818914 121821414 121824267 121827333 121832300 121836338 121840926 121846223 121850938 121857824 121859247 121861572 121862734 121871095 121878890 121882244 121885994 121892181 121895652 121908360 121913218 121915716 121921852 121924356 121926949 121930118 121934126 121937870 121942758 121944467 121945599 121947400 121956049 121957629 121962950 121965925 121972080 121976802 121979108 121981285 121981408 122006228 122007556 122010662 122023996 122026124 122026975 122037744 122038556 122040361 122047647 122049466 122057354 122065544 122066992 122077243 122081701 122083130 122089391 122097293 122100667 122107244 122112555 122115022 122119031 122121312 122126056 122129539 122130487 122131743 122134406 122136087 122138867 122143102 122145361 122150757 122152480 122155350 122160498 122169389 122171145 122173728 122179273 122184001 122184683 122187767 122187976 122188912 122189346 122189527 122192479 122195192 122200704 122202897 122203212 122212444 122218409 122222408 122225312 122225719 122228767 122232653 122232802 122239472 122243217 122245745 122247634 122250726 122251162 122253617 122256565 122259776 122264692 122269615 122272541 122283588 122288769 122297576 122300156 122300371 122306689 122307625 122311589 122314379 122314483 122317042 122320773 122321041 122321410 122326210 122329232 122331693 122339931 122342808 122347685 122353139 122356491 122362183 122363737 122370025 122374382 122380459 122383005 122389658 122390245 122390528 122392593 122393365 122399040 122399792 122400714 122401030 122409720 122413279 122416824 122419876 122421716 122428168 122430921 122432962 122439815 122442329 122443130 122443838 122443907 122444203 122447236 122447413 122451466 122452031 122457661 122462582 122462733 122465352 122467493 122468746 122469894 122469958 122471563 122472571 122477204 122478025 122482152 122482788 122487443 122489763 122490407 122491104 122491159 122492004 122492578 122497501 122499195 122499323 122504510 122505727 122514878 122518850 122522601 122526544 122533431 122538212 122541896 122547480 122550643 122556103 122563785 122564519 122567583 122572806 122576059 122580916 122585935 122587292 122589340 122589467 122592063 122599295 122605855 122610058 122616537 122620749 122628045 122630831 122638063 122646805 122651697 122655412 122658617 122667359 122669776 122674493 122674752 122678542 122683003 122686712 122698737 122704697 122706538 122707614 122712749 122716680 122723698 122726108 122729839 122734290 122735775 122740360 122746477 122748518 122753212 122758055 122763332 122767064 122769338 122774475 122776166 122789662 122792919 122797764 122804672 122805171 122807997 122810930 122811895 122815471 122820597 122826781 122830700 122839981 122847845 122850467 122851726 122857980 122860973 122864345 122867350 122868949 122871687 122879962 122882363 122888765 122889853 122892376 122898222 122902859 122904130 122909039 122912149 122918161 122919625 122923547 122928125 122928915 122934908 122937012 122939284 122944561 122946253 122961778 122965726 122968210 122969094 122974945 122978174 122979028 122979086 122980820 122982071 122986603 122992268 122997205 123001727 123009932 123019845 123031357 123040573 123045382 123052903 123058823 123060247 123062812 123068347 123069399 123072305 123073204 123073622 123081462 123082863 123085597 123086217 123097171 123102887 123105076 123107471 123111889 123122179 123124637 123128732 123131812 123136831 123142947 123148709 123156691 123161779 123167297 123168390 123168576 123171269 123172846 123174258 123177463 123178864 123179580 123187736 123192803 123194744 123195873 123201718 123204855 123205580 123211167 123212292 123212791 123216824 123217369 123218106 123220221 123226174 123228071 123228455 123232674 123232854 123234246 123235740 123243697 123247228 123252628 123255022 123262140 123262752 123266166 123266584 123269639 123271101 123273599 123275331 123276318 123278660 123281420 123283407 123286972 123287438 123296933 123297393 123302387 123302797 123305640 123312386 123315908 123318548 123327513 123332844 123336008 123341715 123342176 123346999 123348540 123350438 123354801 123356265 123362851 123363314 123365929 123369543 123372227 123373362 123377116 123381442 123386860 123391192 123391214 123391495 123398212 123400017 123401894 123409198 123411608 123417740 123424070 123424415 123424815 123428365 123430221 123432382 123438181 123439477 123441532 123446665 123450092 123453959 123457183 123463775 123466447 123467200 123470231 123476184 123477474 123478053 123481355 123485052 123487718 123490989 123492177 123501774 123507576 123511707 123517054 123522787 123524653 123527943 123531060 123536511 123542286 123546317 123547020 123553365 123553707 123555906 123562235 123564539 123566437 123571266 123572938 123575836 123582929 123583283 123586800 123592015 123595033 123595225 123595424 123595486 123599460 123603819 123608036 123608481 123612276 123612571 123613907 123614129 123615526 123615798 123618001 123620199 123627538 123631244 123633541 123633723 123636035 123640356 123646583 123648946 123651243 123652485 123656774 123662938 123664140 123664434 123665829 123670973 123672377 123676069 123678257 123678996 123680783 123681183 123688456 123692690 123697671 123699502 123700344 123706893 123707279 123707895 123710473 123715988 123719362 123720502 123721619 123728574 123730348 123732207 123734038 123736398 123740336 123740847 123746836 123749058 123750947 123757702 123761325 123761846 123766931 123772101 123776487 123776510 123781892 123788533 123791970 123794787 123798370 123803453 123808467 123814084 123822367 123824851 123831971 123832912 123834669 123838801 123842706 123845125 123853356 123855428 123858076 123860116 123871410 123876912 123877013 123881220 123882678 123885521 123888296 123889262 123892102 123892432 123899861 123901991 123906936 123912114 123913188 123914812 123915214 123918300 123921025 123922082 123929354 123933308 123936192 123939324 123941595 123942374 123944911 123947015 123951529 123955208 123965080 123967389 123972966 123985535 123986225 123988572 123990566 123994102 123998107 124002762 124004848 124007173 124007209 124007293 124007464 124007604 124007761 124012862 124016530 124016584 124021015 124028328 124031685 124035372 124037775 124038210 124041483 124048246 124052314 124057692 124063954 124067523 124074210 124075894 124081984 124088183 124088243 124088949 124092539 124095038 124104479 124107305 124110358 124119650 124123885 124126791 124129030 124131765 124134285 124134830 124135380 124140804 124141340 124146854 124151288 124154349 124158049 124158807 124163736 124164485 124164849 124166097 124166462 124173907 124182810 124183361 124185342 124185529 124194109 124194990 124196220 124197562 124202532 124205224 124209044 124211860 124212558 124213103 124213727 124213804 124214485 124215348 124222299 124227876 124233554 124236235 124238135 124240455 124246795 124248348 124248546 124248842 124255269 124264235 124267507 124276632 124277120 124280647 124289085 124294332 124296723 124299127 124301304 124301420 124311793 124314351 124315889 124321798 124326183 124327360 124332887 124338352 124343145 124347387 124352672 124352807 124354587 124357205 124358371 124362129 124364902 124367817 124368252 124369724 124370712 124378682 124378852 124379420 124381069 124382746 124384387 124385642 124392941 124398929 124400555 124407529 124409511 124410094 124412300 124418599 124425949 124432185 124432932 124438055 124438084 124443375 124444675 124448368 124452283 124459563 124461593 124468301 124472544 124473128 124475531 124478879 124481273 124485260 124490282 124501980 124512855 124513309 124516588 124521934 124524690 124525275 124529116 124532239 124533759 124536452 124543062 124546388 124546718 124546735 124547004 124551290 124562508 124567198 124568400 124571486 124571614 124575228 124582868 124584350 124588029 124592544 124596527 124604265 124604972 124605358 124606277 124618861 124618889 124618924 124623083 124623496 124623805 124625472 124627472 124630733 124635538 124640170 124643395 124646660 124650499 124652449 124655713 124656167 124663149 124668748 124669630 124671550 124672135 124673422 124678261 124678532 124682961 124684738 124686045 124691280 124699396 124700977 124704128 124707721 124710799 124722902 124724450 124726914 124731134 124737230 124740673 124747861 124748273 124751473 124757706 124769311 124773739 124776290 124776921 124777200 124777408 124779018 124779104 124779147 124780394 124780971 124782635 124786501 124787241 124792076 124793510 124794554 124799686 124801044 124801473 124801823 124803088 124806273 124818803 124822027 124823995 124825120 124832684 124837395 124838530 124842658 124846564 124846961 124850282 124858727 124858765 124862652 124862983 124869150 124873524 124875608 124886255 124887444 124893807 124896709 124897300 124901157 124902553 124907413 124911537 124912994 124914594 124916518 124917612 124919528 124919759 124920399 124925183 124930233 124936063 124937933 124938753 124942184 124944319 124946847 124949502 124954450 124959762 124962659 124968928 124973415 124974823 124978652 124983562 124984030 124989196 124990789 124995892 125001870 125002758 125007743 125010903 125016667 125021978 125022634 125027188 125030662 125038052 125041221 125042458 125042917 125047251 125047421 125047423 125051444 125054533 125056853 125062636 125065637 125067511 125069843 125073591 125076484 125076677 125081192 125084394 125086775 125087495 125091908 125093023 125098352 125101000 125110982 125120704 125122892 125123930 125124500 125124586 125127094 125130151 125132428 125137237 125142255 125146658 125151218 125153693 125157070 125162367 125169422 125172459 125173885 125177631 125180796 125187842 125193010 125197877 125199145 125204977 125205095 125207577 125212180 125212959 125219251 125221486 125226082 125227963 125231414 125232282 125238127 125238415 125242457 125243270 125243782 125246784 125247591 125250993 125254947 125254974 125255868 125262174 125267226 125267272 125271994 125278345 125279278 125282786 125287795 125290762 125291128 125296473 125297699 125297792 125301390 125302381 125303299 125307234 125311276 125314975 125316239 125318447 125321631 125329372 125331296 125334846 125339941 125341325 125346389 125348515 125348784 125350519 125354004 125358450 125361230 125374124 125374196 125381578 125386770 125393053 125399260 125402815 125403239 125408177 125413164 125413206 125413494 125418293 125423611 125423805 125429817 125431015 125436588 125439360 125444923 125446731 125452473 125455192 125463154 125464992 125466604 125468660 125470053 125476692 125482629 125485156 125494651 125499766 125500879 125504373 125508275 125508438 125512710 125515442 125515532 125527167 125529740 125530057 125531049 125536971 125538329 125541338 125547374 125552972 125554138 125556970 125564389 125568218 125572137 125572211 125577142 125580692 125582735 125583912 125584092 125587841 125592225 125594748 125596539 125606205 125613560 125617745 125617920 125618185 125621231 125621895 125622163 125622753 125625122 125626094 125626555 125628309 125628920 125633633 125636222 125640398 125647397 125648070 125654069 125657729 125661000 125667191 125671660 125675447 125679542 125681971 125682214 125686357 125690228 125693138 125698681 125699668 125703808 125704058 125704630 125708725 125713839 125717161 125723255 125727010 125729336 125736362 125737725 125740796 125745665 125749857 125750366 125752687 125756992 125758289 125762795 125764135 125767820 125772718 125773234 125774005 125774255 125775693 125776125 125779853 125782778 125787908 125788072 125788104 125798819 125801867 125802671 125807501 125815052 125819421 125819496 125819597 125824371 125829553 125833245 125833274 125833297 125834427 125834801 125834994 125835393 125835598 125835743 125839271 125842316 125842728 125842975 125848722 125852187 125860984 125861786 125867333 125871146 125874709 125875042 125878519 125884452 125886790 125888072 125891251 125893131 125897850 125899902 125903416 125906484 125910640 125911456 125912416 125918066 125922781 125923717 125926546 125930752 125931379 125932632 125932744 125933491 125935738 125936129 125940557 125941616 125942317 125947628 125953167 125955203 125956204 125962489 125963962 125970842 125976191 125979962 125980234 125981102 125985648 125987816 125992607 125999221 126002053 126006378 126009192 126012504 126012843 126016904 126019455 126027236 126032679 126036813 126039765 126048108 126051002 126057516 126057741 126061897 126066662 126067984 126074158 126089179 126096725 126101136 126113487 126117050 126118132 126120641 126125423 126129985 126131725 126134291 126135436 126136752 126138183 126140959 126142879 126146565 126148263 126151621 126157160 126160672 126160729 126160989 126163306 126163622 126168412 126169085 126169700 126170137 126175622 126188559 126188600 126193585 126204166 126209235 126235504 126240690 126242727 126254427 126257258 126262900 126264183 126266176 126266552 126269393 126270795 126278505 126285954 126293177 126293457 126294933 126300039 126301540 126304544 126308189 126313286 126313471 126314941 126321305 126322136 126326059 126338752 126340293 126341616 126346959 126350523 126354413 126362146 126369859 126378973 126390446 126395275 126395579 126396524 126399936 126400771 126405087 126411640 126419930 126421777 126421936 126425082 126432792 126436944 126440502 126441132 126441622 126453341 126455232 126457690 126457705 126487502 126498749 126499999 126513117 126517028 126521521 126524494 126531101 126539647 126541327 126547087 126547446 126552771 126553365 126556830 126557687 126559054 126559458 126562474 126571490 126573078 126580831 126581208 126583918 126609394 126612618 126615810 126626629 126626648 126632728 126632979 126638738 126642730 126647519 126653777 126659255 126659903 126660958 126662314 126662799 126665633 126669335 126672434 126674986 126679983 126683177 126687054 126690236 126693392 126693647 126693697 126699088 126700212 126702642 126703780 126705978 126708610 126710028 126713424 126719447 126721359 126732651 126736797 126738804 126744091 126744726 126749727 126754777 126757740 126760623 126765964 126766661 126773906 126774684 126775316 126784765 126787557 126788466 126790820 126791485 126792343 126795833 126796461 126801384 126801613 126805388 126809766 126812375 126818367 126824120 126826881 126838180 126841378 126848444 126848588 126851483 126855149 126855911 126862867 126866344 126866372 126873098 126873438 126877602 126887760 126892000 126893896 126894340 126899161 126900417 126900473 126905049 126912197 126915750 126923628 126926906 126932700 126936746 126940298 126946333 126947088 126954954 126955148 126959468 126960530 126966860 126973718 126976291 126982863 126985306 126992944 126994000 127000075 127001980 127008507 127011088 127014936 127018867 127020971 127029669 127030734 127034845 127035759 127044088 127048138 127051249 127062472 127063551 127066186 127068931 127072844 127073759 127075537 127076174 127079839 127080519 127086822 127087819 127088358 127093040 127093726 127095543 127100953 127107506 127108248 127108614 127111194 127111974 127114402 127116946 127117217 127120299 127120959 127122381 127127160 127128410 127130146 127132967 127139089 127144234 127148549 127154859 127155735 127161955 127164514 127171285 127184018 127187185 127193895 127197275 127200770 127208293 127212677 127215101 127215244 127220570 127224338 127231817 127231845 127236036 127236212 127243106 127249295 127250338 127259655 127261516 127263456 127266725 127270382 127281880 127284365 127286858 127294146 127296658 127299275 127300681 127301262 127303291 127309303 127316586 127322531 127327362 127329311 127332483 127339347 127343162 127347612 127347725 127349768 127352906 127359119 127368321 127372912 127381133 127382414 127383735 127387959 127390096 127393618 127394984 127396490 127396773 127398059 127402538 127404759 127406029 127411855 127414127 127416766 127419779 127422537 127423649 127426954 127429295 127430988 127432117 127435813 127441101 127444113 127448267 127453091 127457501 127464009 127466528 127469338 127470170 127474999 127477740 127479952 127481636 127485286 127493423 127493465 127493755 127497093 127500135 127505328 127506951 127507205 127511564 127517156 127521960 127527095 127530557 127538383 127541741 127543634 127547623 127554053 127560357 127567385 127581353 127582292 127585260 127592517 127594661 127595620 127597997 127598124 127602156 127604379 127608062 127609935 127611264 127613257 127616797 127617656 127620761 127627288 127627432 127627682 127631779 127633282 127637416 127642935 127652033 127654000 127655571 127662878 127666671 127666742 127673084 127681317 127694112 127704615 127707871 127712872 127723846 127723941 127727351 127727919 127733092 127733306 127733918 127739744 127744237 127744325 127747443 127754918 127757677 127757808 127763318 127772217 127782622 127786849 127787163 127791977 127797713 127803425 127807068 127854724 127857611 127862348 127866207 127869047 127871620 127871844 127873944 127876880 127876996 127881076 127886404 127890812 127896288 127897928 127898245 127903569 127906796 127907802 127908899 127913095 127917249 127920447 127921854 127924326 127925377 127934711 127936473 127938293 127942610 127943516 127947912 127948568 127955428 127963187 127965582 127966944 127969157 127971975 127972973 127977725 127979730 127988862 127994147 127999228 127999332 128004554 128009729 128009878 128012611 128015682 128024800 128026943 128030688 128037189 128045565 128049300 128054101 128057505 128061259 128065647 128069808 128070907 128075202 128075393 128084238 128086942 128102916 128103530 128105702 128114723 128117569 128122922 128126265 128127929 128133382 128138046 128147910 128148145 128157254 128161346 128168575 128169028 128173377 128175166 128179750 128184275 128187680 128189225 128194146 128195184 128208798 128211235 128217131 128222468 128232194 128237505 128238529 128243371 128246615 128255289 128263747 128265657 128271864 128271923 128279508 128283086 128286220 128292502 128295871 128302336 128308281 128312038 128313031 128313049 128316054 128322988 128327728 128331478 128338966 128341960 128345356 128351581 128362020 128362447 128366108 128371095 128380770 128388304 128392622 128398029 128400297 128400438 128407092 128411145 128419550 128421820 128428607 128433826 128439815 128443807 128444650 128447512 128449405 128450336 128457517 128464718 128467542 128470586 128476813 128476828 128481221 128483840 128485762 128486003 128491252 128502761 128505686 128510392 128510967 128512440 128517162 128517844 128521684 128522901 128524143 128528706 128533507 128533818 128539532 128541256 128542794 128549281 128554521 128563860 128568524 128568907 128572749 128575115 128579890 128582404 128584255 128585896 128586754 128593523 128598204 128602520 128607894 128610635 128612776 128618935 128621991 128625037 128629216 128630544 128636336 128643541 128647208 128649547 128651452 128656160 128657282 128660894 128665589 128672247 128678365 128678838 128681735 128682753 128682995 128685567 128689696 128690853 128692763 128693003 128699428 128704100 128708319 128712625 128712652 128715376 128718851 128722496 128726301 128729119 128732857 128738698 128739867 128740443 128747105 128749629 128752341 128752500 128754045 128756924 128762550 128763548 128770786 128772215 128776688 128778650 128780783 128784057 128787369 128788239 128793058 128797806 128800147 128805866 128812756 128816410 128824579 128831626 128836711 128840634 128849084 128850345 128857428 128858004 128863105 128866555 128874204 128879070 128882686 128883366 128885959 128891194 128895417 128903183 128904457 128907924 128910311 128913214 128915420 128915678 128916930 128921625 128926197 128927219 128927670 128932814 128933256 128933288 128938149 128944171 128944882 128946354 128950657 128951562 128958787 128959735 128960274 128960577 128966201 128970743 128978923 128980214 128989302 128993668 128997964 129003868 129003957 129007830 129007860 129012591 129012754 129015765 129017712 129017804 129023180 129023974 129025069 129028336 129030471 129036815 129041166 129044704 129048053 129050511 129055474 129059955 129064049 129065106 129072035 129072159 129073596 129078845 129080975 129088114 129089716 129097502 129102054 129102181 129108970 129112734 129120705 129123010 129126335 129132338 129139367 129140237 129144786 129151349 129158970 129162694 129168950 129170740 129175051 129182576 129187302 129190707 129198529 129198811 129198901 129198906 129202543 129206244 129208889 129210895 129217325 129223425 129228936 129229799 129237768 129239621 129242763 129244322 129247751 129251775 129255239 129255905 129260292 129263149 129268681 129276720 129281985 129282357 129287186 129291443 129297713 129304098 129305325 129305514 129314096 129318426 129320649 129323579 129324130 129327727 129329696 129330902 129332993 129335501 129336249 129339828 129340313 129341232 129341637 129352858 129353215 129354805 129359376 129364289 129366751 129370517 129379282 129380767 129389713 129392889 129396402 129400238 129406782 129408840 129409476 129410823 129416733 129419492 129419610 129424075 129426931 129429019 129432629 129435607 129439702 129449214 129451426 129453647 129456015 129458886 129463821 129465605 129470133 129479625 129484405 129487222 129491047 129497997 129501016 129507277 129511101 129515417 129524191 129526225 129529509 129530786 129531752 129537791 129542496 129543106 129544325 129545512 129547157 129550064 129555320 129557761 129562842 129565960 129566641 129570006 129570943 129574334 129578898 129580040 129582510 129586633 129595983 129598686 129600669 129604484 129609376 129612425 129618432 129623612 129627233 129631245 129633815 129637281 129641652 129645673 129661151 129667230 129668551 129671005 129676628 129681796 129683172 129683173 129685829 129689905 129693769 129697405 129701510 129704697 129707256 129707604 129712832 129716054 129716670 129718980 129720647 129721783 129726873 129727487 129730050 129743144 129752333 129758340 129768373 129773603 129773825 129776374 129777399 129785951 129795618 129796276 129800919 129801015 129805476 129812849 129815998 129817861 129821083 129828603 129832701 129836265 129837179 129840851 129843331 129849691 129853783 129854312 129856203 129858448 129861241 129862184 129862288 129869689 129874187 129874238 129876559 129881961 129884497 129887387 129892106 129897164 129904841 129907831 129909979 129918540 129921380 129925853 129926019 129934872 129939707 129940676 129944817 129951784 129952699 129952798 129956254 129959135 129967119 129970433 129977592 129982900 129985698 129992480 129996346 130000968 130006075 130009965 130011327 130014511 130016115 130016861 130020153 130021146 130022954 130028361 130028648 130029084 130032499 130033141 130033212 130037702 130040140 130043265 130045345 130045744 130046152 130050727 130052126 130056862 130060106 130069778 130069867 130071985 130077079 130081132 130084634 130088066 130089404 130094405 130101951 130104476 130109934 130110074 130120310 130120626 130129952 130132162 130133725 130137056 130139900 130140610 130140747 130143687 130148322 130151689 130157607 130158317 130159469 130164719 130168208 130171195 130177486 130183367 130185082 130191517 130199372 130203699 130204696 130205794 130213374 130214911 130217517 130218994 130224271 130226349 130229348 130232728 130237903 130238224 130239947 130241128 130247760 130250910 130251798 130257547 130258569 130264360 130269497 130274940 130283933 130287612 130289135 130290204 130291803 130295576 130304045 130306400 130306721 130312947 130317077 130317920 130319356 130321327 130322029 130326495 130327633 130329976 130330599 130333205 130336125 130343708 130345801 130346653 130348643 130353725 130359347 130360124 130360780 130365661 130373507 130377078 130377901 130378922 130380122 130386022 130390163 130391269 130395927 130402043 130403217 130403258 130405586 130411114 130422412 130426773 130432115 130443465 130443902 130446247 130452115 130467010 130472893 130475750 130484410 130485709 130495784 130511555 130518602 130519721 130525843 130532682 130537219 130542021 130542779 130548588 130557745 130563115 130569410 130572012 130576400 130583241 130583818 130587655 130597166 130601251 130602584 130607709 130608461 130611960 130612207 130616887 130621041 130625322 130628103 130628679 130640658 130646854 130648756 130651874 130656621 130663668 130669704 130670760 130675624 130677048 130677876 130682307 130687032 130692187 130697472 130698059 130704037 130707042 130711270 130711336 130719739 130721188 130723906 130727929 130731340 130734141 130737246 130739311 130743442 130744066 130750860 130757905 130762443 130767032 130772757 130775256 130777176 130783210 130788299 130791608 130804742 130805903 130817053 130821704 130823498 130827992 130828883 130828931 130830704 130836520 130843281 130843477 130845318 130848955 130852935 130855112 130863041 130867912 130869765 130869905 130870448 130870717 130871803 130873383 130876022 130880939 130886210 130888253 130893784 130894676 130897308 130898442 130902300 130907745 130912485 130921356 130928111 130928117 130934165 130935322 130936722 130939932 130942035 130943002 130943994 130946462 130949171 130949860 130950056 130953550 130958928 130960467 130962983 130965756 130968369 130970906 130971241 130971420 130976692 130978918 130979512 130980440 130986935 130989434 130990239 130990561 130996773 131000693 131006466 131007025 131011983 131013649 131013741 131018976 131019902 131021995 131022402 131026138 131026430 131026864 131030203 131032519 131036087 131044465 131048548 131050665 131051014 131052646 131056707 131060818 131063654 131070988 131074192 131077798 131092722 131095530 131101130 131111212 131118956 131121384 131122301 131124804 131129929 131132261 131136875 131140502 131142372 131143755 131146048 131147084 131151386 131157175 131161538 131164480 131166435 131171136 131177779 131180214 131187576 131191987 131194061 131196495 131207434 131210926 131214100 131215330 131219072 131221614 131222536 131233112 131237708 131241148 131243001 131245368 131246568 131248398 131251098 131252866 131256091 131258322 131261352 131262270 131265910 131271583 131278770 131278950 131280831 131281332 131287085 131291924 131295502 131297860 131303269 131305776 131306002 131311395 131313053 131317389 131323285 131324806 131327669 131330105 131337480 131338573 131339885 131340798 131342353 131347053 131348726 131349891 131349966 131351002 131355307 131363765 131366446 131367086 131371234 131376858 131377262 131382442 131385549 131386301 131390624 131391866 131399910 131402654 131408594 131412234 131412766 131415644 131423614 131425591 131431521 131436071 131436622 131442171 131442958 131446246 131451061 131453477 131453918 131458433 131463145 131465669 131472390 131475086 131483403 131486289 131495429 131495648 131501217 131502044 131503296 131510098 131510688 131517752 131519439 131523188 131527158 131531295 131536948 131539913 131542376 131542548 131544198 131545806 131546268 131550904 131551637 131551967 131556066 131559214 131561025 131566945 131570685 131576783 131585479 131588159 131588594 131597036 131602932 131606252 131608180 131610543 131617103 131617464 131621465 131623119 131632684 131634302 131637285 131642862 131646427 131649653 131651025 131660081 131669299 131670345 131697310 131704866 131708213 131710838 131718184 131720586 131723081 131727231 131734310 131741540 131747702 131753506 131756939 131761637 131767720 131770579 131773927 131779787 131783093 131783461 131795875 131799929 131802582 131803342 131805690 131806213 131810845 131811024 131815019 131821388 131824907 131829255 131833635 131837629 131837667 131842834 131848822 131851989 131857438 131861916 131868658 131871478 131871715 131876540 131885241 131891675 131897126 131899639 131899900 131903227 131905481 131907935 131911337 131911530 131916790 131919862 131921889 131922581 131924812 131926839 131928354 131930601 131937780 131937984 131942581 131946273 131948800 131948962 131948989 131949383 131950175 131952790 131956501 131957991 131962529 131967405 131968998 131969549 131973580 131975504 131976386 131982822 131985805 131990331 131995925 132002392 132008688 132012489 132018370 132019534 132022684 132027912 132033024 132034986 132036329 132046277 132051854 132057512 132061453 132067533 132073104 132073911 132075290 132080241 132089752 132091672 132096029 132100538 132100729 132101160 132102174 132108699 132111154 132115477 132128481 132130970 132135447 132138914 132142282 132146163 132146212 132152159 132158123 132164297 132164625 132174856 132176347 132183469 132186562 132190127 132193396 132196387 132202350 132202366 132202421 132208222 132217806 132218012 132221328 132229716 132232373 132236250 132243110 132248779 132251489 132256408 132259684 132265262 132273934 132280801 132285255 132292442 132296488 132303260 132306370 132316057 132318239 132322757 132326133 132329705 132332189 132336934 132342152 132342338 132343294 132347526 132348813 132354336 132354421 132355082 132361978 132362226 132369317 132369922 132370757 132372258 132372406 132377962 132382523 132389442 132389746 132390236 132403775 132408662 132412014 132413456 132417557 132432025 132435543 132442139 132451859 132458160 132460346 132462160 132463972 132468601 132471818 132476751 132478880 132482722 132485493 132494164 132497681 132499716 132500243 132508293 132510560 132518494 132519260 132520329 132522411 132528412 132529897 132530469 132534765 132537064 132540129 132549220 132553856 132554079 132557131 132564296 132569111 132570639 132575796 132584247 132591254 132594885 132596240 132601425 132601963 132604359 132606898 132607222 132614073 132616736 132631379 132635514 132641560 132651548 132654815 132659462 132659659 132660363 132660707 132664843 132669497 132670318 132675942 132676423 132682025 132685997 132686331 132687248 132692997 132704347 132708911 132709404 132711427 132716485 132717535 132721943 132726432 132727564 132732109 132733209 132738911 132742216 132742816 132747255 132747619 132751390 132753288 132761849 132765495 132770179 132776763 132777626 132785081 132797579 132804270 132806724 132814819 132817277 132825617 132826083 132826166 132830087 132835013 132838093 132840591 132841123 132847148 132851363 132851964 132855211 132857000 132857379 132863865 132865172 132866130 132875515 132875679 132878104 132882212 132882367 132882955 132890934 132892842 132894372 132896955 132901338 132902330 132902983 132905634 132906228 132909138 132910401 132912178 132912762 132918516 132921845 132923084 132925198 132932884 132937485 132941744 132947561 132951843 132952480 132953767 132955076 132970106 132970577 132970875 132977084 132977593 132981435 132981913 132986854 132986987 132990180 132996576 133000206 133001515 133006416 133012000 133013315 133015562 133015656 133016406 133019374 133022287 133028317 133031688 133035115 133036103 133037111 133040400 133043207 133043783 133046592 133049647 133053017 133058869 133063160 133064752 133073585 133075891 133078293 133079703 133082066 133082515 133090227 133092228 133096728 133103692 133105201 133106505 133110024 133118344 133120397 133125914 133132848 133134031 133142703 133145466 133146451 133158137 133158265 133162891 133166091 133170053 133173414 133175987 133176884 133181028 133181448 133189929 133190968 133198734 133222371 133222659 133223492 133224635 133226945 133233792 133236876 133237112 133237665 133237746 133240244 133243683 133246016 133249014 133250649 133251858 133255946 133256088 133256142 133259741 133261117 133261925 133266990 133267130 133273332 133273466 133278245 133282829 133286933 133290958 133293125 133297037 133303263 133306359 133307533 133309717 133312985 133313315 133316170 133317326 133320131 133320777 133324919 133327504 133329671 133331887 133334465 133334710 133336570 133337366 133338292 133338920 133338974 133346488 133347465 133350413 133352378 133352624 133355741 133357933 133358952 133362059 133367331 133371236 133374241 133376843 133377505 133377797 133378213 133382456 133382989 133383045 133386755 133390646 133391214 133395672 133400810 133407817 133411083 133412830 133413687 133415762 133418001 133419721 133420826 133427971 133432147 133434296 133435984 133441309 133447063 133447945 133451220 133456422 133457702 133460063 133463930 133466432 133466671 133470740 133475943 133484051 133484623 133487385 133494429 133497536 133497740 133498561 133501737 133502059 133507550 133509090 133512303 133517004 133517067 133517306 133519414 133522577 133525836 133530226 133535344 133537385 133541172 133542034 133548071 133551772 133554496 133555117 133558184 133562162 133567907 133568152 133572177 133572214 133573936 133577816 133578583 133581062 133587838 133589649 133591133 133592875 133594015 133594407 133594696 133595112 133600408 133601894 133609938 133611728 133611755 133616307 133620035 133622157 133626226 133630977 133631518 133632558 133636711 133639352 133640663 133641940 133645920 133656883 133667710 133670142 133674388 133678554 133679362 133679789 133680399 133684503 133686022 133695303 133704337 133704707 133706980 133711657 133718750 133721427 133721536 133724535 133726222 133730400 133734827 133737623 133741416 133742055 133742088 133743923 133744482 133745071 133746279 133746471 133750038 133750769 133758287 133759053 133761178 133761653 133763244 133768706 133769921 133770951 133772930 133782581 133782999 133787122 133787623 133792276 133793375 133798893 133805710 133807983 133811570 133811683 133814743 133819501 133819850 133821419 133821456 133821711 133823070 133825252 133825977 133828785 133830637 133831703 133832435 133836333 133836920 133841478 133843015 133846281 133852458 133852940 133854506 133856883 133857686 133861542 133864109 133867765 133872811 133873286 133878156 133881726 133886015 133887320 133890467 133894312 133896696 133901753 133910432 133912519 133915093 133918101 133919356 133921820 133924175 133924196 133925877 133925907 133928700 133934291 133936630 133937260 133940533 133943521 133947024 133947228 133947851 133947953 133950481 133958676 133959911 133960852 133962228 133962918 133966228 133967583 133968743 133971211 133972427 133977350 133977928 133978853 133980472 133982180 133986573 133988781 133990086 133991364 133997973 134006185 134007206 134017577 134021215 134029420 134034819 134043256 134046751 134051149 134053651 134054529 134057402 134064558 134067730 134074377 134076672 134086569 134091490 134092237 134094359 134096304 134101918 134106538 134112844 134117487 134124779 134132058 134136373 134137611 134154711 134162655 134167508 134174393 134176767 134176809 134179774 134181252 134182098 134186690 134191895 134192365 134198456 134202453 134212090 134229957 134234828 134237993 134240324 134246163 134247152 134253215 134257343 134261536 134272841 134279719 134280644 134284937 134287887 134290076 134294052 134295947 134296349 134298709 134299549 134301054 134305257 134306970 134309136 134311291 134311644 134320486 134324445 134329145 134338297 134349870 134354162 134358874 134359069 134360648 134362283 134368317 134369116 134370587 134376483 134380550 134381812 134386195 134400979 134402004 134404891 134406004 134406344 134411404 134414829 134416994 134422780 134426844 134432553 134433134 134435023 134442452 134444587 134447567 134450477 134453957 134456939 134457592 134462651 134464132 134464596 134464903 134477428 134478155 134483333 134488240 134491836 134498486 134505761 134510862 134516487 134516575 134519096 134522555 134528841 134533025 134536295 134547448 134550901 134553828 134555110 134571465 134572228 134579161 134582620 134586547 134594126 134601319 134607257 134614786 134618290 134621521 134621799 134627116 134627545 134630511 134632906 134637309 134644361 134647971 134653120 134657050 134657314 134659072 134663851 134670791 134677328 134678780 134681001 134687861 134688369 134692892 134697863 134699611 134703109 134709227 134716470 134717160 134718884 134721985 134726680 134727219 134728671 134734878 134738952 134742046 134745789 134746077 134751472 134758600 134759554 134761418 134763700 134766726 134767751 134778112 134780470 134780625 134792992 134794953 134795919 134797599 134802086 134807971 134810779 134814193 134817625 134820940 134823473 134827251 134832617 134834725 134837535 134844892 134847484 134848756 134848967 134853023 134857230 134861587 134862591 134868129 134872191 134873514 134874209 134875851 134880800 134885561 134894800 134899150 134903950 134907114 134910634 134916853 134925367 134929041 134932105 134937357 134938532 134943742 134945213 134947460 134951861 134952035 134959242 134963642 134969831 134972622 134976416 134980432 134984775 134989339 134993684 134995584 134999636 135002581 135003760 135009044 135010227 135016189 135016949 135019186 135022251 135024102 135025010 135029213 135033604 135036736 135041286 135043637 135048448 135048618 135050198 135053361 135057677 135063048 135068367 135069839 135072197 135079479 135088263 135094224 135098516 135099908 135104687 135109691 135115146 135121156 135121251 135126341 135131167 135136308 135144340 135147133 135152511 135162143 135168237 135171195 135172507 135176019 135182361 135188765 135190442 135201477 135205864 135216901 135217157 135218913 135224117 135224157 135224251 135227127 135228005 135231293 135231426 135231652 135237800 135238812 135241621 135242568 135244531 135246257 135247882 135252639 135253086 135256189 135256704 135256947 135257022 135261559 135261891 135264355 135264494 135265836 135269446 135269686 135271071 135271936 135275841 135277020 135277395 135280020 135280910 135283918 135288031 135289022 135290418 135295099 135295215 135296529 135300656 135302868 135306653 135312999 135316554 135320444 135320577 135321932 135331096 135336703 135344488 135349241 135351080 135355358 135359337 135365851 135366276 135367130 135367385 135371033 135374710 135376654 135376872 135383485 135383770 135388205 135389519 135393517 135395449 135401123 135403148 135407015 135409590 135412788 135414938 135418686 135423228 135427019 135428427 135430485 135432129 135434006 135435597 135436329 135439311 135442884 135445129 135446613 135452695 135454565 135461578 135465567 135469927 135471747 135473956 135479034 135479553 135481602 135484416 135489750 135490134 135490429 135496471 135499060 135501501 135505707 135510078 135522380 135522394 135522639 135524622 135527378 135529825 135531783 135536192 135536293 135537412 135540921 135544367 135547455 135549714 135550892 135551994 135556864 135558282 135561448 135562609 135564151 135566942 135568013 135570800 135571300 135572630 135577636 135582290 135582374 135589640 135589862 135592473 135595415 135596760 135599110 135605725 135609265 135612884 135619138 135622837 135633267 135633574 135637346 135643454 135646815 135647088 135654211 135657239 135669395 135671274 135671943 135672778 135687982 135688432 135693750 135693804 135694793 135696039 135697061 135701117 135702795 135706644 135707074 135714799 135714800 135715557 135717468 135717861 135721001 135722730 135723639 135728771 135730807 135732344 135732393 135739317 135740019 135746892 135748383 135754318 135754443 135755669 135756279 135757275 135762032 135762505 135763573 135766142 135766782 135768583 135773476 135774894 135778507 135779382 135781037 135785454 135786854 135789850 135792021 135797038 135797088 135799613 135803806 135805082 135812440 135816756 135817398 135823086 135826198 135833174 135833592 135836011 135837057 135838023 135842265 135852400 135854030 135854420 135856896 135868124 135873180 135874566 135884303 135884383 135888874 135890421 135891112 135893756 135895084 135896455 135896581 135901413 135907131 135907482 135912461 135913023 135919179 135922974 135923241 135924181 135927042 135927131 135927586 135931128 135931759 135931784 135938201 135938299 135940968 135941883 135942305 135947713 135948127 135949021 135950039 135955146 135960650 135962958 135963945 135965075 135967014 135967879 135973020 135974472 135974636 135976721 135976974 135981155 135985458 135991241 135996527 136000405 136003885 136005136 136005652 136009011 136012499 136014329 136016999 136017385 136017411 136017705 136017719 136021500 136024201 136024310 136027971 136028075 136030220 136031153 136034361 136037719 136040175 136040362 136047745 136048045 136051043 136053178 136064164 136064504 136064754 136064886 136066649 136066921 136067468 136067849 136069142 136071365 136080016 136087600 136093412 136093881 136096843 136103445 136106545 136107495 136108794 136111884 136113179 136115303 136117605 136122577 136125802 136126164 136128197 136131209 136137547 136139505 136140731 136143493 136148801 136149270 136154710 136158556 136162649 136168827 136172812 136174489 136178003 136181495 136181614 136188317 136198861 136202198 136209393 136210159 136220719 136220796 136220991 136221181 136224617 136227755 136228496 136241565 136247196 136247346 136252020 136252485 136255040 136255252 136255395 136255433 136255583 136260429 136260848 136267529 136270952 136271274 136272220 136272677 136274397 136275253 136281191 136290609 136296787 136298959 136304644 136309352 136309449 136310516 136314404 136320418 136329255 136329457 136331440 136333008 136333826 136333838 136336200 136336396 136339540 136339762 136341503 136342451 136342846 136347584 136349074 136351491 136358661 136361139 136362938 136370931 136371928 136372639 136373022 136376199 136381223 136381896 136387133 136387302 136391906 136395881 136396206 136398532 136398778 136404604 136406697 136409216 136413315 136414580 136420141 136421840 136426621 136432329 136437693 136441052 136446377 136448206 136454124 136456980 136460741 136467207 136473477 136477504 136483648 136485198 136488396 136490792 136491879 136496744 136497255 136498071 136501282 136505569 136506967 136509097 136511262 136515027 136520341 136532317 136535835 136536143 136540965 136544257 136544440 136544880 136547638 136552469 136554786 136556565 136562502 136562675 136562907 136566745 136567146 136572287 136578438 136580124 136583620 136584034 136586784 136587766 136588295 136591787 136592335 136592548 136595498 136599557 136603731 136603789 136603848 136606484 136609535 136613452 136619517 136621901 136621964 136622077 136626687 136627878 136631887 136637342 136643594 136643717 136645478 136645784 136649930 136652753 136654863 136657132 136657494 136658194 136660665 136668965 136676689 136677553 136683604 136686903 136687470 136691104 136691195 136692720 136695532 136699262 136700530 136714960 136731016 136738068 136743087 136743195 136749004 136751451 136752617 136753324 136761637 136762147 136766801 136767813 136772695 136775995 136776605 136782495 136786599 136791445 136794147 136795164 136799359 136801106 136803507 136808713 136814380 136817667 136819258 136820807 136821631 136827001 136829359 136832259 136836415 136836866 136837858 136840797 136843260 136847448 136853006 136855618 136858719 136859664 136861820 136862804 136864801 136869173 136873146 136877607 136883855 136888961 136893938 136895069 136898930 136902094 136906804 136907958 136908858 136912897 136922066 136925987 136930811 136932013 136936638 136937053 136949236 136950647 136954487 136957823 136963820 136965942 136968025 136970455 136973142 136975475 136975710 136979454 136980521 136982441 136993048 136993474 136996710 136999238 137000814 137006854 137011299 137016735 137019596 137021717 137031248 137034327 137036877 137037866 137038953 137040711 137042654 137043641 137043660 137045160 137046789 137049281 137051187 137057018 137063160 137068050 137071738 137076932 137077498 137079386 137080858 137083492 137083879 137087449 137091485 137095254 137098794 137103898 137108907 137110673 137117246 137119245 137125347 137127553 137130369 137132744 137144892 137148118 137153455 137159145 137163895 137169000 137174579 137184416 137189200 137190839 137198929 137201000 137202224 137205846 137207683 137210297 137214155 137217320 137221759 137221792 137223367 137229646 137234662 137235667 137237489 137241344 137243953 137251685 137257141 137258771 137263497 137263970 137264723 137267214 137270848 137276990 137282267 137287676 137289038 137293448 137295745 137300123 137301016 137305860 137306003 137306011 137313088 137314883 137316563 137322553 137327188 137333189 137336711 137341230 137345091 137347415 137348046 137350278 137357730 137362740 137369941 137377708 137382563 137393893 137396573 137398529 137401320 137403874 137405082 137423536 137427684 137437947 137440825 137442617 137442825 137450210 137455987 137456760 137462068 137463700 137464049 137471173 137475051 137479194 137481842 137488802 137491635 137496080 137497695 137501151 137503225 137506633 137510025 137516545 137525900 137528046 137534299 137537062 137541159 137548127 137550968 137567056 137572015 137583835 137592847 137592914 137603557 137604606 137606281 137614742 137622200 137637612 137644615 137645445 137650268 137663344 137672518 137680634 137682043 137685282 137688808 137689355 137693533 137701715 137707446 137712332 137714123 137715646 137719191 137719919 137720420 137723573 137726612 137732226 137733175 137737934 137743767 137751019 137758338 137760413 137768788 137772858 137778706 137780454 137782455 137792207 137793279 137795422 137802166 137805517 137810896 137811790 137815187 137815249 137823801 137825816 137830442 137832186 137832282 137832599 137838130 137844250 137845353 137848884 137850879 137855524 137861397 137861794 137864497 137867751 137869507 137870387 137871778 137877967 137878123 137881119 137886614 137893708 137897969 137902515 137904282 137912193 137913171 137916816 137919363 137922662 137923804 137929260 137932374 137936024 137937774 137940004 137948329 137951009 137952627 137955550 137955887 137961202 137965393 137973305 137976946 137978247 137981509 137987870 137998239 138004515 138005389 138006797 138015971 138016105 138016225 138016816 138016922 138020208 138030045 138030230 138036971 138040574 138044917 138046854 138051487 138052586 138052769 138052806 138052883 138052954 138053245 138054231 138057732 138059943 138062394 138068407 138068450 138074736 138078531 138082187 138083228 138087821 138093367 138093952 138097731 138106663 138106816 138113203 138113224 138113809 138116424 138122883 138123248 138127099 138127799 138133630 138136267 138136339 138146896 138154436 138154879 138155171 138163204 138166015 138173391 138175433 138178632 138180976 138186304 138194621 138195821 138201594 138208548 138217095 138223676 138230312 138231003 138231639 138231938 138237712 138241312 138241634 138243140 138246106 138246600 138247335 138250876 138256203 138260876 138266571 138271708 138279882 138281858 138286744 138297780 138307187 138311251 138321475 138337065 138337463 138338251 138343492 138356222 138360128 138362577 138362997 138367099 138377763 138378195 138380653 138384572 138389843 138391605 138398342 138399443 138407575 138408318 138408501 138410354 138416626 138418001 138434313 138437916 138440551 138441037 138454326 138457538 138460609 138467542 138469133 138474363 138478488 138479800 138480021 138483572 138484922 138490278 138491639 138504327 138505852 138510764 138516889 138518860 138522138 138527352 138537213 138538627 138538664 138541258 138541426 138546984 138551069 138552950 138556516 138571724 138577862 138578017 138583015 138588823 138590676 138594596 138601428 138604528 138609387 138611546 138615995 138624166 138626776 138626841 138630255 138645792 138654870 138667055 138667179 138677660 138678278 138684369 138689480 138697105 138699750 138699889 138702352 138702507 138709330 138712737 138714375 138714445 138717245 138719229 138721810 138722234 138724876 138725105 138728215 138733421 138733435 138735288 138740951 138746249 138746399 138750975 138755041 138761717 138768160 138773486 138775127 138776661 138779332 138787365 138816967 138822749 138827519 138831310 138834649 138838084 138840468 138848938 138853948 138855732 138858062 138859667 138862120 138869439 138869526 138875749 138882597 138896067 138899924 138903492 138904956 138906083 138908476 138910822 138913857 138917581 138918606 138921737 138924241 138927340 138931135 138932901 138937205 138937366 138938099 138946495 138947570 138948212 138949451 138949545 138951951 138952647 138959865 138965799 138972083 138978428 138986454 138990637 138991333 138994084 138999008 139004230 139004575 139014777 139024070 139027665 139028414 139031750 139035997 139037991 139040445 139048866 139049503 139051877 139056838 139060096 139060889 139066418 139066868 139077694 139080016 139080613 139082787 139084067 139090951 139091320 139092972 139102421 139103545 139107793 139122922 139124455 139126461 139129547 139131635 139133744 139134412 139135861 139141650 139145644 139149043 139153068 139153170 139156016 139161728 139165753 139171271 139178389 139178657 139183635 139183661 139188980 139192301 139194466 139198386 139204708 139208499 139209054 139216851 139217429 139225329 139228950 139233540 139235309 139238446 139241957 139246082 139254103 139254311 139258662 139264066 139266814 139268485 139274801 139281364 139286079 139297901 139299706 139302066 139304587 139306851 139313012 139320876 139327444 139331356 139335538 139338226 139344154 139345115 139345689 139349581 139350166 139356453 139363729 139367059 139367907 139371627 139376328 139382734 139399664 139403322 139407782 139410176 139411316 139416609 139417182 139417385 139420314 139421702 139428064 139433185 139438172 139440908 139449833 139452256 139457295 139458767 139458999 139463964 139466499 139473688 139474853 139478592 139483381 139487125 139493630 139499161 139503480 139508167 139513781 139515373 139518058 139518763 139524688 139529758 139533027 139533116 139533784 139536784 139536903 139537940 139542749 139546392 139549207 139549769 139552835 139556504 139562573 139566128 139574788 139582749 139585604 139586777 139590262 139592674 139598800 139599493 139602740 139604840 139608423 139608730 139617218 139624947 139626321 139633027 139634570 139637546 139638283 139638407 139640484 139640862 139651837 139651904 139659784 139662167 139665118 139668065 139670386 139680427 139681352 139684274 139686035 139690027 139703678 139709008 139723513 139728476 139733863 139737558 139737610 139742847 139745930 139759202 139763418 139767009 139767921 139773178 139776391 139779576 139781326 139789433 139791595 139797933 139798861 139800453 139807947 139812837 139822838 139827786 139831859 139833534 139835233 139840170 139847264 139851514 139856348 139862515 139880723 139885531 139890882 139898955 139903840 139906384 139909213 139913130 139917200 139919037 139921408 139928818 139932996 139935594 139941544 139944016 139945285 139950036 139951724 139955063 139963444 139967295 139968563 139973520 139979387 139983426 139985347 139993148 139999314 140009120 140010929 140018973 140021196 140029632 140037543 140045340 140048821 140053969 140054923 140057909 140058800 140059266 140063004 140065560 140072798 140075877 140078913 140080676 140080711 140081056 140086961 140089254 140089952 140090018 140096858 140097253 140097286 140102707 140103089 140105828 140106697 140113985 140118552 140119895 140122574 140126237 140134239 140134965 140135971 140148421 140152426 140157071 140162960 140165670 140176736 140183102 140187017 140187167 140189316 140193958 140198583 140200398 140204847 140206757 140216482 140218169 140218522 140221576 140226830 140230395 140238618 140239601 140244061 140264418 140267602 140270923 140278848 140287468 140290343 140296813 140308379 140310021 140313429 140317060 140321733 140321936 140323298 140326096 140332130 140332840 140335219 140335696 140343838 140348120 140350349 140354264 140358156 140361890 140362416 140366653 140367284 140368112 140371552 140372124 140375612 140377659 140382523 140382974 140386911 140387248 140387911 140391276 140393596 140394528 140398420 140399501 140400294 140404190 140409513 140410709 140414287 140419590 140424438 140424920 140425785 140428024 140431721 140434335 140435878 140436023 140437666 140438412 140438817 140442303 140447459 140451818 140452579 140462458 140465913 140466815 140471358 140479411 140482476 140485661 140488064 140489029 140492266 140496247 140497445 140497683 140503324 140506418 140509179 140510482 140513464 140513829 140517074 140517423 140523167 140524916 140526705 140529279 140531563 140532855 140537742 140540120 140541652 140545481 140546813 140549337 140552561 140553702 140558548 140558671 140559957 140560143 140560486 140561970 140564425 140568440 140570164 140571195 140574720 140578637 140584205 140584265 140587599 140592768 140617331 140619093 140621289 140627380 140632229 140636253 140637588 140645135 140648817 140648839 140651071 140655752 140662261 140670743 140679993 140680093 140682441 140694162 140694929 140702335 140707316 140707773 140707888 140713088 140720874 140732899 140736928 140742748 140743825 140744281 140746352 140750585 140750823 140758367 140763461 140768269 140769970 140771989 140777980 140788744 140796917 140800797 140805865 140805984 140806219 140814993 140819587 140820328 140827984 140835319 140840911 140844541 140849490 140857865 140863958 140867294 140870833 140875019 140875115 140876956 140885851 140886077 140888213 140891371 140895165 140903533 140905744 140908619 140908949 140910069 140919135 140919365 140921872 140922319 140925585 140932053 140934190 140936888 140944574 140947769 140949271 140952011 140958057 140958429 140962336 140969028 140969567 140971247 140974846 140976883 140980135 140984463 140986492 140988602 140996337 141007473 141014662 141018562 141022431 141023783 141034426 141035216 141043840 141046822 141046866 141052105 141052517 141053049 141058808 141060914 141067977 141079881 141079982 141080622 141085669 141093460 141096943 141099531 141103926 141104028 141108633 141112817 141114807 141116482 141116971 141118142 141118176 141124502 141128916 141134052 141134803 141137024 141144075 141147354 141153978 141157593 141159490 141161724 141162472 141169151 141177632 141179905 141181667 141188320 141191809 141197479 141201039 141202558 141208171 141208284 141214364 141214593 141216994 141218710 141222223 141222289 141226555 141234538 141235961 141243146 141245639 141252654 141252994 141255888 141259798 141262470 141265965 141272322 141278528 141282544 141289732 141292480 141298893 141303336 141307638 141311842 141316417 141324121 141326614 141331315 141339738 141340421 141344774 141345171 141347355 141353329 141354344 141359066 141359284 141362535 141364789 141365289 141366160 141368984 141372697 141372939 141376038 141376937 141379073 141379116 141379323 141380247 141388221 141388557 141389619 141394540 141394961 141395324 141395963 141398591 141403456 141409520 141412386 141419564 141423574 141425274 141433887 141435408 141440054 141442093 141446332 141448169 141452209 141456525 141466831 141481701 141485211 141486630 141488188 141493696 141499622 141500217 141502899 141506023 141506956 141510544 141511286 141514098 141516808 141517055 141519026 141523435 141529524 141532643 141534626 141537432 141538863 141544791 141547552 141552645 141557522 141563047 141563340 141565589 141570462 141572447 141575423 141577981 141584110 141584354 141598158 141598180 141598509 141598918 141599433 141603866 141604607 141606743 141607936 141608261 141613621 141616404 141617666 141624105 141632371 141634599 141641392 141642480 141642551 141647591 141652398 141657311 141660312 141669388 141672420 141672469 141675652 141676651 141678903 141683428 141685273 141688904 141692635 141693029 141693793 141696389 141697119 141700750 141704030 141705348 141706954 141716941 141724137 141729893 141729994 141730581 141734801 141737653 141742472 141747502 141751715 141755746 141764822 141765123 141770571 141776544 141786761 141789492 141792030 141798801 141802279 141807484 141813243 141813705 141813805 141814454 141819004 141819079 141824152 141824838 141825125 141826404 141827244 141828604 141830035 141834513 141837156 141837224 141841211 141841235 141843869 141847373 141852659 141857442 141861074 141864152 141869390 141870448 141880797 141888022 141902954 141907602 141912822 141913229 141936908 141939191 141943265 141944432 141946713 141952942 141955327 141960941 141968017 141973222 141976089 141979311 141981243 141983734 141986741 141991635 141994300 141996864 141997696 142002596 142006573 142007906 142012292 142013053 142015689 142016148 142017746 142026181 142030331 142032307 142032607 142034183 142039448 142040526 142043838 142044801 142052218 142054770 142065429 142066614 142068438 142073508 142074455 142080084 142080679 142082147 142082327 142092268 142092596 142094509 142097479 142097703 142101464 142107529 142112017 142112119 142112137 142117925 142118650 142121405 142132390 142136444 142137788 142140539 142143711 142145296 142148183 142152902 142155006 142158064 142160402 142160694 142164549 142165638 142168625 142168753 142173115 142176346 142178446 142182518 142182857 142185424 142189832 142194992 142198490 142199395 142208078 142208259 142211686 142212633 142214184 142215999 142218163 142218221 142220883 142221609 142227112 142231991 142232174 142235143 142243143 142243747 142244219 142248201 142252710 142266098 142268312 142268652 142271196 142271212 142279241 142280838 142281195 142287857 142288482 142292587 142292638 142293140 142299330 142301553 142303185 142305556 142306169 142307370 142312889 142323744 142340383 142343011 142343188 142348549 142352470 142353880 142366578 142367565 142368754 142370323 142373667 142377364 142384499 142387774 142392164 142407173 142411953 142413377 142425833 142432060 142452735 142457614 142457828 142462291 142464913 142468556 142470088 142478041 142480417 142484101 142485174 142487858 142491579 142494924 142497985 142499466 142502366 142502457 142503108 142503154 142507267 142507478 142513767 142516332 142520903 142525239 142531221 142536950 142540240 142542410 142547966 142550736 142556749 142559753 142559797 142564754 142568030 142572914 142574085 142578249 142580069 142581692 142588665 142593354 142593387 142596288 142599429 142602186 142602784 142605173 142608546 142610740 142612405 142620183 142625573 142629480 142632622 142633574 142637408 142642332 142645822 142647589 142647728 142653989 142657583 142659667 142659684 142664616 142667856 142668821 142670099 142672423 142678167 142679065 142684281 142687659 142777355 142817119 142822775 142826145 142967724 142968480 142973248 142977827 142984662 142990938 142994520 142997975 143002161 143002291 143005328 143005417 143006477 143011587 143013099 143024006 143025565 143027424 143027756 143032341 143032893 143036362 143037565 143040717 143043648 143044123 143048656 143051151 143055796 143056211 143064705 143066463 143073337 143076729 143079052 143080741 143088326 143089192 143089433 143093625 143095388 143107204 143108682 143109863 143112728 143114335 143114710 143115895 143116922 143117011 143117099 143117544 143119591 143120525 143121960 143130418 143138319 143139611 143139839 143143543 143143853 143143969 143144562 143145089 143146899 143152303 143154584 143158181 143159294 143160632 143163277 143163678 143169736 143170264 143171103 143172109 143173562 143178761 143181848 143183718 143186057 143188168 143188403 143192738 143195152 143197154 143199415 143202080 143202500 143207602 143212185 143212598 143218344 143218438 143219523 143222858 143231149 143233513 143234807 143237788 143239326 143239599 143242606 143248051 143253438 143256411 143258273 143262676 143262677 143265393 143265931 143266223 143275844 143345274 143466370 143467490 143471647 143476208 143479711 143482114 143486524 143490663 143494239 143498170 143498340 143503448 143504006 143504098 143508436 143514793 143518385 143522251 143522572 143523942 143526392 143526669 143529325 143532577 143533146 143538341 143543795 143545186 143546794 143550802 143551204 143551522 143552024 143555832 143557736 143560586 143563284 143565064 143570802 143578096 143580226 143588756 143591169 143591503 143596706 143603291 143606663 143611145 143616385 143621913 143622186 143622384 143627918 143628084 143629047 143632637 143632799 143636680 143650037 143657667 143659253 143659587 143660329 143664141 143664143 143669498 143669989 143671798 143672184 143673263 143674828 143676591 143679561 143682319 143684811 143688480 143688816 143692338 143692466 143693026 143693088 143697047 143697260 143700151 143703762 143708541 143709146 143709251 143713652 143715498 143723375 143724105 143728639 143731873 143732694 143743047 143747937 143750214 143754183 143757795 143759308 143759319 143760106 143767216 143768848 143769245 143771170 143773555 143773643 143783534 143784148 143789724 143792403 143798059 143799494 143800174 143802906 143803222 143807882 143807890 143811618 143815100 143821120 143825088 143832928 143839358 143843841 143854150 143857653 143860478 143863139 143864373 143867336 143870403 143870510 143872050 143872290 143872411 143872829 143878242 143881038 143883481 143885362 143889413 143893305 143898279 143901136 143902388 143915965 143923845 143926574 143933763 143934908 143951707 143953171 143955076 143955698 143958037 143962941 143963113 143965973 143966296 143967456 143971628 143973898 143974079 143978552 143979615 143980521 143985635 143990433 143992949 143997762 144003893 144009497 144013436 144016426 144021785 144023073 144030694 144030946 144031235 144031688 144036866 144038134 144040981 144043850 144044530 144045783 144048673 144053192 144053458 144056615 144064312 144064653 144066866 144067445 144074806 144075791 144076111 144079654 144082305 144087316 144090416 144094382 144095711 144098034 144100551 144102261 144103100 144108006 144112522 144113182 144116815 144117838 144121297 144122118 144126918 144133144 144135788 144140190 144149703 144154095 144172171 144177483 144181173 144182010 144182350 144187198 144189831 144190295 144193711 144201913 144202468 144202581 144202694 144209171 144212417 144221033 144221183 144224004 144227103 144232070 144232169 144232436 144232465 144232584 144233120 144233272 144234475 144237336 144241848 144243092 144244842 144247086 144249587 144256941 144260352 144265168 144265905 144265961 144266077 144269054 144271955 144272384 144276989 144286977 144292211 144298585 144300802 144307770 144311226 144313619 144313909 144315283 144317448 144320318 144321924 144331839 144336635 144343872 144347717 144351272 144352962 144356805 144357278 144362089 144362392 144363450 144367951 144371351 144371974 144378547 144381996 144383032 144386689 144392289 144392699 144395063 144397349 144400371 144410258 144416117 144420708 144426353 144434652 144439869 144441055 144443960 144449967 144454212 144457270 144458981 144468393 144474535 144476448 144480366 144482832 144494356 144496023 144496910 144501341 144501663 144508251 144513300 144517902 144524645 144529781 144533517 144537067 144539016 144541823 144544136 144546200 144548767 144552098 144552617 144552726 144557840 144558747 144562521 144567640 144574166 144579188 144582754 144587266 144588157 144588267 144588314 144599379 144600006 144600790 144608481 144613206 144615196 144621993 144629002 144632705 144636166 144636415 144638577 144643742 144643958 144647679 144654149 144659949 144662116 144666858 144667777 144670609 144672316 144677216 144678274 144683214 144686578 144688085 144698550 144700083 144705679 144711054 144715819 144722053 144723249 144724970 144725960 144732800 144736588 144739392 144742995 144745304 144747156 144753768 144754531 144755393 144759560 144760420 144768214 144771458 144774000 144776148 144776384 144779093 144780716 144781683 144782021 144787512 144787882 144793515 144798545 144803849 144807532 144808134 144810128 144813936 144818727 144821647 144824724 144824880 144825978 144830467 144831106 144831968 144834189 144840714 144845956 144849547 144853330 144858831 144861280 144867999 144872442 144877606 144883701 144887361 144896683 144897733 144900389 144909438 144910154 144914953 144916220 144921791 144925047 144929873 144932872 144936110 144940749 144941311 144946718 144947302 144950063 144957007 144964475 144967233 144972152 144972823 144973123 144979570 144982874 144988659 144993427 144998899 145000770 145009370 145016043 145024091 145025135 145027665 145035912 145044255 145046981 145051871 145053402 145063614 145068623 145072197 145083296 145084471 145093946 145097958 145100906 145102286 145109291 145112208 145114948 145119926 145125263 145133280 145137512 145138074 145141958 145148186 145150091 145157083 145164036 145165445 145169228 145169406 145169484 145169833 145172561 145174165 145176507 145179902 145180709 145182061 145185820 145186893 145194836 145198521 145199188 145201866 145205595 145207072 145210529 145215688 145215941 145216060 145220269 145225065 145231954 145237159 145239198 145239543 145241339 145242029 145242730 145245080 145253063 145266806 145269108 145273742 145275153 145281032 145285270 145287370 145293776 145295272 145298127 145302481 145304092 145305586 145309118 145312909 145313239 145314312 145318384 145326049 145332643 145338835 145339054 145339352 145343383 145343446 145344687 145346232 145347591 145347624 145352685 145358600 145359121 145363811 145367704 145372748 145378845 145382088 145384309 145386718 145387153 145387156 145399533 145404521 145405720 145412677 145415514 145417250 145428002 145429259 145432508 145433155 145436081 145438185 145440571 145441489 145442814 145444094 145449384 145449631 145452349 145456858 145464240 145467421 145471646 145474698 145476209 145477698 145478063 145481811 145481942 145484238 145487413 145488237 145489190 145489605 145489840 145490570 145493236 145495552 145502544 145509835 145511270 145512072 145516315 145522532 145526445 145538564 145541791 145542333 145548131 145550304 145553716 145554601 145556311 145558010 145558104 145560947 145561514 145562761 145565353 145567150 145568121 145580877 145581393 145581490 145582524 145588378 145590266 145595066 145602686 145607543 145610853 145611688 145617189 145623353 145626807 145631649 145631681 145638946 145640746 145646401 145649062 145651324 145658266 145658379 145665349 145666168 145670729 145677705 145679292 145681528 145683829 145689391 145690349 145694638 145697946 145699566 145701108 145702129 145702750 145703593 145708815 145713249 145714928 145717898 145724694 145729124 145734063 145736196 145742370 145747335 145752658 145759534 145766880 145769095 145772319 145772735 145777900 145778006 145780684 145780748 145780902 145781000 145785058 145787798 145789766 145792624 145792758 145792826 145796524 145796641 145798120 145799700 145802209 145802780 145805238 145808403 145811067 145812312 145816135 145818770 145822182 145831610 145838508 145843079 145846162 145849820 145852856 145852885 145856706 145856712 145861684 145867055 145871397 145872138 145875151 145877842 145881347 145889059 145892273 145892687 145897516 145919783 145924269 145927877 145927970 145932668 145933878 145934728 145937392 145941980 145948884 145950506 145959380 145961615 145962701 145963554 145969182 145972454 145974306 145977728 145978197 145980278 145981891 145988103 145989054 145991115 145993876 146001454 146002521 146011042 146012116 146015196 146015921 146023570 146023689 146023901 146028625 146032968 146033070 146034730 146035313 146038200 146043124 146045879 146047053 146047128 146050856 146052529 146052665 146055309 146062508 146063502 146065030 146065625 146066592 146072070 146073952 146075736 146080808 146082667 146087415 146092557 146093895 146098430 146099576 146099785 146101383 146103530 146107602 146110936 146112479 146117709 146119087 146123106 146123468 146126622 146126733 146130773 146134008 146134872 146135347 146138056 146141995 146146195 146151225 146151641 146156738 146159145 146160313 146162224 146162669 146167074 146173721 146181587 146187120 146187598 146187866 146191847 146199855 146203130 146206310 146211097 146217802 146222316 146229820 146230680 146234517 146235246 146239992 146247297 146252531 146252533 146256465 146260352 146263654 146268057 146271375 146276167 146276913 146281789 146288952 146292750 146295675 146295872 146302920 146305447 146306757 146311830 146315602 146322149 146325837 146327671 146333109 146334013 146335346 146336830 146339443 146341352 146344960 146345462 146346138 146347429 146350829 146357649 146361130 146368321 146376524 146377475 146382259 146388336 146388496 146390034 146393716 146397785 146398871 146403129 146406884 146408661 146411306 146412905 146413238 146413294 146414383 146416470 146416491 146419167 146419530 146419624 146422602 146426808 146428429 146432047 146432622 146433551 146434456 146440661 146441460 146441555 146445512 146446114 146446471 146449156 146450127 146460307 146465104 146465295 146465489 146465574 146466182 146467057 146468529 146470399 146476427 146477786 146478237 146484356 146489099 146489932 146490968 146494816 146495078 146501671 146502719 146506004 146507824 146508232 146508326 146508388 146509076 146509195 146513925 146514529 146516563 146519191 146523173 146524246 146529618 146532930 146533115 146535988 146538717 146542694 146545611 146549098 146553520 146556003 146564397 146568681 146574098 146576023 146583895 146587552 146587606 146594938 146596290 146598110 146600749 146602660 146605213 146606574 146609747 146617622 146618099 146622123 146622206 146626454 146627125 146630465 146631329 146639603 146643365 146648042 146650846 146651520 146660188 146660201 146662380 146668112 146668357 146670806 146670916 146671578 146671688 146671938 146673537 146673679 146676205 146676542 146684736 146686444 146699493 146700049 146709830 146714949 146724078 146725671 146726764 146737724 146742812 146746672 146747672 146751702 146752838 146753145 146753944 146754462 146756699 146758695 146760401 146762696 146767668 146767773 146772248 146773523 146779250 146798751 146800234 146806140 146810038 146813276 146816850 146820454 146826039 146828118 146831185 146832580 146834642 146835103 146835864 146837353 146840804 146846303 146848687 146849118 146861642 146863451 146872278 146879620 146880112 146883615 146886544 146888659 146897494 146897604 146897634 146900570 146907821 146911960 146912345 146912415 146913865 146917924 146918647 146922190 146922583 146923272 146925008 146926712 146927065 146929848 146931105 146941454 146946548 146946897 146948701 146950404 146950421 146958783 146958977 146962548 146966131 146966853 146967559 146972848 146977560 146987103 146993142 146993513 146998753 146999108 147000189 147005499 147005607 147009468 147011287 147011513 147014905 147016635 147023876 147026946 147027047 147030464 147032891 147033779 147035487 147035664 147038928 147042152 147046166 147051577 147051844 147055706 147058579 147059791 147063082 147065487 147066492 147067005 147071362 147072643 147080628 147081258 147081366 147086613 147090191 147093871 147094724 147096415 147100289 147100378 147100561 147102596 147104212 147107443 147107490 147112605 147114735 147117202 147120486 147120571 147120990 147123959 147127065 147127140 147129327 147129372 147132938 147132988 147137651 147142199 147145638 147146014 147146148 147146557 147151202 147157675 147160861 147164707 147165101 147171389 147172815 147176228 147180691 147182522 147184970 147186017 147186084 147186886 147197326 147197504 147202582 147202763 147204332 147205824 147205931 147212774 147213140 147216166 147221172 147225657 147231049 147234721 147234957 147235489 147246508 147254641 147257610 147261411 147262050 147262163 147262800 147267179 147271904 147272899 147276403 147280655 147285628 147290279 147290964 147293820 147299067 147300399 147302173 147312065 147317978 147319020 147322530 147325287 147325359 147327815 147328742 147328873 147330898 147330910 147331026 147331082 147342601 147345396 147350608 147352051 147355666 147362879 147368511 147368780 147372667 147376442 147378252 147382034 147383397 147386821 147387175 147387201 147392395 147392433 147395846 147396984 147404999 147408056 147411207 147415943 147422569 147425589 147431989 147437505 147439293 147444344 147447332 147449343 147451583 147453756 147456627 147456933 147459411 147462859 147463813 147468219 147471482 147472388 147474165 147476064 147481815 147483841 147487671 147490058 147492143 147496650 147497552 147504728 147506006 147508191 147513925 147527196 147531140 147531298 147532046 147535157 147537956 147544201 147548244 147553120 147553831 147554915 147556147 147561095 147568640 147571419 147573913 147575245 147579891 147580274 147586238 147587125 147590243 147593343 147596689 147603782 147603899 147605465 147610112 147612189 147613967 147623986 147637314 147643026 147646892 147648295 147653273 147654273 147662244 147668338 147669664 147672446 147676319 147677623 147688045 147691857 147697727 147701199 147706450 147712839 147712921 147717776 147722718 147722781 147723278 147725623 147725991 147729985 147732605 147738379 147743143 147747197 147753226 147759757 147763059 147765097 147777855 147784838 147786336 147786865 147796120 147803563 147809922 147810807 147811225 147812634 147814322 147815301 147815365 147816769 147817656 147819331 147821889 147827847 147842262 147852277 147853918 147855601 147856416 147860358 147861457 147866451 147869330 147871974 147876719 147878163 147880705 147885785 147893444 147897805 147899938 147900574 147905208 147910752 147916493 147917645 147919587 147920611 147922459 147931064 147934563 147935266 147936660 147940134 147941512 147944364 147948843 147954284 147959004 147964245 147969351 147970284 147970494 147976341 147981610 147982477 147987614 147992051 147996661 148001852 148007384 148012322 148024461 148027463 148028591 148030313 148034746 148037082 148042559 148048021 148051357 148053243 148061463 148064087 148065106 148072730 148084813 148086680 148086712 148091663 148095901 148096676 148103331 148103833 148105936 148109208 148111397 148112647 148115784 148116686 148120496 148129118 148130679 148130911 148137965 148150582 148157428 148158132 148164064 148171141 148171359 148182332 148187994 148188074 148198399 148198470 148207822 148208260 148211260 148214007 148218109 148219606 148220115 148228253 148231092 148231581 148232238 148237514 148238919 148240682 148242768 148242954 148246957 148249365 148255974 148257245 148257880 148264017 148269478 148270361 148271776 148277618 148279683 148280681 148280784 148281832 148288006 148289174 148295172 148303844 148305863 148308368 148310287 148314407 148323054 148326440 148326524 148328877 148332614 148337018 148341764 148343733 148345552 148345674 148351487 148351519 148356768 148360168 148367878 148367917 148368069 148371390 148374783 148377638 148382674 148383453 148385982 148390701 148399272 148403577 148407110 148407656 148410496 148410716 148413297 148418427 148420490 148426444 148427057 148434786 148437979 148444705 148445745 148445833 148451745 148453169 148453950 148453963 148455875 148457219 148459379 148464147 148467301 148469349 148471324 148472938 148482981 148484661 148486442 148486765 148491348 148494314 148498795 148503050 148503184 148503724 148507948 148510276 148522908 148529080 148534470 148536880 148544511 148544647 148550176 148561477 148565493 148573050 148578508 148582768 148588771 148593208 148595403 148597414 148614981 148616301 148627246 148632724 148632983 148635360 148638421 148640742 148641323 148648130 148650290 148655428 148659308 148660463 148668786 148668862 148671733 148677662 148688510 148692349 148692595 148697400 148697621 148707084 148708957 148711209 148715860 148722563 148724844 148725953 148726954 148733603 148737422 148748639 148753023 148759427 148759539 148759632 148766827 148769252 148773457 148776654 148780012 148780780 148786187 148787658 148789806 148793385 148795511 148797266 148797290 148802379 148802689 148807074 148812951 148817613 148829568 148834942 148837326 148842325 148843221 148848100 148850364 148852714 148854078 148856174 148856287 148857415 148864053 148864249 148866991 148867530 148867787 148870062 148875114 148878108 148878123 148881232 148883959 148891153 148892733 148895948 148896060 148901722 148907833 148910925 148914107 148915018 148922635 148928244 148928517 148930879 148934265 148934368 148939444 148943734 148948259 148951813 148954026 148956904 148961841 148963207 148969332 148971355 148971528 148971689 148972691 148973018 148977120 148986073 149002522 149018913 149058193 149126148 149224798 149270736 149270880 149272412 149285313 149297788 149314107 149317410 149341379 149374942 149400599 149405736 149415682 149420699 149427267 149431296 149437043 149437651 149439575 149442168 149451343 149453275 149456607 149459186 149462371 149462404 149466735 149471200 149473226 149478256 149481009 149483772 149487012 149494878 149496151 149500058 149506924 149509406 149510817 149516327 149517220 149519269 149522493 149525496 149527499 149528064 149529609 149533550 149535546 149536158 149542342 149545554 149552030 149552199 149555578 149559324 149565820 149567848 149570769 149572928 149575877 149591926 149592695 149601482 149608830 149609050 149612938 149613971 149617703 149620436 149625782 149627405 149627524 149631027 149631417 149637729 149638952 149641499 149643449 149644560 149645654 149649847 149652429 149652557 149652661 149656386 149658971 149661283 149662791 149669976 149673716 149675776 149676576 149684286 149685924 149692476 149698831 149698908 149699094 149702205 149708655 149711031 149715388 149718765 149722686 149729133 149732536 149735045 149738178 149739318 149744628 149747422 149753464 149755441 149761188 149762287 149772772 149775258 149777641 149781418 149781597 149783746 149787875 149790044 149803841 149804032 149804058 149805653 149806313 149809786 149812445 149812661 149822452 149827184 149831241 149832717 149838561 149843478 149854135 149856238 149856304 149856517 149857544 149860010 149868629 149870046 149877910 149879702 149881979 149882117 149882825 149888409 149891528 149892196 149892470 149893257 149895378 149903664 149908145 149913344 149913398 149913611 149917620 149920088 149922614 149928328 149928422 149934387 149934879 149935389 149944706 149947743 149949319 149949406 149954553 149955705 149956961 149961285 149966664 149966676 149967484 149970081 149970689 149971774 149978171 149978438 149980541 149980604 149984103 149988049 149988243 149990233 149991651 149992586 149998029 150001841 150002902 150006599 150013903 150029604 150032026 150048950 150054071 150058951 150059811 150059923 150063178 150066171 150067651 150069821 150072247 150072718 150075085 150081138 150092687 150098381 150099229 150102465 150106553 150112643 150117463 150120953 150131071 150139487 150143331 150147580 150153055 150154612 150158540 150160527 150167047 150173812 150177062 150177494 150181297 150183420 150189322 150192564 150192979 150196878 150197013 150200905 150207623 150208467 150213748 150213933 150214067 150216828 150217233 150218948 150221756 150229270 150234991 150239490 150244134 150251987 150252362 150261178 150266753 150270001 150275028 150275633 150285370 150287964 150293332 150302383 150304527 150307212 150308280 150311570 150314693 150318516 150323009 150327793 150332398 150335865 150338131 150344571 150347506 150351567 150356907 150361276 150368968 150374251 150379913 150383950 150384017 150387089 150388079 150392188 150396362 150397001 150398270 150401258 150405004 150406099 150408389 150411654 150423248 150432135 150437763 150443888 150446321 150446737 150449426 150450364 150456613 150461152 150463580 150464834 150468315 150469959 150471097 150473388 150478538 150480871 150489990 150491375 150504362 150507432 150511073 150513144 150515829 150522193 150527198 150529474 150532247 150538863 150541116 150548070 150550030 150552343 150554694 150557112 150557993 150563822 150565790 150566027 150570164 150576726 150584403 150586214 150596952 150604953 150607691 150609166 150612382 150613677 150617645 150617863 150623687 150625978 150634712 150636238 150637481 150637775 150638283 150639860 150642251 150642478 150642669 150643486 150645916 150646186 150647664 150647873 150648714 150652307 150653231 150654046 150657455 150658029 150659094 150660398 150660893 150664205 150667493 150667547 150667613 150669722 150672633 150672696 150675076 150675115 150675405 150675733 150677812 150678293 150679702 150681296 150681807 150683318 150686129 150699742 150700308 150703235 150706266 150706394 150709253 150711123 150711296 150712902 150714007 150715896 150719959 150722131 150724425 150727001 150733301 150734381 150737736 150739203 150742003 150742193 150742973 150744965 150746141 150748015 150749441 150750918 150751175 150756098 150761527 150765283 150765839 150767283 150770246 150772327 150772941 150775058 150776244 150779272 150782020 150784376 150785225 150787090 150787994 150789228 150789514 150789874 150794241 150797559 150797746 150801221 150806782 150806922 150811682 150813555 150815401 150815539 150817190 150817846 150819669 150819820 150824610 150828093 150832656 150833711 150835672 150835849 150836516 150837821 150842117 150843772 150844369 150846265 150847823 150849780 150851396 150854346 150854905 150855885 150856663 150857928 150858159 150863172 150864920 150868601 150872459 150872883 150875637 150875898 150880741 150882877 150885485 150888567 150890145 150890320 150892120 150895042 150896831 150897780 150898726 150900585 150901309 150902005 150902511 150903918 150905023 150908561 150908883 150912672 150913389 150914456 150915009 150917832 150920613 150922479 150922824 150925026 150927922 150932700 150933058 150933234 150938604 150941326 150941630 150943534 150944747 150945497 150949584 150949691 150952500 150953314 150958497 150958613 150958655 150961565 150961920 150964580 150967623 150967852 150970492 150972965 150973149 150976543 150982026 150986648 150990557 150990666 150992799 150999853 151002739 151003101 151004577 151007152 151008053 151014384 151016797 151023455 151025006 151028050 151032757 151034348 151035650 151043431 151049363 151051843 151053925 151059186 151060063 151060176 151067211 151071813 151076514 151083559 151086179 151090114 151095028 151097850 151102288 151108190 151125081 151126322 151139168 151146748 151164076 151167953 151168679 151170749 151181668 151182911 151192394 151195588 151197398 151198123 151200391 151200402 151209976 151210763 151214115 151218009 151218078 151219075 151221983 151222060 151222614 151227454 151234138 151238811 151240059 151242172 151244281 151248711 151248750 151261610 151265594 151266239 151275382 151279743 151290444 151295477 151302587 151311890 151336257 151336649 151340809 151346220 151347038 151357475 151361490 151364078 151367531 151381075 151382622 151395782 151401388 151402742 151407985 151417281 151417721 151419214 151423341 151424934 151427051 151428675 151430957 151433075 151434293 151437609 151442931 151447593 151449882 151455596 151461899 151462515 151472764 151477442 151509198 151512871 151513186 151526033 151531595 151532735 151538812 151541080 151544518 151547610 151551247 151570696 151578041 151583862 151591639 151593518 151608356 151611818 151619361 151622865 151623062 151633976 151639146 151643727 151647280 151652820 151661264 151664023 151664088 151665212 151677482 151683921 151685718 151692623 151697315 151698240 151703146 151707451 151711810 151711962 151715703 151720805 151722110 151724139 151725723 151726246 151726803 151730849 151737748 151741763 151743203 151745404 151745489 151748345 151751925 151752757 151756334 151757602 151759357 151761043 151761970 151762796 151764974 151766929 151772890 151779609 151780718 151783505 151783639 151787315 151791271 151791915 151798273 151810999 151812238 151817024 151817190 151822510 151823591 151825712 151830596 151832122 151837795 151842039 151849543 151858718 151888359 151888420 151937091 151942239 151947565 151948974 151953353 151958953 151962721 151972590 151972848 151973912 151976371 151981542 151987592 151992479 151992557 151995118 151999472 151999960 152000046 152004928 152012112 152015352 152022777 152023008 152028125 152028369 152031977 152039427 152042401 152047661 152047746 152052474 152055887 152062388 152063247 152067973 152070775 152073686 152078397 152082940 152087599 152095136 152101677 152105751 152110682 152118121 152121132 152129399 152129473 152130868 152137550 152139660 152143226 152149371 152149906 152150211 152150391 152154656 152157024 152161759 152165697 152166292 152167684 152172304 152175702 152176654 152182826 152185784 152191709 152192527 152193960 152198457 152200878 152202656 152214453 152215971 152218114 152223814 152227214 152229038 152233200 152235074 152237651 152242775 152244578 152245184 152247615 152247832 152248429 152250275 152251260 152253335 152257353 152258765 152258832 152260364 152267995 152270073 152272506 152277330 152278945 152280657 152287970 152294976 152297054 152302310 152308356 152312852 152316633 152324003 152327413 152334420 152337544 152346259 152346647 152362219 152369489 152370312 152372938 152373935 152375821 152383437 152387745 152389627 152392974 152397673 152398008 152409161 152409766 152412302 152412482 152419225 152421842 152423082 152427789 152431828 152431877 152437653 152442577 152445404 152447586 152453153 152454915 152457784 152460851 152468578 152470284 152473438 152476777 152477390 152477794 152484734 152491367 152492891 152497338 152501561 152505800 152510549 152524918 152524957 152528266 152534448 152536518 152541502 152541830 152541929 152547262 152547671 152550202 152552719 152556527 152559394 152562609 152567555 152568445 152574182 152578051 152583792 152585900 152587759 152592781 152597230 152598224 152601872 152606867 152615919 152627540 152630917 152637300 152641469 152646030 152646503 152654102 152656295 152662408 152666424 152674122 152678731 152682260 152687989 152693185 152695941 152701794 152702756 152706282 152706659 152711577 152712647 152717398 152722801 152728182 152729853 152732471 152738142 152742622 152748172 152752217 152754456 152755775 152763712 152768096 152768696 152768949 152770765 152776839 152779412 152784218 152785342 152791115 152792230 152817482 152843749 152858163 152858363 152879554 152879684 152886322 152897391 152913915 152925905 152927429 152930014 152937361 152946313 152950689 152967997 152978571 152985112 152993461 152998422 152999370 153000358 153006839 153011197 153014046 153014402 153017583 153023388 153029988 153031301 153031314 153032214 153032987 153037592 153039723 153040062 153041163 153043928 153045785 153087827 153252388 153256938 153257492 153263703 153265512 153270571 153276166 153278308 153280275 153283581 153287482 153290430 153291980 153292599 153295531 153303763 153304585 153307521 153307635 153308196 153312600 153312785 153314594 153315017 153322966 153325950 153330723 153337262 153342082 153345625 153351595 153352322 153357685 153363285 153363329 153368338 153371628 153373001 153376535 153378815 153384072 153384350 153389718 153392189 153396746 153399082 153403724 153403843 153404656 153405152 153407375 153411321 153411507 153411541 153414350 153415543 153417822 153422563 153424714 153426069 153431384 153431918 153433743 153435923 153435971 153436864 153438505 153439056 153442368 153445680 153445925 153449595 153450149 153450495 153452185 153456148 153458514 153460880 153463760 153464245 153465076 153465837 153469164 153474584 153477750 153481896 153487470 153487892 153487940 153488380 153490217 153492841 153498905 153502982 153503211 153506205 153509744 153512508 153518601 153522888 153525525 153534291 153536393 153539461 153541026 153544574 153544778 153548259 153552975 153557236 153561130 153563894 153568900 153573371 153578266 153589412 153592284 153598973 153601782 153601903 153602538 153608086 153615455 153615781 153617395 153620121 153625573 153625750 153632031 153638475 153640008 153641152 153646601 153653556 153655465 153660634 153762921 153763578 153770071 153777513 153781635 153782384 153792757 153793278 153794409 153795752 153798705 153803055 153803648 153805960 153813988 153822573 153822920 153825391 153828359 153831337 153835453 153836201 153842911 153849021 153849158 153849398 153852852 153856931 153857931 153860716 153864642 153869278 153874517 153876642 153878122 153882422 153883861 153888587 153893411 153899040 153900028 153903850 153907182 153914384 153914586 153919758 153922342 153925994 153930503 153931603 153934526 153937769 153945506 153951119 153951436 153953147 153958149 153960534 153969255 153971032 153973691 153976004 153980586 153983206 153984042 153988257 153992898 153998327 154002016 154002161 154005335 154008352 154008837 154012338 154015348 154021288 154023025 154027331 154028089 154034787 154037316 154040692 154042980 154048477 154053420 154056414 154059956 154061210 154061484 154065426 154065813 154068492 154071187 154073123 154075893 154077545 154080860 154085354 154089451 154093093 154097521 154102320 154106849 154110302 154114493 154118748 154123878 154127817 154130149 154135639 154137219 154143514 154147439 154151411 154155227 154167163 154172877 154177102 154188319 154188466 154191624 154192295 154195252 154197792 154211024 154214689 154215216 154217486 154220726 154223851 154227750 154230772 154232374 154237531 154241363 154242250 154245894 154247429 154249077 154251975 154252047 154254331 154255207 154257999 154261820 154262083 154263105 154265135 154271978 154272081 154276564 154276825 154277265 154284614 154287401 154287533 154292597 154296324 154296848 154303221 154306591 154310533 154316827 154320169 154323482 154324534 154325188 154325841 154329381 154334349 154338161 154344201 154347403 154350444 154354585 154355003 154357622 154364695 154365343 154369496 154371383 154378637 154381216 154385862 154390691 154395723 154396949 154400453 154406736 154406864 154409447 154414977 154417753 154427971 154430700 154438282 154441899 154447025 154448042 154450890 154458126 154461987 154468182 154470474 154477456 154483146 154483411 154487178 154491396 154491502 154491595 154497420 154581654 154585998 154592399 154596509 154599181 154602300 154602911 154606743 154611213 154615034 154618648 154623373 154626168 154629247 154629926 154631650 154634736 154637819 154639193 154644454 154647196 154648615 154651730 154652833 154655876 154657608 154663747 154663961 154669049 154674749 154678300 154681232 154683064 154686127 154686482 154687971 154693798 154693881 154694194 154695052 154697383 154697548 154701990 154708875 154712128 154713242 154714821 154717560 154717793 154718636 154718748 154722992 154728324 154729180 154737639 154744707 154745621 154746385 154753620 154754973 154758871 154760528 154763456 154767748 154772377 154777366 154778783 154784697 154789608 154791007 154799476 154802426 154808161 154808805 154812803 154820657 154821725 154829743 154830835 154835397 154843087 154850477 154859705 154867846 154869215 154870135 154877154 154880643 154887676 154893167 154895594 154907117 154913486 154916654 154920305 154927319 154932299 154934127 154936912 154942402 154947352 154952966 154956199 154961595 154963248 154966535 154966961 154969385 154972785 154979126 154986838 154990331 154996118 155002332 155002923 155002955 155010293 155011149 155017146 155017272 155022599 155022679 155023527 155027572 155029912 155032482 155032531 155036835 155036977 155041081 155042367 155048393 155048427 155048569 155049005 155049170 155058740 155060181 155061348 155062247 155067355 155073458 155076203 155076247 155078190 155081541 155087852 155088132 155094294 155095521 155098587 155103440 155104658 155107793 155112481 155118151 155127143 155131936 155140389 155141042 155141518 155145047 155149315 155149375 155151685 155158727 155172681 155173500 155177445 155182816 155183767 155187885 155194083 155197214 155208654 155210433 155217363 155221618 155226086 155227458 155232573 155236546 155242859 155246451 155248672 155250916 155252411 155256142 155256291 155260299 155260375 155268479 155272829 155272976 155275385 155281543 155285632 155288396 155291383 155291689 155292022 155296706 155297595 155301359 155302813 155304460 155305011 155311542 155314275 155314813 155317253 155317630 155324512 155327760 155332115 155332552 155333004 155340791 155345461 155348345 155352423 155356738 155363447 155369701 155370792 155376077 155382477 155383433 155383787 155385466 155388220 155390588 155391556 155395949 155397251 155400163 155406655 155407668 155411923 155412170 155413449 155414294 155419845 155423853 155425632 155429562 155432923 155433081 155436658 155437341 155442251 155445411 155446522 155448623 155454233 155457643 155460352 155460819 155469653 155473335 155476733 155479026 155480315 155485900 155492238 155493431 155495654 155496498 155498699 155501590 155506707 155512669 155518916 155521399 155525394 155531450 155537675 155540186 155548485 155551484 155559164 155559394 155563716 155565463 155571938 155577526 155580138 155586782 155592709 155597527 155601603 155614187 155623947 155628846 155637565 155642513 155645136 155647723 155650774 155653738 155655817 155655983 155660417 155667299 155668021 155668335 155670347 155671654 155675501 155684964 155686984 155688437 155688567 155691609 155697619 155697663 155700895 155703610 155706450 155712915 155716126 155722070 155725543 155730889 155733211 155734049 155736551 155740764 155741306 155744739 155751415 155753305 155757518 155760781 155769884 155771214 155775331 155782136 155785385 155788071 155793217 155797787 155797962 155800092 155811885 155815919 155822766 155824079 155827189 155830051 155836921 155838910 155842485 155847169 155851401 155858890 155863926 155865547 155866311 155871718 155875317 155877369 155880835 155880966 155881366 155886475 155888819 155893244 155893538 155895972 155896013 155898038 155901056 155914523 155917656 155924136 155926065 155926175 155927100 155933408 155933806 155934862 155938749 155941706 155954131 155954485 155955525 155958706 155962549 155965500 155968497 155971685 155975941 155981128 155988554 155989657 155994169 155994360 155998895 156002039 156003530 156010125 156011047 156012103 156018621 156022344 156025989 156028035 156029434 156034851 156037446 156042234 156045672 156051423 156055759 156059219 156060649 156060929 156069262 156072425 156075148 156081638 156093132 156094122 156099802 156104677 156111033 156115625 156125322 156128516 156132122 156138185 156139697 156142867 156149572 156150040 156153560 156157166 156164896 156165863 156167550 156171836 156174474 156179079 156179103 156181898 156185798 156193867 156198040 156200582 156208390 156217477 156217878 156221365 156221583 156228975 156232826 156234391 156238231 156249504 156251850 156256904 156258405 156258617 156264559 156268936 156270642 156275094 156281219 156287525 156291605 156293072 156297253 156301123 156301246 156314445 156315973 156321798 156327275 156329986 156332985 156343987 156347405 156347977 156351353 156353486 156356966 156357429 156361315 156368988 156379729 156382152 156382349 156385178 156389153 156394649 156395340 156400186 156401907 156407017 156411819 156417031 156418016 156418492 156419262 156420263 156420867 156422718 156425668 156431408 156436006 156437495 156440576 156447713 156453055 156455223 156462412 156465177 156470473 156475218 156478497 156480692 156483047 156486012 156486074 156492094 156493455 156496441 156504680 156504915 156506780 156511270 156517080 156527575 156532763 156532993 156533605 156538782 156539381 156545802 156551163 156551211 156559829 156562286 156568089 156573066 156576278 156581959 156588025 156594154 156598895 156603482 156606701 156610742 156612070 156615121 156622473 156626373 156627076 156630456 156632948 156638013 156643594 156644465 156645781 156647091 156650723 156656523 156669704 156673024 156682895 156687354 156693471 156693893 156695481 156702620 156703507 156706169 156706837 156712012 156712480 156712705 156712734 156712920 156717527 156719346 156724965 156725203 156732636 156733095 156738488 156739487 156741446 156744383 156748683 156752593 156756444 156756931 156762001 156763046 156763390 156767554 156771309 156774952 156779466 156781961 156784378 156785324 156793499 156798526 156798754 156802451 156804296 156807915 156809918 156813072 156817604 156820794 156825588 156827844 156832371 156837963 156843845 156846721 156854984 156864221 156867794 156868302 156872788 156877313 156882222 156886850 156887267 156891875 156893118 156897794 156902020 156903868 156908351 156910691 156922515 156927338 156932130 156938035 156948029 156951650 156953303 156954658 156955407 156956272 156960193 156961615 156963749 156969222 156973878 156976752 156983272 156987310 156992937 157002351 157002560 157002729 157011271 157012073 157014782 157015930 157022323 157022670 157028216 157030686 157034833 157037378 157041906 157045106 157051777 157058524 157061007 157066116 157067195 157067324 157074521 157075551 157093093 157099695 157101706 157105936 157108584 157110046 157117469 157118725 157124731 157127625 157131493 157135336 157139764 157139901 157141560 157147347 157147718 157152821 157153090 157153159 157158397 157160320 157165438 157172670 157177930 157182457 157183661 157185910 157191348 157194621 157195116 157199563 157202571 157207884 157211912 157216267 157219527 157222469 157226636 157231070 157233902 157235413 157243714 157247201 157249298 157251583 157257002 157260378 157266629 157271173 157277800 157283711 157286239 157287641 157292198 157292634 157292758 157296960 157296990 157297066 157302458 157305253 157306075 157310974 157317171 157319215 157320393 157321302 157326630 157332006 157335437 157347974 157348118 157351412 157355913 157358798 157367260 157371759 157375446 157379742 157386756 157393122 157402004 157404351 157407796 157408938 157418107 157420836 157432117 157432415 157437234 157440670 157442183 157449489 157452639 157458092 157464969 157465643 157466276 157474905 157476902 157477172 157481584 157481662 157488366 157492116 157497195 157500953 157505553 157507584 157509688 157512981 157516178 157518420 157519379 157523192 157527289 157531397 157537341 157553217 157556588 157556970 157564872 157572114 157576743 157578111 157580259 157581364 157587171 157588048 157592011 157592344 157596377 157600690 157602416 157602996 157605668 157611790 157612858 157613472 157617640 157618937 157623069 157626249 157632404 157632502 157643982 157646676 157647450 157652795 157653836 157657457 157657631 157658702 157662029 157668512 157672405 157677043 157677579 157681333 157682045 157682310 157684416 157687877 157693781 157697490 157707282 157711563 157717554 157721501 157727589 157732020 157737278 157742942 157746758 157751976 157753329 157754318 157759285 157767148 157773163 157773832 157783441 157784016 157786285 157792941 157801935 157806149 157809962 157810343 157818230 157821150 157826126 157827447 157829134 157830848 157832858 157833058 157836666 157836957 157840982 157842766 157847762 157850806 157855041 157857130 157861489 157869237 157873950 157876411 157880267 157880839 157884208 157885292 157893003 157893435 157896566 157903216 157905895 157909164 157909436 157910728 157912885 157916601 157917139 157917660 157921607 157922091 157922493 157923435 157925835 157932515 157932862 157936470 157941685 157943735 157946559 157946987 157951969 157952985 157956378 157960589 157962011 157966853 157970146 157972304 157977476 157982993 157985908 157987347 157990128 157996238 157998273 158000839 158007766 158014646 158017132 158022894 158023293 158027861 158030635 158035346 158042884 158045924 158054084 158058104 158060723 158067796 158067942 158077832 158082842 158085430 158089127 158089474 158090459 158101950 158104853 158107721 158111385 158117944 158120909 158127497 158127734 158128150 158128439 158128658 158129107 158132119 158132424 158137654 158143317 158147434 158152115 158153968 158156697 158163456 158164369 158167201 158171436 158171674 158175918 158179031 158181770 158188472 158191208 158192027 158195111 158202223 158202247 158202701 158206216 158213823 158214408 158218737 158220703 158225271 158226460 158232028 158234196 158237824 158238402 158242067 158244181 158248561 158259964 158263407 158263784 158266737 158268089 158268659 158271728 158275921 158279032 158280429 158281817 158282899 158288045 158288667 158292249 158293247 158295646 158301710 158308361 158313372 158317391 158317794 158319422 158327072 158327510 158334854 158336297 158345424 158450484 158456662 158457095 158460386 158461797 158465466 158466074 158466635 158471807 158472024 158483870 158487824 158492120 158497676 158502913 158506378 158514800 158514914 158518356 158522868 158527323 158531807 158533820 158535298 158536341 158542042 
