# Supplementary material for: A model-based approach to selection of tag SNPs
Source: BMC Bioinformatics. 2006 Jun 15;7:303. doi: 10.1186/1471-2105-7-303 (PMC1525207; doi:10.1186/1471-2105-7-303)
Supplement: Additional File 2 — Data Sets. This tar-gzipped archive includes the haplotype and genotype data sets used in this study. [file 1471-2105-7-303-S2.gz › datasets/Encode10_CEU/encode10.seq.pos]

23717503 23717831 23718003 23718274 23718354 23718720 23718824 23720111 23720112 23720395 23720506 23720624 23721001 23721206 23721623 23721718 23721852 23722877 23723568 23725049 23725050 23725061 23725695 23725929 23726015 23726648 23726959 23727104 23727785 23728590 23728708 23728750 23730072 23730265 23730345 23731894 23732501 23732518 23732848 23732932 23732980 23733022 23733283 23733596 23733705 23733760 23733769 23733799 23733861 23733895 23734170 23734312 23735919 23736285 23737095 23738106 23740016 23740235 23740493 23740752 23743485 23743801 23743889 23744665 23745623 23745983 23746401 23747683 23748268 23748298 23748932 23749491 23750106 23750528 23750572 23751002 23753988 23754007 23754778 23754838 23754870 23755562 23755607 23757132 23758839 23758981 23759036 23759509 23759634 23759637 23760386 23761543 23763288 23763385 23764260 23764292 23764463 23765060 23767128 23767932 23768227 23768505 23769311 23769773 23770405 23771533 23773401 23775477 23778653 23780309 23780517 23781242 23781684 23781718 23782362 23783499 23784067 23784291 23784496 23784710 23785459 23786026 23786848 23787023 23788168 23789547 23789599 23789672 23789896 23790214 23791129 23792289 23792478 23792706 23792955 23793275 23794358 23794749 23794891 23795127 23795374 23795649 23796014 23796209 23797238 23797593 23797627 23799158 23799300 23799807 23800661 23802736 23803879 23803927 23803945 23803948 23804231 23804792 23805062 23805329 23805413 23806302 23806443 23807433 23808477 23808539 23809292 23809554 23809800 23809826 23809860 23810185 23811020 23811145 23811365 23811729 23812094 23812167 23813058 23814319 23814818 23815781 23816738 23817347 23818126 23818377 23819219 23821045 23821730 23822516 23823453 23824092 23824269 23824476 23825388 23826979 23827989 23830428 23831116 23831300 23833760 23834276 23835186 23835462 23835879 23836871 23837250 23837674 23838386 23838552 23839560 23839630 23840355 23841378 23842266 23842922 23843312 23844184 23844514 23845681 23845918 23846918 23848041 23848623 23850255 23851689 23851841 23852872 23853229 23853487 23854487 23855072 23855653 23855706 23855968 23856164 23858045 23858177 23858641 23858962 23860013 23860084 23860322 23862296 23862925 23862950 23863332 23863492 23863659 23864180 23864449 23864920 23865086 23866021 23866242 23866751 23867536 23867781 23868438 23869612 23869840 23870512 23870987 23871288 23871611 23873353 23874085 23874537 23876582 23877017 23877204 23877966 23878048 23878290 23878483 23878798 23879537 23880075 23880248 23881103 23881286 23881582 23882638 23883670 23883766 23884035 23884246 23884522 23885282 23885971 23885983 23886081 23886258 23886424 23886655 23886816 23887553 23888851 23889838 23889864 23890595 23890746 23891560 23891886 23891914 23892576 23892598 23892752 23894993 23894997 23895384 23895685 23895831 23896362 23896445 23896449 23896728 23897390 23897740 23897769 23898013 23898021 23898053 23898216 23898369 23899275 23899305 23899587 23899632 23900078 23902269 23902444 23902598 23902828 23904964 23905543 23905934 23906496 23906642 23906656 23907598 23908811 23909772 23910053 23910533 23910894 23910958 23913682 23913732 23913762 23914398 23914454 23914504 23914790 23914963 23915446 23916219 23917356 23917373 23917422 23917444 23917473 23917590 23917593 23917642 23918129 23918677 23919282 23919289 23920392 23920555 23920808 23920829 23920977 23921389 23922505 23922961 23923240 23924364 23925125 23925731 23925862 23926824 23926846 23927489 23927594 23928136 23928350 23929231 23929325 23930305 23930319 23931719 23931863 23932410 23933879 23933898 23934022 23934067 23934389 23934575 23936082 23937661 23938607 23939105 23940111 23940381 23940778 23941216 23941471 23941812 23941998 23942102 23942154 23942271 23942914 23943480 23943749 23944482 23944853 23945652 23945824 23945906 23946625 23946699 23946896 23947075 23948197 23949499 23950671 23951047 23951338 23952778 23953127 23953824 23954532 23954870 23955630 23955722 23956749 23956752 23957126 23957374 23957707 23958318 23958981 23960545 23961029 23961902 23961928 23962081 23962399 23962798 23964301 23964594 23964730 23965066 23965208 23965777 23967744 23967760 23968322 23968575 23968653 23968773 23968876 23968888 23969176 23969225 23970163 23970275 23971883 23972443 23976666 23978710 23979373 23979437 23979735 23980206 23980680 23981865 23982143 23982658 23982801 23983487 23983507 23983994 23986923 23988216 23988962 23990211 23991033 23995369 23996226 23997044 23999566 24000120 24001003 24001082 24001875 24003624 24003653 24004569 24007764 24011151 24012015 24012154 24012674 24013596 24013834 24014079 24015582 24016320 24017481 24018040 24018205 24018841 24018858 24018949 24019169 24020609 24023336 24023878 24023979 24024553 24025643 24026071 24027128 24027476 24028972 24030665 24030844 24031510 24031529 24031552 24031993 24033605 24035339 24035500 24036006 24036929 24037597 24037767 24038283 24039943 24040083 24040233 24040858 24043084 24044055 24044121 24044248 24044693 24044956 24046473 24047201 24047218 24047330 24047365 24047716 24047761 24048369 24048633 24048958 24049252 24050855 24050858 24051442 24051698 24051794 24051946 24052003 24052156 24052193 24053222 24053285 24053391 24053692 24060348 24061022 24061123 24061316 24061735 24061793 24061966 24062039 24062064 24062126 24062166 24062533 24062823 24063143 24063174 24063936 24064139 24064188 24064340 24064363 24065264 24065674 24065724 24066815 24068088 24068966 24069095 24069218 24070632 24070960 24071591 24071624 24072303 24078949 24078979 24081639 24082368 24083267 24084519 24085409 24086881 24087209 24087694 24088967 24090567 24090838 24093370 24093494 24093870 24094593 24095824 24095988 24096020 24097612 24097886 24098431 24099338 24099886 24100166 24100169 24100469 24100485 24100493 24100644 24100648 24100805 24100916 24100967 24101115 24101325 24101365 24102179 24102480 24102670 24102764 24102810 24103733 24105923 24107422 24107572 24107828 24108514 24108568 24108757 24108788 24108818 24109371 24109428 24109661 24109754 24109990 24110227 24112578 24112743 24112872 24113012 24113017 24113259 24113432 24113681 24114633 24114888 24115007 24115047 24115335 24115361 24115473 24115542 24115719 24116217 24116887 24117918 24118246 24118281 24118822 24119033 24120469 24121041 24121159 24121224 24121323 24121742 24121767 24122511 24122788 24123035 24123982 24124126 24124435 24128874 24130225 24133204 24133308 24133541 24135024 24142624 24144159 24144725 24145255 24145611 24145960 24146006 24146280 24147722 24148060 24148358 24151127 24151941 24154497 24155041 24155592 24155790 24155820 24156855 24157977 24158460 24158556 24159210 24159344 24159824 24160283 24163845 24164364 24164686 24165293 24165378 24165920 24166549 24166837 24167127 24167183 24168280 24169001 24169527 24170964 24173767 24173959 24174458 24174589 24175349 24176558 24176960 24178046 24178087 24178117 24178162 24178553 24178783 24179099 24179966 24179997 24180651 24180909 24181220 24182269 24182616 24185054 24185408 24185617 24186489 24187359 24190675 24193448 24193723 24193988 24194076 24194347 24195043 24198002 24200394 24200815 24201609 24201720 24205890 24208371 24209690 24210867 24211176 24211825 24212050 24212724 24213504 
