# Supplementary material for: A model-based approach to selection of tag SNPs
Source: BMC Bioinformatics. 2006 Jun 15;7:303. doi: 10.1186/1471-2105-7-303 (PMC1525207; doi:10.1186/1471-2105-7-303)
Supplement: Additional File 2 — Data Sets. This tar-gzipped archive includes the haplotype and genotype data sets used in this study. [file 1471-2105-7-303-S2.gz › datasets/Encode10_YRI/encode10.seq.pos]

23717503 23717831 23718003 23718179 23718274 23718354 23718477 23718720 23718824 23719130 23719152 23719200 23719390 23720049 23720111 23720112 23720506 23720624 23720799 23720983 23721001 23721130 23721206 23721241 23721718 23721852 23722091 23722653 23722877 23722973 23723201 23723374 23723568 23723584 23723591 23724757 23725049 23725050 23725061 23725293 23725695 23725810 23725929 23726161 23726648 23726699 23727104 23727593 23727764 23727785 23728708 23728750 23729711 23730072 23730265 23730345 23731894 23732090 23732501 23732518 23732848 23732932 23732980 23733017 23733022 23733283 23733482 23733705 23733760 23733799 23733861 23734312 23734787 23734983 23735764 23735919 23736096 23736285 23737095 23740016 23740151 23740752 23741545 23743485 23743801 23743889 23744665 23745066 23745522 23745623 23745983 23746401 23747241 23747347 23747558 23747683 23748268 23748298 23748932 23749165 23749449 23750450 23750528 23751002 23753080 23753201 23754007 23754196 23754778 23754838 23754870 23755607 23756108 23757132 23758839 23758981 23759036 23759509 23759637 23760094 23760386 23761397 23761543 23763288 23763347 23763385 23763972 23764103 23764288 23764547 23765044 23765060 23767128 23767704 23767932 23768227 23768505 23769253 23769311 23769773 23770405 23770739 23771064 23771533 23771802 23773494 23775477 23775508 23775697 23780295 23780309 23780517 23780580 23781242 23781299 23781684 23781718 23781974 23782307 23782362 23782470 23783055 23784067 23784710 23785459 23785768 23785975 23786026 23786477 23786524 23786848 23787630 23788000 23788168 23788231 23789599 23789672 23789880 23791129 23791765 23792289 23792478 23792953 23792955 23793275 23794358 23794749 23794891 23795127 23795374 23795649 23796014 23796209 23796427 23796481 23796591 23796651 23796979 23797238 23797593 23797627 23797635 23799158 23799300 23799817 23800372 23800661 23802729 23802736 23803879 23803927 23803945 23803948 23804111 23804231 23804792 23805062 23805329 23805413 23805694 23805864 23806162 23806302 23806443 23807423 23807433 23807446 23808477 23808539 23808827 23808971 23809292 23809554 23809800 23809826 23809860 23809983 23810185 23811145 23811729 23812094 23812167 23812529 23813058 23813712 23814226 23814319 23814818 23815407 23815497 23815781 23815833 23816249 23816422 23816738 23817330 23818126 23818304 23818377 23818673 23819802 23821045 23821579 23821730 23822215 23822516 23822858 23823104 23823175 23823453 23823662 23823692 23824092 23824269 23824370 23824476 23824824 23824836 23825295 23825609 23826460 23826584 23827989 23828089 23829404 23830201 23830354 23830428 23831116 23831300 23833659 23833760 23833959 23834086 23834276 23834429 23834761 23835083 23835124 23835186 23835783 23835818 23835879 23835950 23836871 23837147 23837250 23837674 23839560 23839630 23840243 23840355 23841273 23841378 23841662 23841674 23841885 23842197 23842530 23843312 23844184 23844514 23845201 23845681 23845918 23846087 23846918 23847999 23848015 23848041 23848568 23848623 23848881 23850255 23851285 23851388 23851689 23851841 23852466 23853487 23853871 23854267 23854487 23854540 23855072 23855653 23855706 23855968 23856083 23856151 23857629 23857721 23858045 23858641 23858962 23859035 23859712 23860013 23860084 23860862 23861532 23862296 23862613 23863332 23863492 23863659 23864180 23864449 23864920 23865078 23865105 23865410 23866021 23866242 23866296 23866818 23867144 23867285 23867342 23867536 23867781 23867929 23868438 23868763 23869612 23869840 23870254 23870512 23870840 23870987 23871288 23871611 23872945 23872950 23872966 23873353 23873393 23873542 23874085 23874281 23874526 23875052 23875638 23875808 23876582 23877017 23877966 23878048 23878145 23878192 23878290 23878334 23878798 23878962 23878979 23880075 23880248 23880309 23880969 23881237 23881286 23881582 23881631 23881860 23881936 23882386 23882638 23882955 23882963 23883176 23883335 23883670 23883766 23883833 23884035 23884522 23885971 23885983 23886081 23886258 23886343 23886655 23886816 23887553 23887992 23888791 23888851 23889838 23889864 23890343 23890595 23890746 23891560 23891886 23891914 23892598 23892752 23894182 23894993 23894997 23895384 23895542 23895685 23895831 23896126 23896189 23896362 23896445 23896728 23896861 23897390 23897769 23898013 23898021 23898053 23898266 23899275 23899587 23900619 23901911 23901987 23902269 23902444 23902504 23902598 23903154 23903245 23904581 23904647 23904814 23904964 23905543 23905566 23905806 23905850 23905934 23905987 23906143 23906496 23906656 23906710 23907070 23907598 23908477 23909035 23909301 23910229 23910533 23910894 23910958 23911802 23912365 23912700 23913682 23913762 23914398 23914454 23914504 23914963 23915446 23915488 23915788 23915986 23916078 23916219 23916712 23917356 23917444 23917473 23917590 23917593 23917642 23917661 23918048 23918059 23918333 23918617 23918677 23919282 23919957 23920368 23920555 23920808 23920829 23920977 23921727 23921744 23922141 23922284 23922389 23922505 23922961 23924364 23924607 23925125 23925214 23925862 23926824 23926846 23927489 23927594 23928136 23929325 23930305 23930319 23930556 23930643 23931719 23931863 23932410 23933194 23933898 23934022 23934067 23934151 23934389 23934575 23936082 23937661 23938607 23939105 23940778 23941216 23941471 23941812 23941998 23942256 23942271 23942529 23942914 23942967 23943046 23943237 23943238 23943447 23943480 23943547 23943749 23943909 23944482 23944853 23945652 23945736 23945824 23945906 23946699 23946896 23947075 23948197 23949499 23950330 23950671 23951047 23951338 23951989 23953127 23953144 23953824 23954532 23954870 23955630 23955722 23956744 23956749 23956752 23957057 23957126 23957707 23958884 23958981 23959056 23959416 23961713 23961902 23962399 23962525 23963565 23964301 23964391 23964395 23964594 23964730 23965066 23965208 23965777 23967744 23967760 23968322 23968575 23968626 23968653 23968735 23968741 23968773 23968876 23969176 23969225 23969409 23970163 23970275 23970317 23971883 23972443 23973737 23973791 23974929 23975028 23976143 23976727 23977917 23978091 23978665 23978710 23979373 23979437 23979557 23980680 23980807 23981157 23981692 23982105 23982143 23982254 23982269 23982319 23982456 23982658 23982801 23982887 23983264 23983371 23983487 23983517 23983994 23984053 23984235 23984251 23984324 23984848 23985167 23985481 23985633 23985709 23985791 23986591 23986923 23987400 23987431 23987682 23988216 23988962 23989246 23989376 23989776 23990600 23990875 23991344 23992650 23993040 23993724 23993923 23993971 23994313 23994531 23994824 23994943 23995557 23995954 23997044 23997751 23998794 23998879 23999045 23999589 24000049 24000120 24000354 24001003 24001082 24001715 24001870 24001875 24003528 24003624 24003653 24004167 24004569 24005244 24006662 24006941 24007062 24007764 24008002 24008674 24011151 24011624 24011636 24012015 24012154 24012477 24012492 24012674 24013481 24013834 24015582 24016320 24017481 24017994 24018040 24018205 24019169 24022542 24023654 24023878 24023979 24026071 24026588 24027128 24027476 24028413 24029175 24030621 24030844 24031510 24031529 24031993 24032342 24033315 24035500 24035893 24036006 24036753 24037316 24037647 24037767 24038283 24039943 24040043 24040083 24040233 24041156 24041869 24041959 24043084 24044055 24044248 24044384 24044435 24044693 24044956 24045964 24046473 24047201 24047218 24047365 24047716 24047761 24048158 24048369 24048633 24048958 24049076 24049252 24050855 24050858 24051298 24051442 24051794 24051946 24051966 24052003 24052156 24053222 24053285 24053391 24053572 24053632 24053692 24055320 24056373 24058666 24059725 24060348 24060402 24060743 24061022 24061123 24061316 24061735 24061793 24061928 24061966 24062039 24062064 24062126 24062166 24062533 24062823 24063143 24063936 24064139 24064455 24065010 24065028 24065264 24065674 24065724 24066815 24068088 24069095 24069218 24070374 24070632 24070960 24071624 24072303 24074447 24078949 24080960 24081639 24082368 24083267 24084519 24084613 24085409 24086881 24087694 24088341 24088967 24090567 24090838 24092209 24093370 24093494 24093870 24094593 24095824 24095988 24096020 24097109 24097612 24097886 24098431 24099338 24100166 24100169 24100469 24100485 24100493 24100644 24100648 24100805 24100916 24100967 24101115 24101325 24101365 24102480 24102524 24102764 24102810 24102957 24103733 24107422 24107572 24107828 24108275 24108514 24108757 24108788 24108818 24109371 24109428 24109661 24109754 24109990 24110143 24112578 24112743 24112872 24113012 24113017 24113432 24114633 24114888 24115007 24115047 24115335 24115361 24115473 24115542 24115719 24116217 24116887 24117918 24117921 24118822 24119033 24119357 24120038 24120469 24121159 24121224 24121323 24121742 24122302 24122511 24122788 24123035 24123982 24124126 24124435 24125520 24128180 24128874 24132314 24132595 24133204 24133308 24133541 24135024 24139203 24141840 24141862 24142624 24144159 24144725 24145255 24145611 24146280 24147202 24147722 24148060 24148670 24150143 24151017 24151941 24152570 24153410 24154497 24155041 24155592 24155820 24156855 24157623 24157983 24158042 24158460 24158556 24158857 24159344 24160283 24164803 24165293 24165378 24165920 24166549 24167127 24167700 24169001 24169125 24169514 24170076 24172743 24172811 24173959 24174458 24174589 24175349 24175587 24176558 24176671 24176960 24177101 24177931 24178046 24178087 24178162 24179099 24179238 24179669 24179779 24179966 24179997 24180008 24180651 24180909 24181220 24182616 24185408 24185617 24186489 24188806 24190337 24190675 24190703 24190981 24192666 24193448 24193723 24193988 24194347 24195043 24196635 24197521 24198002 24200394 24200438 24200815 24201609 24201720 24204445 24205890 24207005 24207497 24208915 24209690 24210867 24211769 24211825 24212050 24212724 24213203 24213504 24215510 
