# Supplementary material for: A model-based approach to selection of tag SNPs
Source: BMC Bioinformatics. 2006 Jun 15;7:303. doi: 10.1186/1471-2105-7-303 (PMC1525207; doi:10.1186/1471-2105-7-303)
Supplement: Additional File 2 — Data Sets. This tar-gzipped archive includes the haplotype and genotype data sets used in this study. [file 1471-2105-7-303-S2.gz › datasets/Encode1_CEU/encode1.seq.pos]

51633336 51635678 51635706 51635787 51636251 51637950 51638297 51638454 51638838 51638865 51639051 51639255 51639427 51639444 51639676 51639921 51639962 51640188 51640215 51640257 51640729 51640794 51640847 51641202 51641305 51641593 51641730 51641796 51641928 51641947 51642273 51642676 51643448 51643927 51644128 51644264 51644339 51644676 51645483 51645507 51645581 51645591 51645714 51645932 51646212 51646469 51648110 51648563 51648681 51648985 51649555 51649732 51649848 51649869 51650002 51650889 51651217 51651558 51651837 51652083 51652158 51654190 51654449 51654873 51655023 51655226 51655469 51655599 51655615 51656141 51656266 51656691 51656756 51656879 51656951 51657240 51657298 51657388 51657900 51658015 51658021 51658045 51658100 51658108 51658290 51658397 51658569 51658762 51658896 51659310 51659386 51659483 51659807 51660307 51660342 51660406 51660442 51660482 51660883 51661071 51661466 51661848 51661883 51662205 51662206 51662210 51662355 51662714 51663169 51663233 51663569 51663647 51663840 51664073 51664113 51664155 51664210 51664313 51664432 51664568 51664735 51665162 51665248 51665624 51666018 51666108 51666220 51666489 51666654 51666894 51666940 51666983 51667075 51667536 51667839 51668081 51668259 51668394 51669023 51669135 51669349 51669487 51669575 51670794 51671109 51671228 51671230 51672474 51672688 51672803 51672827 51672988 51673033 51673102 51673293 51673388 51673588 51673702 51674142 51674455 51674623 51675240 51676569 51676695 51676799 51677020 51677439 51677510 51678996 51679058 51679505 51679913 51680289 51680484 51680551 51680848 51680966 51681089 51681577 51682236 51682768 51683145 51683348 51684086 51684132 51684837 51685067 51685121 51685629 51686024 51686357 51686377 51687026 51687123 51687536 51687708 51688978 51689079 51689491 51689930 51690962 51691488 51692252 51692644 51692982 51693354 51693424 51694033 51694058 51694378 51694572 51694873 51695234 51695531 51695991 51696213 51696977 51697167 51697182 51697334 51697447 51697526 51697624 51697641 51697809 51702849 51704039 51704215 51704359 51704723 51704743 51705520 51705616 51705724 51705770 51705950 51706167 51706715 51706791 51707285 51707407 51708130 51709210 51709613 51709668 51709672 51710028 51710098 51710389 51710514 51711142 51711211 51711528 51712433 51712537 51712690 51712927 51713016 51713977 51714023 51714255 51714415 51714554 51714714 51714738 51714831 51715044 51715088 51715183 51715531 51715631 51715763 51716239 51716537 51716653 51716752 51716812 51716936 51717050 51717395 51717527 51718166 51718222 51718392 51718632 51718980 51719052 51719446 51719493 51719503 51719788 51719827 51719903 51720204 51720338 51720388 51720666 51720670 51720931 51720937 51721255 51721318 51721431 51721720 51721822 51721953 51722472 51722823 51723384 51723414 51723565 51723689 51724110 51724153 51724710 51725519 51725620 51725907 51726064 51726349 51726518 51726623 51727267 51727617 51727725 51727895 51729016 51729038 51729836 51730613 51730777 51731084 51731183 51731495 51731646 51733100 51733854 51734276 51736879 51737139 51737289 51737426 51737788 51738894 51739252 51739542 51739648 51739950 51740389 51741302 51743446 51743473 51743730 51744181 51744227 51744383 51744437 51745013 51745014 51745304 51745352 51745951 51746091 51746598 51746949 51747342 51747562 51747614 51747882 51747927 51748086 51748405 51749795 51749807 51749891 51750045 51750348 51751775 51753188 51753248 51753255 51753362 51753654 51754316 51754381 51754460 51754793 51755568 51755998 51756387 51756511 51756818 51757041 51759841 51759994 51760151 51760676 51760703 51760783 51761054 51761318 51762516 51762585 51763737 51764523 51764829 51765914 51765980 51766576 51766659 51766757 51767347 51767430 51767872 51768069 51768129 51768443 51768861 51769286 51770456 51770485 51770682 51770801 51770947 51771890 51772319 51772563 51772700 51773805 51773856 51775020 51775518 51776780 51777245 51777776 51778576 51779058 51779202 51780484 51781330 51782194 51782875 51782980 51783426 51783547 51784604 51784973 51785018 51785193 51786353 51787644 51788502 51788679 51788734 51788749 51789221 51789821 51789914 51791278 51792026 51792969 51793170 51793701 51793920 51794116 51795018 51795054 51795077 51795198 51795703 51795992 51796021 51796442 51797040 51797320 51798477 51798694 51798843 51799046 51799391 51799576 51799787 51800476 51800689 51800740 51801099 51801107 51801454 51801517 51801817 51804490 51807805 51808264 51808385 51808618 51809373 51809794 51810652 51811934 51812041 51812072 51812094 51812513 51812558 51812763 51816189 51816334 51816945 51817713 51819169 51819318 51820099 51820686 51821752 51822386 51823391 51823658 51823905 51825551 51825757 51825958 51826413 51826627 51826631 51826907 51827394 51828489 51829050 51830639 51830891 51831139 51833988 51834494 51835365 51835910 51836048 51836499 51836583 51837225 51837299 51838072 51838166 51838797 51838906 51840711 51841017 51841080 51841791 51842698 51843327 51844075 51844239 51844284 51845037 51845494 51845875 51846055 51846480 51847406 51847888 51848737 51848857 51849092 51849234 51849321 51849480 51849755 51850674 51850700 51850761 51850930 51851197 51852099 51852259 51852555 51853330 51853606 51854699 51854788 51854853 51855961 51856111 51856167 51856859 51857466 51857990 51859063 51862471 51863026 51863213 51863553 51864810 51864976 51868753 51869384 51870748 51871522 51871705 51872275 51872498 51873739 51873763 51874211 51874587 51875174 51875299 51875303 51875370 51875619 51876885 51877151 51877417 51877538 51877777 51878723 51878817 51879062 51879118 51879132 51879271 51879379 51879535 51879802 51880042 51880631 51881004 51881833 51881932 51882186 51882591 51882814 51882933 51883372 51883747 51884287 51884541 51884877 51885216 51885550 51885592 51885745 51885857 51885970 51886113 51886412 51888767 51888843 51888888 51888948 51889030 51890453 51891033 51891329 51891857 51892480 51893289 51894088 51894230 51894808 51894951 51895191 51895412 51895471 51896065 51896737 51897101 51897317 51897643 51898869 51899158 51899596 51900995 51901258 51901315 51901330 51901956 51902229 51902248 51902576 51902740 51903944 51904194 51904409 51904564 51904698 51905183 51906063 51906278 51906446 51906498 51906664 51907342 51907881 51908443 51909054 51909282 51909860 51910034 51910378 51911346 51912385 51912392 51912888 51913132 51913177 51913384 51915085 51915098 51915252 51915573 51915621 51915653 51916476 51917308 51917674 51918267 51918858 51918916 51920229 51920526 51920697 51920847 51921467 51921599 51921626 51921858 51922638 51922827 51923246 51923375 51923648 51924584 51924858 51925005 51925031 51925272 51925334 51925580 51925635 51925872 51925990 51926683 51926796 51926922 51927049 51927059 51927930 51928524 51928943 51928950 51930566 51930982 51931161 51931391 51932372 51932477 51933396 51933792 51933901 51934667 51936220 51936271 51939643 51939795 51940250 51941249 51941686 51941778 51942226 51942710 51944164 51944604 51945500 51945570 51945853 51946297 51946362 51946415 51947962 51948950 51949526 51950403 51950466 51951026 51951132 51951136 51951251 51952193 51953755 51954075 51954198 51954475 51954683 51956244 51956260 51956453 51956831 51956929 51957138 51957497 51957630 51957771 51957994 51958058 51958783 51958878 51958993 51959322 51960269 51960643 51960727 51960846 51960873 51961523 51961737 51961835 51963168 51963934 51964128 51964211 51965172 51965493 51965553 51965777 51966248 51966430 51966500 51966875 51969477 51970188 51970366 51970468 51977519 51977918 51978393 51978700 51979544 51979845 51980228 51980400 51980698 51981117 51983957 51984070 51984565 51984980 51985096 51985759 51986343 51986812 51986954 51988183 51988854 51990496 51990795 51990944 51992099 51992283 51992298 51992325 51993168 51994411 51994894 51995024 51995673 51995830 51996544 51996799 51997663 51998214 51998257 51998307 51998884 51999657 52001115 52001805 52002123 52002638 52003824 52003982 52004668 52005291 52005447 52005697 52007307 52007478 52008236 52008569 52008683 52009185 52009791 52010053 52010184 52010849 52011188 52011297 52011490 52011523 52012344 52012548 52013081 52013209 52013690 52014019 52014488 52014720 52014723 52014936 52015376 52015633 52015895 52016271 52016387 52017047 52017648 52017668 52017849 52018208 52018300 52019384 52019528 52019754 52019843 52020496 52020539 52020953 52021282 52021433 52021478 52021881 52021915 52022039 52022179 52022440 52022696 52022809 52022957 52023087 52023640 52023775 52024369 52024833 52025603 52025945 52025984 52026133 52026180 52026679 52027301 52027400 52027415 52027475 52027868 52027964 52028425 52028535 52028818 52029025 52029273 52029322 52029570 52029897 52030157 52030755 52031206 52031319 52031821 52032998 52033058 52033342 52033581 52033612 52033915 52034128 52034659 52034765 52035002 52035199 52035417 52035621 52035656 52036642 52036809 52036918 52036998 52039150 52039696 52039951 52040362 52040885 52041224 52042031 52042219 52042409 52042590 52042860 52043041 52043480 52044977 52045748 52045974 52046318 52046373 52046780 52046837 52046846 52047055 52047192 52047333 52047680 52048154 52048295 52048803 52048808 52048986 52049291 52057610 52058100 52058123 52058444 52058600 52058850 52058906 52059231 52059267 52059392 52059526 52059695 52060445 52060953 52061176 52063190 52063302 52063660 52064787 52066000 52066006 52067176 52067483 52068573 52069001 52069707 52069746 52069845 52070791 52072158 52072252 52072389 52072528 52073532 52073626 52074386 52074416 52074831 52074866 52075719 52076458 52076624 52076861 52077163 52078048 52079653 52079754 52080383 52080426 52081044 52081776 52082212 52082572 52082974 52083535 52085733 52087110 52087920 52088158 52088184 52088695 52088710 52089475 52089577 52090734 52091881 52092266 52094747 52099375 52100123 52100700 52101261 52101315 52101529 52102279 52105741 52105910 52106076 52106264 52107106 52108498 52109570 52111045 52111150 52111199 52111591 52111919 52112130 52112908 52113815 52114479 52115247 52116768 52118802 52119207 52119252 52119535 52119667 52119834 52120898 52121728 52122079 52122513 52123001 52123144 52124283 52124568 52125401 52125877 52127226 52128202 52128434 52128633 52130369 52130554 52130798 52132160 52133210 
