# Supplementary material for: A model-based approach to selection of tag SNPs
Source: BMC Bioinformatics. 2006 Jun 15;7:303. doi: 10.1186/1471-2105-7-303 (PMC1525207; doi:10.1186/1471-2105-7-303)
Supplement: Additional File 2 — Data Sets. This tar-gzipped archive includes the haplotype and genotype data sets used in this study. [file 1471-2105-7-303-S2.gz › datasets/Encode1_YRI/encode1.seq.pos]

51633336 51635678 51635706 51637950 51638297 51638838 51638865 51639051 51639255 51639427 51639676 51639921 51639962 51640188 51640215 51640257 51640729 51640794 51640847 51641202 51641305 51641592 51641593 51641730 51641796 51641928 51641947 51642273 51642676 51642942 51643448 51643928 51644128 51644264 51644676 51645507 51645581 51645591 51645714 51645932 51646469 51647262 51648110 51648681 51648985 51649555 51649732 51649869 51650002 51650889 51651335 51651558 51652045 51652083 51652158 51654190 51654449 51654549 51655023 51655043 51655441 51655469 51655599 51655615 51655719 51656141 51656266 51656503 51656667 51656691 51656756 51656951 51657298 51657388 51657448 51658021 51658045 51658100 51658397 51658569 51658896 51659310 51659386 51659483 51659807 51660307 51660342 51660406 51660442 51660482 51660883 51661466 51661848 51661956 51662206 51662210 51662355 51662714 51663169 51663233 51663262 51663569 51663647 51663840 51664113 51664210 51664313 51664432 51664495 51664568 51664735 51665162 51665248 51665624 51665652 51665921 51666018 51666108 51666220 51666489 51666614 51666888 51666894 51666940 51666983 51667063 51667075 51667171 51667206 51667536 51667839 51668132 51668259 51668394 51668622 51669023 51669135 51669197 51669349 51669487 51670473 51670794 51671228 51671446 51672258 51672436 51672474 51672688 51672803 51672827 51672988 51673033 51673102 51673293 51673388 51673432 51673588 51673702 51674142 51674155 51674455 51674623 51676141 51676329 51676569 51676695 51676799 51677020 51677439 51677510 51677548 51679058 51679196 51679508 51679913 51680115 51680289 51680381 51680484 51680508 51680551 51680848 51680966 51681089 51681201 51682236 51683145 51683273 51684132 51684837 51685067 51685121 51685629 51686357 51687026 51687123 51687536 51688853 51689079 51690156 51690962 51691488 51691510 51692252 51692439 51692644 51693329 51693354 51693424 51693849 51694033 51694558 51694626 51694873 51695234 51696213 51696977 51697167 51697182 51697334 51697526 51697809 51702849 51704039 51704215 51704359 51704743 51705520 51705616 51705724 51705770 51705950 51706791 51707382 51707407 51708130 51709458 51709668 51709672 51710098 51710389 51711142 51711211 51711393 51711528 51712268 51712433 51712537 51712690 51713016 51713977 51714023 51714255 51714415 51714554 51714738 51714831 51715044 51715088 51715183 51715531 51715631 51716239 51716489 51716653 51716752 51716812 51716936 51717050 51717062 51717395 51717527 51718166 51718222 51718392 51718632 51719052 51719788 51719827 51719903 51720204 51720338 51720388 51720670 51720931 51721255 51721267 51721318 51721431 51721822 51721953 51722021 51722653 51722823 51723689 51724110 51724153 51724710 51725620 51725907 51726349 51726388 51726518 51726623 51727127 51727267 51727562 51727617 51727725 51727895 51730159 51730265 51730613 51731084 51731183 51731495 51731646 51733100 51733854 51735635 51736410 51736879 51736943 51737139 51737426 51738894 51739252 51739422 51739537 51739542 51739735 51739950 51740023 51740389 51743446 51743473 51743730 51744036 51744181 51744227 51744603 51745013 51745014 51745063 51745304 51745352 51745645 51745951 51746598 51746949 51747342 51747562 51747882 51747927 51749795 51749807 51750045 51750348 51751775 51753188 51753248 51753255 51753293 51753362 51753654 51753689 51754381 51754460 51754793 51755107 51755568 51755701 51756216 51756387 51756511 51756818 51757041 51760319 51760676 51761054 51761318 51762516 51762831 51764523 51764829 51764882 51765914 51765980 51766119 51766576 51766659 51766757 51767347 51767430 51767872 51768129 51768861 51769078 51769286 51770456 51770485 51770682 51770801 51770947 51771570 51772319 51772498 51772563 51772700 51773805 51774289 51775020 51775917 51776509 51776719 51776780 51777245 51777776 51777927 51778217 51778576 51778668 51779058 51779202 51780484 51781330 51782194 51783426 51783586 51784153 51784604 51784973 51785193 51787644 51788502 51788679 51788734 51788749 51789221 51789821 51789914 51791522 51792026 51793170 51793920 51794116 51795018 51795054 51795077 51795198 51795703 51795992 51796021 51796442 51797040 51797320 51798477 51798694 51798843 51799046 51799391 51799576 51799787 51800689 51800740 51801099 51801454 51801517 51801817 51804490 51807805 51808264 51808385 51808618 51809373 51809794 51810652 51810856 51810987 51811613 51811934 51812094 51812513 51812558 51812763 51815046 51815167 51815590 51816189 51816334 51817713 51819169 51819233 51819318 51820686 51821752 51822386 51822648 51823391 51823658 51823905 51825551 51825757 51825832 51825958 51826627 51826631 51826907 51827394 51827410 51828489 51828673 51828887 51829050 51831139 51833988 51834494 51834983 51835365 51835910 51836499 51836583 51836763 51837225 51837546 51838072 51838106 51838528 51838797 51838823 51838906 51840711 51840950 51841017 51841080 51841791 51842698 51843327 51844075 51844239 51845037 51845875 51846055 51846480 51847620 51847888 51848737 51848857 51849092 51849234 51849321 51849480 51849755 51850700 51850761 51850930 51851197 51852259 51852555 51853606 51853861 51854699 51854788 51855961 51856148 51856167 51856859 51857466 51859063 51860945 51861331 51861975 51862471 51863213 51863553 51864517 51864810 51864976 51868289 51868753 51868837 51871522 51871705 51872275 51872498 51872810 51873739 51873763 51874587 51875299 51875370 51875619 51876521 51876885 51877151 51877417 51877538 51877777 51878576 51878723 51878817 51878991 51879062 51879118 51879132 51879271 51879379 51879535 51879802 51880042 51880631 51881004 51881760 51881833 51881932 51882186 51882694 51882814 51882933 51883466 51883747 51884287 51884877 51885216 51885550 51885745 51886113 51886412 51887667 51888843 51888888 51888948 51889030 51891329 51892475 51893289 51895151 51895191 51895412 51895471 51896065 51896737 51897101 51897317 51898869 51899158 51900995 51901133 51901315 51901330 51901956 51902229 51902248 51902576 51902740 51903944 51904194 51904409 51904698 51905183 51906063 51906278 51906446 51906498 51907342 51907881 51908443 51909054 51909282 51909321 51909860 51910034 51910331 51910378 51911346 51912385 51912392 51912888 51913055 51913132 51913177 51913384 51915085 51915098 51915252 51915573 51915621 51915653 51916015 51916476 51917081 51918267 51918916 51918972 51919518 51920526 51920697 51920847 51921410 51921467 51921599 51921626 51922638 51923246 51923375 51923648 51924344 51924858 51925005 51925031 51925334 51925580 51925635 51925872 51925990 51926683 51926796 51926922 51927049 51927059 51927930 51928524 51928943 51928950 51930566 51931161 51931243 51931391 51932190 51932372 51932477 51933792 51933856 51934326 51936271 51939643 51940250 51941151 51941249 51941686 51941778 51942226 51943199 51943327 51944164 51944528 51945150 51945500 51945570 51946297 51946415 51946875 51947323 51947362 51947962 51948943 51948950 51949526 51949698 51950466 51951026 51951132 51951136 51952193 51953755 51954075 51954475 51954683 51956244 51956453 51956831 51956929 51957630 51957771 51957994 51958058 51958783 51958878 51959052 51959989 51960727 51960846 51960873 51961523 51961835 51963168 51964211 51965493 51965777 51966500 51969272 51969477 51970188 51970366 51973461 51977519 51978393 51978700 51979544 51979845 51980228 51981117 51981370 51984070 51984422 51984565 51984980 51985096 51985759 51986120 51986343 51986812 51986954 51988183 51988854 51990944 51992099 51992283 51992298 51992325 51993168 51994411 51994894 51995024 51995830 51995989 51996544 51997591 51998214 51998307 51998884 51999657 52002123 52002638 52003824 52003982 52004668 52005291 52005447 52005697 52007307 52007478 52008236 52008569 52008683 52009791 52010053 52010184 52010849 52011188 52011361 52011490 52012344 52013081 52013209 52013842 52014720 52014723 52014854 52014893 52014936 52015376 52015600 52015895 52016271 52016387 52017047 52017648 52017668 52017849 52018300 52018786 52019528 52019754 52019843 52020496 52020539 52020953 52021282 52021283 52021433 52021478 52021881 52021915 52022039 52022179 52022440 52022696 52022809 52023087 52023640 52023714 52023775 52024044 52024369 52024434 52024833 52025603 52025945 52026180 52027400 52027415 52027475 52027868 52027964 52028482 52028515 52028818 52028912 52029025 52029273 52029322 52029570 52029897 52029969 52030157 52030755 52031206 52031319 52031821 52032998 52033058 52033342 52033581 52033612 52033673 52034659 52034765 52035002 52035199 52035214 52035417 52035621 52035656 52036642 52036809 52036918 52037921 52037994 52039150 52039696 52039951 52040088 52040174 52040362 52040501 52040681 52040885 52042031 52042219 52042590 52042860 52043041 52043480 52043501 52044084 52044977 52045309 52045748 52045974 52046065 52046318 52046373 52046780 52046837 52046846 52047192 52047333 52047680 52047840 52048154 52048295 52048803 52048808 52049291 52049585 52050519 52050929 52051045 52056955 52058001 52058100 52058123 52058444 52058600 52058850 52058906 52059231 52059267 52059392 52059695 52060445 52060953 52062105 52062379 52063190 52063302 52064658 52064787 52066000 52066466 52067176 52067483 52068528 52068573 52069001 52069707 52069746 52069845 52070791 52072528 52073532 52073626 52074446 52074831 52074866 52075719 52076458 52076624 52076861 52077163 52077204 52079653 52080426 52081650 52081776 52085733 52086428 52087110 52087920 52088184 52088695 52088710 52089577 52094747 52097769 52098736 52100700 52101261 52101315 52101529 52102279 52105741 52105910 52106076 52107106 52111150 52111199 52111591 52111919 52112858 52112908 52113815 52113886 52114479 52115247 52116768 52118802 52119207 52119252 52119535 52119667 52120291 52120898 52121205 52121728 52122079 52122513 52124283 52125401 52125877 52126034 52127226 52128202 52128434 52128633 52130369 52130554 52130798 52131232 52132160 52133210 
