# Supplementary material for: A model-based approach to selection of tag SNPs
Source: BMC Bioinformatics. 2006 Jun 15;7:303. doi: 10.1186/1471-2105-7-303 (PMC1525207; doi:10.1186/1471-2105-7-303)
Supplement: Additional File 2 — Data Sets. This tar-gzipped archive includes the haplotype and genotype data sets used in this study. [file 1471-2105-7-303-S2.gz › datasets/Encode2_YRI/encode2.seq.pos]

234779087 234779862 234780473 234780690 234780987 234781327 234782283 234782556 234783348 234783759 234784942 234785299 234785465 234788554 234788935 234789182 234790912 234791337 234792099 234792729 234793622 234793735 234795506 234795582 234795777 234795898 234796671 234796725 234797217 234797260 234797502 234798678 234798697 234798819 234799790 234800186 234800534 234800763 234801087 234801577 234801969 234803269 234803376 234803613 234803799 234803896 234804209 234804825 234805236 234805328 234805453 234805553 234805728 234806151 234807483 234811043 234812169 234812638 234814211 234814212 234815278 234816205 234816307 234816457 234816974 234821462 234821683 234821821 234822003 234822664 234822966 234823451 234825305 234825530 234825925 234827594 234832397 234832675 234833043 234833135 234834939 234835024 234835148 234835390 234835628 234835702 234835825 234838227 234839106 234842623 234842884 234843140 234843266 234845026 234845089 234847405 234848767 234850553 234850812 234851218 234851219 234852068 234852097 234852252 234852731 234853232 234853341 234853865 234854415 234854730 234854971 234855778 234855951 234856990 234857288 234857643 234857886 234859597 234860437 234860710 234865507 234866177 234866182 234866954 234867063 234867119 234868401 234868468 234868648 234868865 234868898 234869026 234869318 234869464 234869876 234870304 234870658 234870660 234873388 234873485 234873628 234874256 234874453 234874521 234874859 234875399 234875911 234876004 234876126 234876318 234876374 234876430 234877341 234877430 234878153 234878801 234879281 234879449 234879855 234879931 234880188 234880520 234880897 234881083 234881201 234881793 234882429 234882561 234882764 234883009 234883028 234883650 234883802 234883901 234884135 234884297 234884380 234884481 234884639 234884729 234885805 234885903 234886755 234886930 234887088 234887509 234887813 234888038 234888483 234888779 234889091 234889720 234890253 234891717 234892300 234892649 234892976 234893601 234893819 234893846 234894208 234894374 234894677 234897726 234897908 234898337 234900010 234902214 234903171 234903385 234904050 234904221 234904446 234905057 234906680 234906751 234907731 234907900 234908218 234908302 234908639 234908924 234909226 234909556 234909931 234911631 234911698 234911940 234912111 234912436 234912532 234912704 234912733 234912797 234913101 234913862 234914118 234915390 234915461 234915508 234915529 234915561 234916053 234917000 234917257 234917714 234922055 234922281 234924006 234924383 234924521 234924667 234925063 234926124 234931235 234932000 234933451 234934739 234935266 234935697 234936116 234937007 234937050 234937418 234938614 234939921 234940752 234941958 234942127 234943331 234943454 234943549 234944691 234944797 234944930 234945064 234945437 234948762 234949077 234949859 234950463 234950874 234951168 234951579 234951640 234951695 234951716 234952312 234952351 234952473 234952596 234953275 234953395 234954396 234954751 234954839 234955384 234959142 234959453 234959477 234959536 234960053 234960123 234960402 234961066 234961290 234962381 234962932 234963010 234963272 234963601 234964473 234966198 234966788 234968230 234968459 234968876 234968894 234968933 234969852 234970577 234970706 234971538 234972078 234972341 234972547 234972778 234972971 234973158 234973299 234973415 234974023 234974168 234974232 234974397 234974777 234974850 234975141 234975904 234975978 234976003 234976235 234976565 234977869 234978242 234978873 234979353 234979431 234979746 234980196 234980991 234982038 234982363 234984830 234984911 234984940 234985604 234985790 234987199 234987392 234988500 234988636 234989026 234989273 234989719 234989950 234990481 234990964 234991132 234991309 234992203 234992981 234993390 234994053 234994274 234994735 234994966 234995242 234995384 234995443 234995534 234995682 234995814 234996354 234996645 234997480 234997645 234997947 234997978 234998491 234999466 234999735 235000293 235000385 235000520 235000626 235000826 235001041 235001820 235003123 235003240 235003641 235003717 235004053 235004262 235004312 235004330 235004483 235004899 235005108 235005206 235005338 235005678 235006518 235006698 235006872 235007548 235007781 235008101 235008258 235008588 235008879 235009378 235009912 235009940 235010862 235011039 235011349 235012633 235012872 235012894 235012968 235013178 235013539 235014147 235014800 235014892 235015725 235016709 235016918 235017254 235017497 235018115 235018697 235019125 235019131 235019630 235019878 235020117 235020203 235020910 235021360 235022377 235023859 235023860 235024790 235024989 235026000 235026154 235026684 235026875 235026950 235027163 235027304 235027572 235027836 235028622 235029835 235030707 235031475 235032203 235033299 235034081 235034228 235034273 235035515 235035965 235036072 235036168 235036536 235036594 235037356 235037645 235038395 235038621 235038833 235039452 235039822 235039953 235040221 235040328 235041087 235041320 235042182 235042216 235042389 235043625 235044086 235044264 235044827 235045015 235045314 235045428 235045581 235045818 235045978 235046047 235046233 235046557 235046614 235046624 235046761 235046903 235047288 235047596 235048039 235048169 235048629 235048913 235049086 235049294 235049552 235050040 235050314 235050569 235051311 235051432 235051877 235052380 235052836 235052895 235052927 235053196 235053555 235053558 235053697 235053808 235053942 235054212 235054573 235054603 235054748 235054787 235054817 235054881 235055044 235055289 235055461 235055508 235055544 235055597 235055599 235055797 235055809 235055922 235056080 235056119 235056435 235056837 235056904 235057141 235057367 235057368 235057502 235057535 235057536 235057857 235057941 235058048 235058104 235058437 235058849 235059725 235059797 235060007 235060217 235060255 235060514 235060690 235060839 235060890 235060963 235062160 235062489 235062755 235063565 235063566 235063586 235064022 235064023 235064488 235064814 235065869 235066353 235066945 235067550 235069267 235069729 235070931 235073254 235073400 235074597 235075075 235075548 235076995 235077120 235077805 235077912 235079373 235079443 235080216 235080412 235080765 235081303 235082161 235082182 235082815 235083199 235083261 235084849 235085990 235086022 235086045 235086458 235086738 235086973 235087160 235087252 235087503 235087820 235088066 235088553 235088599 235089001 235089135 235089458 235089669 235090128 235090366 235090659 235090663 235091064 235091140 235092886 235092946 235093584 235094651 235094764 235094812 235095129 235095320 235096707 235098662 235098838 235099010 235100166 235100810 235100825 235101756 235101918 235102423 235102746 235102782 235104412 235104591 235105009 235105620 235105950 235106434 235107329 235108196 235108281 235109809 235110281 235110801 235111482 235111653 235111844 235112120 235112310 235112375 235112413 235112635 235112646 235112807 235112898 235113006 235113399 235114412 235114746 235115474 235115871 235116620 235116651 235119139 235119575 235119739 235119794 235120208 235120927 235121116 235121153 235121206 235121921 235122191 235122286 235122430 235123972 235124017 235124264 235124359 235124488 235124559 235125492 235125663 235125698 235126155 235126783 235127108 235127175 235128860 235128870 235129401 235129942 235130060 235130245 235131501 235131696 235133152 235134324 235134574 235134899 235134982 235135549 235135654 235136101 235137016 235139254 235139443 235139879 235141291 235141303 235141685 235141922 235142105 235143172 235143925 235144002 235145186 235145552 235145807 235146174 235146857 235147983 235148387 235148680 235148791 235149002 235150321 235150449 235150539 235151129 235151957 235152611 235153180 235153760 235154264 235155136 235155468 235155716 235156109 235156443 235157593 235159263 235160421 235161153 235161798 235162184 235162788 235163122 235163506 235163594 235165421 235165525 235166604 235168894 235170131 235170695 235170894 235171781 235172604 235173114 235173181 235173443 235174183 235174279 235174753 235174912 235175394 235175472 235175928 235177142 235177370 235177544 235177723 235177806 235177847 235178059 235178877 235179217 235179652 235180923 235181513 235181643 235181983 235182043 235182423 235183096 235183592 235184057 235184094 235184468 235185219 235185294 235186192 235186882 235186962 235187141 235187191 235187920 235188451 235189562 235189844 235190790 235190894 235191828 235192111 235192138 235192288 235192313 235192796 235193276 235194729 235195118 235195358 235196549 235196752 235197192 235197678 235197701 235197982 235198117 235198343 235198550 235198965 235199411 235199549 235199783 235200829 235200957 235201671 235201957 235202290 235203581 235204020 235204127 235204482 235204717 235204896 235204965 235205141 235205655 235205868 235205950 235206064 235206338 235206526 235208065 235208066 235208185 235209112 235209223 235209874 235209920 235210310 235210631 235210704 235210984 235211559 235211691 235211825 235212271 235212508 235213321 235214010 235214360 235214438 235214975 235215100 235215104 235215243 235215267 235215362 235215639 235215856 235215939 235216279 235216309 235216436 235216742 235217061 235217346 235217553 235217669 235217912 235218000 235218049 235218075 235218107 235218184 235218272 235218419 235218465 235218588 235218687 235218847 235219007 235219726 235219840 235220230 235220309 235220936 235221211 235221696 235221902 235221952 235222070 235222423 235222715 235223179 235223424 235223500 235223851 235223953 235224010 235224137 235224637 235224832 235225014 235225065 235225531 235225638 235225892 235225893 235226231 235226330 235226601 235226911 235226954 235227152 235227325 235227380 235229286 235230035 235230342 235230731 235230778 235230793 235231855 235232420 235232534 235232634 235234124 235234806 235235122 235235754 235236733 235236781 235236996 235237747 235237809 235239975 235240728 235241369 235241519 235242746 235243094 235243684 235243878 235244042 235245242 235246708 235246771 235246823 235247565 235247909 235247953 235247990 235248185 235248600 235248835 235248911 235249040 235249107 235249401 235249799 235249825 235249833 235249869 235250033 235250127 235250191 235250452 235250458 235251966 235252620 235252651 235252915 235252988 235253236 235253516 235253530 235253864 235254071 235254085 235254121 235254160 235254736 235254801 235255264 235255536 235255904 235256231 235256250 235256389 235256508 235256528 235257162 235257255 235257411 235258314 235258725 235260410 235260699 235260897 235261662 235262201 235262489 235263439 235263537 235263833 235264728 235265113 235266542 235266622 235266920 235267628 235268101 235269647 235269751 235270275 235270943 235271100 235271187 235271508 235271561 235271581 235273142 235273185 235273226 235273459 235273683 235274332 235277459 235277537 235277587 235277603 235278086 235278268 235278400 
