# Supplementary material for: A model-based approach to selection of tag SNPs
Source: BMC Bioinformatics. 2006 Jun 15;7:303. doi: 10.1186/1471-2105-7-303 (PMC1525207; doi:10.1186/1471-2105-7-303)
Supplement: Additional File 2 — Data Sets. This tar-gzipped archive includes the haplotype and genotype data sets used in this study. [file 1471-2105-7-303-S2.gz › datasets/Encode3_CEU/encode3.seq.pos]

118705682 118706365 118707023 118710239 118710550 118710642 118710700 118710752 118711083 118711384 118711445 118711928 118713174 118713276 118713559 118713688 118716533 118716660 118717993 118718599 118718770 118720709 118721139 118721299 118721439 118722334 118723510 118724260 118724502 118726094 118727525 118727802 118728003 118728293 118728664 118728815 118729468 118729849 118730284 118730446 118730788 118731897 118733337 118733379 118733427 118734058 118734869 118735485 118736208 118737118 118738695 118738719 118738927 118738968 118738990 118739309 118739603 118739625 118739678 118739900 118739935 118740127 118740189 118740484 118740559 118740938 118741772 118741885 118742015 118742433 118742475 118743146 118743195 118743417 118743507 118743528 118743576 118743824 118744566 118745310 118745529 118745687 118746485 118747417 118747606 118747824 118748005 118748048 118748181 118748228 118748486 118749088 118749464 118749543 118749695 118750024 118750445 118750846 118750998 118751133 118751528 118751709 118752039 118752470 118752509 118753019 118753355 118754259 118754497 118754560 118755780 118755900 118756375 118756474 118756722 118756750 118756834 118757008 118757410 118757572 118758243 118758755 118758948 118759659 118759703 118760293 118760325 118760489 118761493 118761501 118762776 118763077 118763366 118764165 118764475 118764714 118765047 118765429 118765703 118766007 118766239 118766271 118766272 118766367 118768209 118768422 118768723 118769186 118769269 118769758 118770361 118771255 118771451 118772336 118772579 118772596 118772814 118772821 118772918 118773052 118773384 118773430 118774379 118775340 118775811 118775819 118776176 118776326 118776591 118776681 118776985 118777004 118777209 118777412 118777563 118777646 118777774 118778560 118778720 118778915 118779037 118779096 118779632 118780054 118780462 118780492 118781194 118781310 118782653 118782677 118783482 118783899 118783987 118784875 118785155 118785454 118785464 118785537 118785756 118786030 118786280 118786611 118787329 118787399 118787525 118788868 118788870 118789031 118789232 118789274 118790025 118790325 118791010 118791074 118791261 118792186 118792333 118792705 118793107 118793181 118793438 118793468 118794060 118794155 118796060 118796403 118796475 118797078 118797975 118798257 118798989 118799312 118799325 118799495 118799512 118799527 118799550 118799586 118799648 118799853 118800094 118800261 118800353 118800448 118800600 118801035 118801194 118802453 118802750 118803020 118803143 118803355 118803848 118803868 118803874 118804461 118806059 118806122 118806225 118806309 118807278 118807284 118807703 118808128 118808513 118808633 118809626 118809653 118809723 118810200 118812134 118812783 118812930 118812939 118813440 118813604 118813646 118813958 118814033 118814217 118814422 118815159 118815219 118815395 118815527 118816224 118816245 118816303 118816556 118816786 118817069 118817256 118817718 118818514 118818940 118819350 118819548 118819809 118820106 118820526 118820537 118820892 118821503 118821794 118822544 118822686 118822906 118823111 118824954 118825297 118826156 118826869 118827756 118827857 118828485 118828690 118829330 118829756 118830852 118831210 118832418 118833936 118834112 118834275 118834414 118835086 118835237 118835372 118835607 118835843 118835981 118837615 118838335 118839526 118840876 118841776 118842083 118843046 118843709 118844245 118844799 118844898 118844971 118845520 118845539 118845697 118845855 118846365 118846566 118847095 118847332 118848069 118848468 118848628 118848920 118849283 118849379 118849497 118851681 118851968 118852430 118852758 118852775 118852809 118853475 118853929 118854749 118855040 118855426 118855584 118855705 118856047 118856274 118856700 118857213 118858156 118858749 118859644 118859983 118860122 118860277 118860987 118861008 118861833 118862390 118862726 118862791 118863062 118863142 118863234 118864074 118864135 118864190 118864984 118865418 118865789 118865853 118865946 118866071 118866166 118866370 118867064 118867457 118867571 118867765 118867792 118868400 118868856 118869396 118870598 118871206 118871476 118872269 118872356 118872568 118873223 118873608 118874357 118874620 118875652 118875876 118875974 118876033 118876073 118876599 118876626 118876889 118876997 118877083 118877121 118877210 118877288 118877325 118877478 118878088 118878523 118878533 118878950 118878954 118879098 118879121 118879573 118880041 118880166 118881050 118882036 118882421 118882426 118882722 118882810 118882994 118883029 118883309 118884285 118884732 118885139 118885202 118885870 118886330 118886366 118887097 118887333 118887435 118887766 118887823 118888221 118888227 118888293 118888456 118888694 118889116 118889160 118889642 118889770 118889795 118890194 118890226 118890312 118890764 118891116 118892458 118892545 118893376 118893834 118894114 118894234 118894538 118894661 118894683 118894720 118895414 118895451 118895543 118895802 118895866 118895956 118896125 118896261 118896778 118897054 118897320 118897329 118897360 118898023 118898035 118898185 118898217 118898418 118900812 118901246 118901513 118901825 118901997 118902182 118902726 118902994 118903091 118903192 118903210 118903623 118903823 118904202 118904350 118904478 118904487 118904614 118904658 118904703 118904752 118905309 118905353 118905613 118906104 118906630 118906883 118907167 118907891 118908014 118908171 118908281 118908724 118909168 118909500 118909512 118909586 118910039 118910602 118910870 118911326 118912291 118912455 118912594 118912647 118913153 118913806 118914437 118914556 118914936 118915060 118915364 118916829 118916980 118917059 118917076 118918449 118918584 118919193 118919534 118920106 118920244 118920344 118920555 118920613 118921086 118921095 118921227 118921635 118921737 118922040 118922083 118922113 118922120 118922215 118923032 118923115 118923158 118924070 118924132 118924527 118924858 118925129 118925154 118925328 118925434 118925774 118926022 118926435 118926588 118926892 118927327 118927474 118927560 118927701 118927935 118928018 118928147 118928389 118928430 118928970 118929843 118930897 118931144 118931351 118931549 118931552 118931571 118931983 118932226 118932412 118932493 118932743 118932796 118932844 118933403 118933658 118933783 118934011 118934013 118934029 118934113 118934148 118934340 118934812 118935096 118935507 118936225 118936290 118936581 118936653 118937699 118938053 118938060 118938280 118938281 118938316 118938325 118938340 118938737 118939260 118940224 118940379 118940931 118941912 118942017 118943372 118943543 118943998 118944533 118944662 118944822 118944910 118945362 118945542 118945957 118946360 118946632 118946687 118947033 118947654 118947719 118947971 118948747 118948766 118948929 118949714 118949759 118950212 118950249 118950315 118950619 118950774 118951071 118951373 118951550 118952360 118952772 118953676 118953782 118954160 118954455 118954748 118954749 118954909 118954957 118955031 118955337 118955491 118955589 118955724 118955738 118955972 118956222 118956244 118956327 118956390 118956434 118956702 118956740 118956784 118956799 118956943 118957313 118957497 118957570 118958159 118958206 118958207 118958614 118958808 118958867 118958967 118959329 118959613 118959798 118959952 118959977 118959984 118960593 118961082 118961547 118961745 118962191 118962378 118962497 118962498 118962739 118962841 118962996 118963823 118963877 118964295 118964435 118964456 118964519 118964541 118964553 118964889 118964912 118965448 118965888 118965959 118966102 118966130 118966171 118966763 118967037 118968801 118969101 118969243 118969631 118969884 118969928 118970276 118970800 118971671 118971723 118971735 118971818 118972084 118972127 118972203 118972773 118973055 118973307 118973657 118973692 118973975 118974019 118974407 118975113 118975170 118975175 118975270 118975329 118975604 118975802 118976031 118976094 118976596 118977028 118977169 118977417 118977965 118978325 118978585 118978990 118980030 118980099 118980122 118982238 118984406 118984496 118984586 118984877 118984926 118984973 118985026 118985212 118985218 118985277 118985348 118985665 118985817 118985921 118990032 118990089 118990860 118991147 118991229 118991446 118991708 118991790 118992028 118992771 118993279 118994870 118994989 118995420 118995604 118995648 118997661 118997667 118997991 118999283 118999499 118999901 119000414 119000535 119001805 119001863 119002177 119002932 119003163 119003416 119004206 119004556 119005081 119005191 119005893 119006119 119006212 119006217 119007762 119008397 119008555 119009947 119009963 119010060 119010275 119010385 119011271 119011560 119011611 119011716 119012091 119012662 119013078 119013621 119015125 119015586 119015607 119016137 119016299 119016557 119016853 119017715 119017747 119017961 119018447 119018994 119019336 119019474 119019546 119019601 119019780 119020249 119020775 119020920 119021128 119021488 119022545 119022607 119023051 119023158 119023880 119024028 119024622 119025056 119025714 119025723 119025850 119025940 119026087 119026254 119026354 119026530 119026660 119026725 119027296 119027735 119027881 119028006 119028492 119028901 119028999 119029033 119029125 119029142 119030308 119031554 119031604 119031605 119032889 119033197 119034482 119034635 119035522 119036934 119040211 119040588 119041775 119042839 119043799 119044083 119044091 119044432 119044522 119045017 119045074 119045906 119045914 119046089 119046515 119049988 119051083 119051310 119051402 119051492 119051576 119051615 119051683 119051692 119051718 119052030 119052197 119052621 119052936 119053186 119053270 119053314 119053325 119054323 119054462 119054725 119054760 119055252 119055395 119056307 119056364 119056597 119057254 119058013 119058650 119058743 119059221 119065141 119065307 119065399 119065582 119066243 119066270 119066525 119066576 119066903 119067069 119067383 119067548 119068054 119068982 119069035 119069202 119069323 119069327 119069588 119070461 119070469 119070684 119071029 119071154 119071647 119071824 119071973 119075020 119075021 119075827 119075882 119075943 119075973 119076909 119077525 119077784 119078598 119078961 119079610 119081392 119081460 119082871 119083080 119083446 119083491 119084516 119084702 119085201 119086058 119086241 119086408 119087032 119087144 119091416 119094417 119095028 119095089 119095928 119095971 119096267 119096379 119096744 119097053 119097392 119097481 119097821 119098857 119098941 119099066 119099453 119099866 119099878 119099931 119100711 119100838 119100915 119102925 119103704 119104912 119105170 119105199 119105588 119105726 119105848 119106194 119106806 119106959 119107116 119107179 119107293 119107344 119107541 119107893 119108200 119108495 119108679 119108705 119108861 119108914 119108946 119109164 119109326 119109350 119109482 119109930 119109978 119110092 119110313 119110352 119110562 119110642 119111046 119111163 119111268 119111428 119111502 119111516 119111646 119111905 119111932 119112195 119112319 119112509 119112719 119112785 119112830 119112860 119112994 119113082 119113514 119113518 119113711 119113767 119113815 119113862 119113904 119114935 119115777 119115936 119115988 119116132 119116647 119116679 119116816 119118445 119118831 119121340 119121440 119121597 119121839 119121930 119122140 119122235 119123322 119123344 119123541 119123641 119123722 119123817 119124107 119124270 119124336 119124512 119125145 119125160 119125242 119125305 119125417 119125548 119125642 119125842 119126053 119126223 119126339 119126381 119126489 119126570 119128418 119129318 119130049 119130210 119130289 119130395 119130944 119130979 119131168 119131347 119134511 119134646 119134913 119135252 119135988 119136206 119136469 119138060 119138244 119138251 119138419 119139352 119139393 119139709 119140080 119140858 119141096 119141298 119141599 119141834 119142719 119143333 119143405 119143652 119143713 119144852 119146485 119147275 119147473 119147485 119148076 119148378 119148468 119148497 119148773 119148992 119149995 119150661 119151789 119151826 119152148 119152388 119152961 119153162 119153625 119153833 119154253 119154362 119154417 119154947 119155186 119155798 119156145 119156727 119157386 119157455 119157670 119157677 119158454 119158631 119158789 119160134 119160171 119160219 119160265 119160742 119160829 119160914 119161056 119161093 119161271 119161479 119161536 119162126 119162365 119162847 119162988 119163387 119163479 119163487 119163739 119163823 119164058 119164095 119164265 119164299 119164702 119164717 119164758 119165015 119165034 119165417 119165979 119166009 119166243 119166948 119167243 119167389 119167689 119167938 119168142 119168386 119168724 119168754 119168857 119169007 119169483 119169773 119170102 119170162 119170260 119170892 119171274 119171780 119171795 119172368 119172544 119172780 119173022 119173759 119173815 119173841 119174034 119174196 119174477 119174625 119175243 119175307 119175548 119175549 119176089 119176169 119176182 119176379 119176577 119176582 119176696 119176870 119176948 119176974 119177018 119177289 119178122 119178543 119178566 119178619 119179537 119179539 119180005 119180125 119180288 119180584 119180852 119181024 119181083 119181494 119182064 119182306 119182413 119182684 119182998 119183650 119183744 119184004 119185319 119185441 119185608 119185740 119185836 119186061 119186170 119186231 119186615 119186836 119187355 119187376 119187542 119187669 119188091 119188120 119188576 119190088 119190249 119190483 119191191 119191404 119191488 119191489 119192200 119192309 119192476 119192684 119193086 119193337 119193624 119194753 119195653 119195724 119195814 119196303 119197288 119199133 119200404 119201584 119201691 119202194 119202271 119202330 119202424 119203433 119203554 119204021 119205050 
