# Supplementary material for: A model-based approach to selection of tag SNPs
Source: BMC Bioinformatics. 2006 Jun 15;7:303. doi: 10.1186/1471-2105-7-303 (PMC1525207; doi:10.1186/1471-2105-7-303)
Supplement: Additional File 2 — Data Sets. This tar-gzipped archive includes the haplotype and genotype data sets used in this study. [file 1471-2105-7-303-S2.gz › datasets/Encode3_YRI/encode3.seq.pos]

118705598 118705682 118706772 118710144 118710239 118710550 118710642 118710688 118710891 118710926 118710980 118711083 118711310 118711384 118711928 118712090 118712667 118712822 118713276 118713559 118713623 118713688 118714423 118715229 118716641 118716660 118717237 118717933 118718008 118718599 118718770 118719094 118720709 118721139 118721299 118721439 118722334 118723510 118724223 118724260 118724502 118726094 118726495 118727554 118727802 118728003 118728293 118728664 118728815 118729468 118729849 118730042 118730284 118731897 118732347 118733337 118733379 118733418 118734058 118734869 118735190 118735485 118736208 118738258 118738695 118738719 118738927 118738990 118739248 118739309 118739314 118739390 118739603 118739625 118739678 118739712 118739900 118739935 118740127 118740189 118740484 118740559 118740938 118741772 118741885 118742015 118743146 118743195 118743417 118743507 118743824 118744566 118744606 118745310 118745529 118745687 118745710 118745764 118746208 118746485 118747871 118748005 118748181 118748228 118748486 118749088 118749543 118750445 118750998 118751133 118751528 118751709 118751769 118752470 118752509 118753019 118753355 118754259 118754497 118754560 118755780 118755900 118755941 118756161 118756375 118756474 118756722 118756750 118756834 118757008 118757178 118757350 118757410 118757572 118758243 118758755 118758948 118759523 118759703 118759973 118760293 118760489 118760897 118761501 118762776 118763366 118764656 118764849 118765047 118765429 118765989 118766007 118766271 118766272 118766536 118766786 118767073 118767092 118767903 118768004 118768209 118768422 118768723 118768913 118769269 118770215 118770359 118770361 118770676 118772336 118772579 118772814 118772918 118773052 118773164 118773384 118774379 118774904 118775488 118775819 118776010 118776176 118776326 118776591 118776681 118776930 118777004 118777412 118777563 118777646 118777774 118778061 118778546 118778560 118778720 118778856 118779037 118779096 118779187 118779632 118779855 118780054 118780462 118780546 118781151 118781194 118781310 118781404 118782653 118782677 118783899 118783987 118784605 118784875 118785537 118786030 118786280 118786611 118787329 118787399 118788650 118788868 118788870 118789031 118789232 118789274 118790025 118790325 118791010 118791074 118791261 118791822 118792186 118792333 118792417 118792705 118792951 118793107 118793438 118793468 118793763 118794060 118794155 118794340 118794796 118796060 118796475 118797078 118797975 118798257 118799312 118799469 118799495 118799527 118799550 118799586 118799648 118799853 118800094 118800261 118800353 118800448 118800826 118801035 118801194 118801505 118802089 118802126 118802426 118802585 118803020 118803355 118803619 118803874 118803897 118804461 118804828 118805499 118806122 118806225 118806309 118807284 118807427 118808128 118808513 118808633 118808766 118809626 118809653 118809788 118810200 118811624 118811782 118811982 118812134 118812783 118812939 118813056 118813604 118813646 118813866 118813958 118814033 118814217 118814422 118815160 118815248 118815395 118815527 118816014 118816055 118816224 118816303 118816786 118816817 118816850 118816851 118817069 118817256 118817718 118818391 118819350 118819809 118820040 118820526 118820537 118820819 118820892 118821120 118821503 118821629 118821721 118821794 118822088 118822130 118822252 118822544 118822906 118823111 118824953 118824954 118825297 118826156 118826869 118826897 118827366 118827756 118827807 118828485 118828690 118828706 118829330 118829406 118829959 118831210 118831471 118832254 118832418 118832782 118833936 118834275 118834388 118835086 118835237 118835281 118835372 118835607 118835843 118835981 118836051 118836197 118836198 118836593 118836814 118837615 118837999 118838259 118838335 118839419 118841017 118841776 118841830 118842083 118842421 118843709 118843919 118843970 118844695 118844799 118845071 118845132 118845136 118845697 118845855 118846471 118846566 118847263 118847332 118847481 118847638 118848069 118848108 118848468 118848551 118848628 118848874 118849283 118849379 118849497 118849584 118849948 118850071 118850490 118850842 118851681 118851806 118851968 118852430 118852635 118852758 118852809 118853929 118854749 118855352 118855426 118855705 118856047 118856274 118856435 118856700 118857213 118857411 118858156 118858749 118859983 118860007 118860122 118860413 118860941 118861253 118861303 118861833 118862390 118862791 118863062 118863234 118864074 118864135 118864144 118864190 118865418 118865789 118865946 118866166 118866370 118866601 118867064 118867457 118867506 118867571 118867691 118867765 118867792 118868400 118868509 118868856 118868908 118871206 118871475 118871476 118872269 118872322 118872356 118872568 118873069 118873347 118873608 118874528 118874620 118874849 118875652 118875876 118875974 118876033 118876073 118876599 118876626 118876752 118876789 118876831 118876889 118876997 118877083 118877121 118877210 118877288 118877325 118877478 118878088 118878523 118878533 118878773 118878950 118878954 118879098 118879573 118880041 118880082 118880538 118880832 118881050 118882036 118882421 118882722 118882994 118883029 118884285 118884732 118884828 118884963 118885202 118885870 118886330 118886344 118887097 118887333 118887435 118888221 118888456 118888694 118889116 118889770 118889795 118890194 118890312 118890764 118891116 118891959 118892032 118892436 118892458 118893376 118893834 118894234 118894483 118894538 118894661 118894720 118895451 118895846 118895866 118896125 118896465 118896647 118896778 118896799 118897320 118897329 118897360 118898023 118898035 118898418 118900812 118901246 118901513 118901825 118901935 118902182 118902726 118902994 118903091 118903210 118903623 118903731 118903823 118904292 118904614 118904658 118904703 118904752 118905226 118905353 118905613 118905616 118905708 118905904 118906104 118906883 118907280 118907503 118908014 118908171 118908281 118908688 118908693 118908724 118909500 118909586 118910039 118910112 118910602 118911326 118911495 118912291 118912455 118912594 118912647 118912654 118913806 118914437 118914738 118914936 118915060 118915362 118915364 118915478 118915486 118916071 118916980 118917059 118918129 118918449 118918584 118919050 118919193 118920244 118920344 118920555 118921086 118921227 118921516 118921635 118921737 118922040 118922083 118922120 118922215 118923032 118923115 118924070 118924132 118924527 118924858 118925075 118925129 118925434 118925774 118926093 118926398 118926435 118926588 118927327 118927474 118927560 118927701 118927935 118927992 118928018 118928147 118928360 118928389 118928430 118928496 118928970 118929538 118930897 118931041 118931144 118931278 118931571 118931873 118931983 118932226 118932412 118932493 118932743 118932844 118933403 118933454 118933658 118933783 118933818 118933938 118934011 118934029 118934113 118934148 118934340 118934421 118935096 118935967 118936225 118936581 118937699 118937920 118938057 118938200 118938280 118938281 118938325 118938527 118938737 118939079 118939260 118939569 118940043 118940379 118940708 118940885 118941912 118942392 118942421 118942504 118943240 118943543 118943998 118944533 118944910 118945362 118945542 118945957 118946360 118946632 118946687 118947244 118947654 118947719 118947971 118948929 118949061 118949759 118950202 118950212 118950249 118950315 118950619 118950774 118950953 118951373 118951995 118952360 118952772 118953676 118953782 118954160 118954455 118954957 118955491 118955589 118955738 118955972 118956222 118956244 118956327 118956390 118956532 118956702 118956740 118956943 118957313 118957497 118957570 118957574 118958053 118958159 118958206 118958207 118958614 118958808 118958867 118958967 118959329 118959613 118959977 118959984 118960069 118960439 118960593 118961082 118961745 118962117 118962191 118962378 118962497 118962498 118962739 118962841 118963638 118963877 118964435 118964456 118964519 118964541 118964889 118964912 118965448 118965888 118966102 118966130 118966171 118966676 118966737 118966763 118967037 118967624 118967709 118968801 118968882 118969101 118969243 118969631 118969884 118969928 118970276 118970800 118971565 118971671 118971735 118971818 118972084 118972127 118972203 118972773 118973021 118973055 118973244 118973657 118973692 118973975 118974019 118975170 118975270 118975329 118975520 118975802 118976407 118976596 118976678 118977028 118977097 118977169 118977906 118978325 118978585 118978819 118978990 118979015 118979083 118980099 118982238 118983909 118984406 118984496 118984788 118984926 118984973 118985026 118985156 118985348 118985665 118985742 118985785 118985921 118986061 118986099 118986277 118987322 118987441 118990032 118990089 118990664 118990691 118990860 118991147 118991229 118991234 118991446 118991790 118992028 118992974 118993026 118993279 118993579 118994870 118994989 118995420 118995648 118995877 118996765 118997556 118997661 118997821 118999283 118999499 119000159 119000187 119000414 119000535 119001863 119002177 119002272 119002504 119002932 119003163 119003654 119004206 119004527 119004535 119004556 119005063 119005191 119005717 119005893 119006119 119006212 119007112 119007586 119007719 119007762 119007995 119008184 119008295 119008833 119009376 119009414 119009906 119009947 119009992 119010060 119010383 119010425 119010469 119010944 119011038 119011271 119011560 119012091 119013078 119013386 119013621 119014842 119015125 119015607 119015638 119015963 119016129 119016137 119016557 119016853 119017221 119017715 119017747 119017961 119018840 119019474 119019546 119019601 119020249 119020775 119020923 119021488 119022368 119022545 119022607 119023051 119023158 119023880 119024028 119024622 119025152 119025191 119025850 119025940 119026087 119026254 119026354 119026660 119026725 119026956 119027296 119027377 119027735 119027881 119028006 119028061 119028089 119028175 119028284 119028492 119028901 119028999 119029125 119029142 119030186 119030308 119030323 119031042 119031554 119031604 119031751 119032442 119032889 119033197 119033981 119034198 119034275 119034575 119040588 119041637 119042056 119042253 119042797 119042839 119043799 119044083 119044522 119045017 119045074 119045906 119045914 119046089 119046515 119049988 119051083 119051310 119051402 119051492 119051615 119051692 119051718 119052030 119052197 119052621 119052726 119053171 119053186 119053270 119053314 119054323 119054686 119054725 119055395 119056307 119056364 119056597 119057254 119057720 119058013 119058650 119058743 119059221 119059863 119065141 119065307 119065399 119065582 119066525 119066903 119067069 119067383 119067548 119067714 119068054 119068982 119069035 119069202 119069323 119069327 119070380 119070461 119070684 119070991 119071029 119071154 119071491 119071647 119071951 119072054 119072359 119072499 119075020 119075021 119075209 119075767 119075827 119077556 119077784 119078598 119078961 119079169 119079610 119080503 119080994 119081315 119081392 119081455 119081460 119081550 119082713 119082871 119083080 119083446 119083676 119084516 119084702 119085281 119085444 119085844 119086058 119086241 119086408 119086752 119086864 119087032 119087144 119087964 119088027 119089441 119089797 119090191 119090222 119090296 119090909 119091251 119091416 119092208 119092633 119093565 119094417 119094852 119094904 119095089 119095928 119095971 119096267 119096379 119097024 119097097 119097392 119097481 119097817 119097821 119098850 119098941 119099066 119099453 119099583 119099866 119099878 119099931 119100711 119100838 119100915 119100986 119101668 119101800 119102569 119102735 119103040 119103295 119103704 119104635 119104912 119105170 119105199 119105726 119105848 119106383 119106604 119106662 119106806 119106830 119106959 119107116 119107179 119107344 119107541 119107642 119108000 119108200 119108467 119108495 119108679 119108705 119108861 119108914 119108946 119109164 119109326 119109350 119109482 119109978 119110092 119110313 119110352 119110562 119110642 119111046 119111163 119111268 119111428 119111646 119111932 119112195 119112319 119112719 119112753 119112785 119112830 119112860 119112994 119113082 119113518 119113711 119113767 119113815 119113862 119113904 119114486 119114663 119114935 119115777 119115936 119116132 119116529 119116647 119116816 119117535 119118688 119118756 119119785 119120875 119121340 119121440 119121839 119121930 119122026 119122235 119122333 119122424 119123029 119123322 119123344 119123536 119123541 119123722 119123862 119124107 119124270 119124336 119125145 119125305 119125642 119125800 119125842 119125905 119125952 119126053 119126223 119126339 119126381 119126489 119127219 119127527 119127569 119128134 119128418 119129318 119129559 119130049 119130210 119130289 119131050 119131168 119131347 119131465 119132973 119133537 119134511 119134646 119134913 119135187 119135252 119135290 119135333 119135402 119135495 119135988 119136206 119136248 119136350 119136423 119136469 119136653 119138060 119138244 119138419 119138470 119138866 119139064 119139393 119139599 119140080 119140711 119140858 119140915 119141599 119141689 119141804 119141834 119142455 119142719 119143262 119143264 119143300 119143437 119143564 119143652 119143708 119143713 119145111 119146343 119147275 119147328 119147485 119148076 119148378 119148497 119148625 119148773 119148992 119149118 119149995 119150393 119150661 119150826 119151248 119151327 119151789 119151826 119152148 119152237 119152274 119152388 119152961 119153044 119153162 119153625 119154074 119154362 119154417 119154947 119155539 119155798 119156649 119156727 119157035 119157455 119157528 119157670 119157992 119158454 119158631 119158789 119160171 119160219 119160340 119160742 119160829 119160914 119161056 119161160 119161271 119161351 119161479 119161536 119162365 119162390 119162623 119162847 119162981 119162988 119163553 119163585 119163823 119164058 119164095 119164265 119164299 119164702 119164758 119165015 119165417 119165878 119165979 119166009 119166243 119166483 119166659 119166948 119167243 119167389 119167689 119168142 119168677 119168724 119168754 119168857 119169007 119169483 119170102 119170162 119170892 119171274 119171307 119172544 119172780 119172882 119173022 119174034 119174196 119174477 119174625 119175015 119175307 119175549 119176169 119176379 119176450 119176577 119176696 119176870 119176948 119177018 119177289 119178122 119178543 119178619 119179537 119179539 119179849 119180125 119180288 119180584 119180852 119181018 119181024 119181083 119181203 119181494 119181570 119182064 119182306 119182413 119182684 119182998 119183152 119183650 119183744 119183910 119184004 119185026 119185441 119185608 119185836 119185964 119186061 119186170 119186231 119186563 119186615 119186836 119187376 119187449 119187542 119187669 119187758 119187827 119188120 119188576 119190088 119190249 119190483 119191191 119191404 119191488 119191489 119191543 119192200 119192309 119192476 119192684 119193337 119193645 119193874 119194374 119194753 119194821 119195192 119195653 119195724 119195814 119195908 119196100 119196303 119196961 119197246 119197288 119199133 119199469 119199592 119200404 119201691 119201899 119202271 119202330 119202424 119202791 119202995 119203433 119203552 119203554 119204704 119204834 119205194 
