# Supplementary material for: A model-based approach to selection of tag SNPs
Source: BMC Bioinformatics. 2006 Jun 15;7:303. doi: 10.1186/1471-2105-7-303 (PMC1525207; doi:10.1186/1471-2105-7-303)
Supplement: Additional File 2 — Data Sets. This tar-gzipped archive includes the haplotype and genotype data sets used in this study. [file 1471-2105-7-303-S2.gz › datasets/Encode4_CEU/encode4.seq.pos]

26700834 26701121 26701189 26701249 26701318 26701339 26701798 26702034 26702283 26704621 26704859 26705229 26705786 26706424 26706454 26706727 26708150 26708598 26709058 26711043 26711147 26711525 26712917 26718204 26718997 26719102 26719312 26719464 26720405 26725931 26728087 26729882 26731483 26731836 26733088 26733502 26735197 26735908 26736084 26737694 26738243 26738674 26741704 26741932 26742617 26743252 26745726 26746319 26749307 26749309 26754774 26755705 26756000 26756135 26756486 26757260 26757951 26758721 26759602 26760142 26760606 26760765 26760890 26761931 26761960 26764692 26765336 26765694 26766775 26767742 26768426 26771692 26776423 26777219 26777726 26783862 26791489 26791801 26794233 26794453 26800477 26802892 26803141 26804065 26804187 26805121 26806246 26806868 26807526 26807977 26808050 26808256 26809241 26810098 26810162 26810763 26811961 26812869 26813100 26813748 26814096 26814160 26816003 26816016 26819049 26819167 26820901 26821026 26821925 26824697 26828807 26829235 26832036 26833779 26835371 26835687 26835913 26836802 26837248 26840296 26840974 26841896 26845221 26845672 26847901 26848746 26849705 26849731 26850399 26851878 26852197 26852256 26852659 26853467 26853627 26854266 26856367 26856374 26857537 26857554 26857990 26858469 26859020 26861246 26861304 26861789 26862381 26862606 26862961 26863029 26863186 26864350 26864835 26865840 26866291 26867323 26868539 26868596 26869503 26871041 26871357 26872548 26873845 26875272 26877586 26878580 26879001 26882150 26883929 26886029 26886239 26886951 26886991 26887193 26887296 26887372 26887622 26887789 26887989 26888007 26888410 26889079 26891546 26891676 26892906 26893000 26893460 26898480 26898590 26900028 26901049 26901408 26901677 26903111 26904807 26905031 26905505 26905663 26905980 26906350 26906823 26906835 26907111 26907817 26908764 26909022 26909133 26909579 26909618 26909647 26909809 26910127 26910285 26910536 26910862 26911365 26911660 26913846 26913860 26914593 26914679 26914843 26915548 26916015 26916588 26916652 26917503 26917567 26918766 26920018 26920260 26921062 26921311 26922086 26924414 26924517 26927114 26927995 26928868 26929043 26930651 26930931 26931467 26931770 26931833 26932600 26932630 26932660 26932942 26935875 26938341 26938385 26939591 26940355 26941132 26943804 26944561 26945467 26947554 26948960 26949567 26949773 26950290 26956829 26957313 26959029 26959631 26959983 26960018 26960501 26960691 26960740 26963103 26963726 26964681 26965835 26967235 26967241 26967830 26968701 26969056 26969631 26970757 26971821 26971881 26971983 26972887 26973041 26973260 26973317 26973461 26973548 26975631 26976163 26976318 26976473 26978616 26978765 26978830 26979725 26979942 26980469 26982754 26983932 26984631 26985378 26985493 26985510 26986234 26986368 26988165 26989551 26990645 26991163 26991178 26991419 26991889 26992024 26992649 26993668 26994518 26994942 26997103 26997689 26998362 26998736 26999183 26999255 27001309 27001433 27001596 27001640 27003047 27004337 27005120 27005121 27005140 27005212 27005257 27005497 27006609 27006646 27008836 27009613 27009941 27010177 27011120 27011210 27016138 27016906 27017827 27017927 27018076 27018199 27018643 27018990 27019186 27019547 27020188 27020424 27021049 27022249 27023397 27023429 27023576 27023979 27024064 27025770 27026492 27029068 27029514 27029808 27030313 27034117 27034192 27035196 27035359 27035409 27036973 27038270 27038897 27039438 27040063 27040409 27040442 27040536 27041161 27041878 27042526 27042534 27042856 27042969 27043713 27044999 27045247 27045322 27045904 27047269 27047654 27048160 27050699 27053831 27054763 27056887 27057087 27058189 27058317 27058912 27060989 27061679 27061947 27062086 27062309 27062591 27063822 27064378 27064882 27064963 27065075 27066539 27066640 27066641 27067120 27067585 27068202 27068565 27069011 27069409 27070459 27070577 27070619 27071389 27071407 27071445 27071756 27071759 27071783 27072328 27073063 27077071 27077173 27077183 27077209 27078276 27079017 27079084 27079182 27079276 27079318 27079385 27081594 27081703 27081843 27081857 27081893 27082173 27082551 27082568 27082671 27083417 27084012 27084261 27084394 27084999 27085493 27087071 27087177 27088967 27089114 27089399 27089869 27091751 27092179 27092227 27092235 27092592 27092661 27092699 27092879 27093570 27093733 27093922 27094252 27094397 27094646 27094715 27095110 27095124 27095571 27096176 27097386 27098457 27098879 27100431 27100724 27101114 27101160 27101340 27102054 27102065 27102287 27102621 27102720 27103528 27104064 27104185 27104420 27104457 27104477 27104486 27104672 27105016 27105138 27105664 27105687 27106345 27106375 27106502 27107652 27108694 27109018 27110140 27112434 27112710 27112980 27113191 27113952 27114201 27114293 27114602 27114911 27115406 27115856 27116837 27116976 27117018 27117685 27119241 27119392 27119440 27120593 27120728 27121671 27121771 27123208 27123556 27123752 27123810 27123849 27124268 27125181 27125500 27125525 27126071 27126722 27127009 27128209 27128529 27128863 27128890 27128973 27128985 27129049 27129076 27129423 27130332 27130758 27131170 27131175 27131470 27131674 27131948 27132254 27132715 27133137 27133225 27133458 27133841 27133856 27133911 27135395 27135416 27135646 27135790 27136504 27136901 27136975 27139348 27139460 27140263 27140271 27141366 27143310 27145483 27146436 27147142 27147303 27147363 27147598 27147819 27148131 27148144 27148164 27149593 27149603 27151244 27154144 27155084 27155927 27156302 27157083 27157202 27157987 27159150 27159486 27159883 27161386 27162805 27164277 27165257 27165296 27165338 27165546 27165577 27165817 27166189 27166466 27167155 27168222 27168259 27168360 27168479 27168738 27169116 27169538 27170208 27170362 27170868 27170980 27172448 27172686 27172907 27173043 27173418 27174503 27175052 27175635 27175966 27176043 27176174 27176380 27176459 27177659 27178376 27178505 27178679 27178957 27179311 27179835 27180396 27182009 27182292 27182333 27182394 27182419 27182459 27182462 27182536 27184064 27184155 27185609 27186195 27186530 27188012 27188361 27188452 27188539 27188557 27188691 27188803 27188894 27188942 27189604 27189834 27190266 27190445 27190551 27190588 27191269 27191378 27191461 27192639 27193039 27194563 27195493 27195738 27195909 27195984 27196236 27197197 27197287 27197796 27197917 27198604 27198772 27198868 
