# Supplementary material for: A model-based approach to selection of tag SNPs
Source: BMC Bioinformatics. 2006 Jun 15;7:303. doi: 10.1186/1471-2105-7-303 (PMC1525207; doi:10.1186/1471-2105-7-303)
Supplement: Additional File 2 — Data Sets. This tar-gzipped archive includes the haplotype and genotype data sets used in this study. [file 1471-2105-7-303-S2.gz › datasets/Encode4_YRI/encode4.seq.pos]

26700295 26701121 26701189 26702473 26702935 26703006 26703067 26704621 26704859 26705786 26706424 26706454 26709058 26711043 26711147 26718359 26718997 26719274 26719440 26722461 26724803 26725931 26726157 26728087 26733088 26733964 26734730 26735908 26737694 26738674 26738938 26740707 26741440 26741660 26741938 26745726 26746319 26749169 26749309 26750052 26754774 26756135 26756486 26757260 26757951 26758721 26759602 26760606 26760765 26765336 26765694 26766642 26768450 26769882 26771542 26771692 26776075 26776423 26781212 26782985 26783256 26792378 26792733 26794233 26794453 26794625 26795028 26798268 26803141 26804243 26804256 26805121 26806868 26808049 26808050 26808256 26809036 26809232 26809241 26810763 26812455 26813748 26814096 26816016 26819980 26821026 26823658 26823786 26824873 26829198 26831861 26832036 26832947 26833779 26835371 26835699 26835913 26837248 26838280 26838505 26841896 26842332 26843362 26845221 26847901 26849473 26849731 26850332 26853467 26853627 26855209 26855435 26856063 26856374 26857990 26858469 26859020 26861789 26863029 26863186 26863728 26863907 26864350 26864835 26865303 26865685 26866142 26866859 26867089 26868539 26869503 26871668 26872548 26873845 26874716 26874849 26877238 26877586 26878587 26879292 26879301 26881212 26881677 26882150 26886029 26886136 26886606 26886951 26887193 26887372 26887622 26887789 26887989 26888925 26889337 26891546 26891676 26892906 26893460 26893787 26897009 26898385 26898480 26898590 26899233 26900028 26900278 26901408 26901677 26902358 26902798 26903408 26904246 26904807 26906421 26906642 26907102 26907400 26909126 26909133 26909228 26909618 26909647 26910127 26910285 26911365 26911641 26911660 26913846 26913860 26914439 26914593 26914679 26914843 26914923 26915548 26915652 26916015 26916588 26917013 26917503 26917539 26917970 26918372 26919326 26920018 26921062 26921077 26921311 26924517 26928767 26928868 26930651 26931467 26931770 26932600 26932660 26932942 26935872 26936586 26937357 26938341 26938385 26939360 26939591 26940355 26941132 26941725 26943804 26944561 26945457 26945467 26947691 26948263 26948944 26948960 26949735 26949773 26950178 26950290 26952451 26954088 26956829 26957313 26959631 26960018 26960041 26960691 26960740 26963103 26963603 26963726 26965835 26967235 26968382 26969056 26969631 26970674 26971649 26971821 26971848 26971881 26971983 26972184 26972638 26972887 26973041 26973260 26973350 26973548 26975271 26975286 26975443 26975559 26975586 26975918 26976104 26976163 26976249 26976318 26976448 26976832 26977043 26977937 26978582 26978616 26978765 26978830 26979725 26979942 26980469 26982754 26983745 26983932 26984738 26984889 26985022 26985378 26985413 26985493 26985739 26989551 26989649 26989708 26990645 26990649 26990774 26990867 26991059 26991163 26991178 26991267 26991889 26992649 26993418 26993668 26993845 26994048 26994518 26994942 26995039 26996615 26996997 26997819 26998060 26998362 26999183 27001111 27001309 27001596 27003047 27003495 27004076 27004337 27004807 27005121 27005140 27005212 27006386 27006450 27008850 27009312 27009563 27009613 27009941 27010177 27011210 27012154 27015609 27015653 27015878 27016099 27016906 27017856 27017922 27017968 27018076 27018643 27019540 27019547 27020186 27020189 27020295 27020424 27020956 27021433 27021905 27022112 27022895 27023397 27023429 27023576 27023979 27025770 27025978 27026492 27026603 27027435 27027569 27028932 27029068 27029153 27029514 27029808 27030313 27034117 27034192 27034348 27035196 27035359 27035409 27035617 27035970 27036373 27036579 27036973 27039438 27040063 27040409 27040442 27041022 27041161 27041878 27042114 27042526 27042534 27042856 27042969 27043713 27043890 27044155 27044999 27045247 27045505 27045904 27047291 27047654 27050843 27051053 27053750 27053831 27053910 27054073 27054763 27056392 27057087 27057648 27058189 27058912 27060373 27060801 27061679 27061947 27062086 27062091 27062591 27063822 27064378 27064882 27064963 27065075 27065189 27066539 27066640 27066641 27067585 27068202 27068565 27070459 27070482 27070577 27071201 27071389 27071445 27071720 27071783 27072900 27073063 27074093 27077173 27077478 27077808 27077833 27078276 27079017 27079084 27079182 27079266 27079276 27079318 27079385 27079717 27080616 27080645 27080986 27081594 27081843 27081893 27082173 27082307 27082551 27082568 27082671 27083417 27084012 27084658 27084999 27085493 27086645 27086882 27086901 27087071 27087177 27088365 27088488 27088663 27088967 27089114 27089399 27089664 27091751 27092227 27092235 27092592 27092699 27092879 27093570 27094252 27094397 27094646 27094707 27094715 27094798 27095110 27095124 27095571 27096176 27096302 27096925 27096930 27097386 27097399 27097702 27098311 27098457 27098879 27099668 27100431 27100724 27101114 27101340 27102054 27102065 27102287 27102621 27102720 27102828 27102893 27103528 27103620 27104064 27104185 27104420 27104477 27105138 27105664 27105687 27106073 27106345 27106375 27106502 27107652 27107722 27108043 27108298 27108626 27108694 27108705 27110163 27110714 27112710 27113952 27114201 27114602 27114770 27115406 27116715 27116837 27116976 27117685 27119241 27120236 27120593 27120728 27121671 27121771 27123208 27123472 27123556 27123849 27124268 27124539 27125181 27125500 27126071 27126154 27127276 27128209 27128517 27128529 27128863 27128890 27129076 27129671 27130758 27131080 27131170 27131175 27131470 27131674 27131948 27132254 27132715 27133137 27133225 27133228 27133841 27133856 27134934 27134935 27135213 27135395 27135416 27135646 27135790 27136287 27136504 27136668 27136901 27136969 27136975 27137584 27137686 27139348 27139460 27139650 27140836 27140855 27141366 27141474 27145483 27146436 27147303 27147363 27147598 27147819 27147929 27148131 27149054 27149603 27150399 27151244 27152908 27153461 27154144 27154716 27154887 27155084 27155535 27155712 27155895 27155927 27156302 27156459 27157083 27157987 27159150 27159486 27159667 27159812 27159883 27161384 27161386 27162868 27164277 27165338 27165546 27166189 27166466 27166819 27168222 27168259 27168360 27168738 27169116 27169538 27170208 27170362 27170980 27172448 27172686 27172907 27173043 27173418 27173624 27174503 27174760 27175052 27175635 27175966 27176043 27176380 27176459 27176868 27178505 27178679 27178755 27178957 27179311 27179835 27179967 27180396 27182292 27182333 27182459 27182536 27184064 27184155 27184756 27184997 27185609 27186530 27187004 27187084 27188012 27188275 27188471 27188557 27188691 27188894 27189604 27189834 27190266 27190445 27190588 27191269 27191461 27192639 27194563 27194682 27195493 27195738 27196184 27196231 27196236 27196904 27197796 27197917 27198604 27198772 27199269 
