# Supplementary material for: A model-based approach to selection of tag SNPs
Source: BMC Bioinformatics. 2006 Jun 15;7:303. doi: 10.1186/1471-2105-7-303 (PMC1525207; doi:10.1186/1471-2105-7-303)
Supplement: Additional File 2 — Data Sets. This tar-gzipped archive includes the haplotype and genotype data sets used in this study. [file 1471-2105-7-303-S2.gz › datasets/Encode5_CEU/encode5.seq.pos]

89395924 89395936 89398197 89399533 89400235 89402965 89403621 89403651 89404010 89404188 89404279 89404380 89405209 89405276 89405422 89405471 89405569 89405670 89406679 89407160 89407585 89407881 89407895 89408153 89408497 89408932 89409173 89410318 89410450 89410748 89411155 89412082 89412270 89413816 89413890 89414279 89414312 89414392 89414625 89416027 89416317 89416460 89417036 89417270 89417842 89418392 89418483 89418579 89418701 89418718 89418779 89418780 89418929 89419325 89419615 89420029 89420541 89421016 89421120 89421608 89421840 89421901 89422290 89425759 89425815 89426324 89426383 89426416 89426467 89428004 89428036 89428363 89428540 89428730 89429204 89429785 89429817 89429929 89430974 89431203 89431478 89432114 89432118 89432833 89432890 89432911 89433176 89433629 89434311 89434334 89434373 89435104 89435107 89435818 89436076 89436390 89436419 89436506 89436756 89436769 89436782 89436837 89436899 89437205 89437850 89438199 89438792 89439239 89439868 89440153 89440255 89440856 89441483 89441484 89441523 89441797 89441863 89441980 89442846 89443167 89446742 89446962 89447539 89447843 89448075 89448308 89448771 89450186 89450722 89450838 89451268 89451483 89452002 89452558 89453113 89454054 89454350 89454659 89455589 89456335 89456802 89456866 89457508 89457578 89457932 89458756 89459815 89459908 89459910 89460960 89461020 89461195 89461679 89462098 89462199 89462217 89462917 89463064 89463686 89463799 89464357 89464449 89464792 89465178 89465454 89465550 89465983 89466475 89467804 89468462 89468637 89468673 89469113 89469230 89469779 89469799 89469954 89470779 89470930 89471011 89471112 89472006 89472474 89472603 89473362 89473861 89473919 89473971 89474713 89474736 89475027 89476250 89476342 89476446 89476602 89477535 89477690 89478060 89479305 89479380 89479398 89479703 89479893 89480440 89482806 89483161 89483262 89483572 89483749 89484434 89485753 89486833 89487073 89488394 89489340 89490608 89491068 89491740 89492383 89492577 89492852 89492978 89493268 89494902 89495766 89496196 89496514 89496626 89496696 89496730 89498327 89498837 89499047 89499553 89499616 89499684 89500709 89500809 89501228 89501233 89502186 89502397 89502703 89503069 89503547 89503789 89504206 89504315 89504370 89505803 89505974 89506037 89507291 89507743 89508399 89509289 89509732 89509858 89510431 89510813 89511336 89512004 89512145 89512236 89512308 89512412 89512440 89513068 89513782 89514283 89514303 89514562 89514634 89514974 89514986 89515102 89515279 89516200 89516577 89516629 89516713 89517532 89517858 89518638 89520286 89520880 89521471 89521748 89522011 89523266 89524330 89524542 89525298 89525571 89525599 89525731 89525975 89526417 89528488 89529404 89531063 89532782 89533101 89534359 89534487 89536048 89536261 89536266 89536429 89536796 89537319 89537590 89539220 89539645 89539701 89540662 89541139 89542209 89545795 89545903 89547554 89547733 89547835 89547917 89548675 89549239 89549810 89550220 89550365 89550593 89550617 89550709 89551370 89552360 89553097 89553356 89553793 89553913 89555418 89555523 89555642 89556039 89556212 89556630 89558032 89559783 89560845 89561626 89561884 89562040 89562089 89562224 89562392 89562530 89563060 89564075 89564146 89566208 89566217 89566974 89567362 89567510 89567596 89568513 89568853 89569570 89570155 89572478 89573266 89573715 89573905 89574016 89574142 89574809 89575353 89575494 89576888 89577022 89577654 89578227 89579658 89581451 89581578 89581860 89581907 89582571 89582752 89582986 89583585 89584583 89584793 89585224 89585384 89586893 89587512 89587616 89587949 89588080 89588390 89588537 89589633 89589789 89590402 89590619 89590785 89591056 89591122 89591256 89591304 89591411 89592395 89592491 89592906 89593591 89593665 89593740 89593944 89593987 89594161 89594446 89594551 89594571 89595483 89595594 89595681 89595837 89596032 89596438 89596862 89596981 89597624 89597804 89598022 89598554 89598729 89598753 89599486 89599829 89599951 89600076 89600172 89600700 89601617 89604947 89606717 89608165 89609049 89609877 89609983 89611049 89611334 89612493 89612755 89613189 89614445 89614631 89615089 89615096 89615723 89616240 89617075 89617913 89618394 89618619 89619287 89619786 89620112 89620409 89621242 89622138 89623175 89623224 89623456 89624115 89625268 89625344 89625946 89626140 89626437 89626861 89627854 89629990 89630084 89630127 89630470 89630497 89630573 89630959 89630961 89630996 89631011 89631866 89631880 89632237 89632480 89632987 89633464 89635108 89635553 89636215 89637237 89637434 89637441 89637569 89638745 89639741 89641743 89642155 89642182 89642906 89643124 89643225 89643388 89643648 89643975 89644449 89644961 89646470 89646738 89647139 89648726 89649083 89649252 89649966 89651273 89651842 89653153 89653559 89653741 89654205 89654886 89655211 89655333 89655343 89655898 89656352 89657129 89657385 89657967 89658765 89658952 89659162 89659477 89659518 89659819 89659931 89661513 89662197 89662267 89662434 89662753 89663160 89663898 89663948 89664463 89664713 89665290 89665693 89665809 89666160 89666741 89666807 89666871 89667337 89667515 89667595 89668797 89668930 89669947 89671175 89671277 89671768 89672198 89672292 89673010 89674117 89674278 89675790 89676679 89677802 89678198 89678258 89678342 89678733 89679743 89679792 89679909 89680243 89680286 89680885 89681039 89681950 89682066 89682495 89683123 89684255 89684951 89685129 89685435 89685585 89685963 89686304 89686623 89687655 89687674 89688649 89688742 89689087 89690710 89690752 89690828 89690862 89691649 89691958 89692155 89692380 89692715 89692926 89693028 89693452 89693987 89694289 89695327 89695333 89695534 89695965 89696063 89696485 89696599 89696684 89696771 89696947 89697413 89697638 89698625 89698684 89699065 89699231 89699366 89699637 89699840 89700034 89700633 89702161 89702162 89702555 89704837 89707099 89707114 89709950 89710834 89710839 89710927 89710932 89711017 89711291 89711397 89711421 89711579 89711631 89712027 89712215 89712223 89712273 89712635 89713110 89713207 89713230 89713317 89713610 89714576 89716811 89717467 89717950 89719855 89719858 89720307 89720563 89721104 89721615 89721678 89722902 89723400 89723857 89724484 89724575 89724751 89725686 89726174 89727305 89727505 89727566 89728169 89728273 89728598 89728671 89729394 89729424 89730005 89730180 89730813 89731256 89731309 89731512 89731644 89732319 89732489 89732561 89732703 89733147 89734423 89734661 89734732 89735141 89735429 89735656 89735989 89737016 89739723 89740530 89740588 89740801 89743139 89745226 89745841 89746598 89747078 89747540 89747625 89747728 89748684 89749094 89749909 89749952 89750248 89750419 89750444 89752212 89752702 89752880 89753884 89753932 89754034 89754404 89757249 89757973 89758188 89758193 89758767 89759258 89759265 89760401 89760986 89761031 89761619 89761822 89762152 89762879 89763063 89763354 89763383 89765043 89765147 89765367 89765414 89765505 89765850 89766237 89768974 89769134 89769308 89769335 89769377 89769453 89769721 89769799 89770049 89770054 89770534 89770748 89771126 89771301 89771374 89771420 89771466 89771852 89771874 89772991 89773205 89773274 89773337 89773357 89773510 89773997 89774231 89775189 89775782 89775829 89776201 89776454 89776494 89777038 89777642 89778248 89778262 89778805 89778934 89779225 89779868 89781643 89783571 89785078 89785436 89785546 89785736 89785960 89786121 89786228 89786428 89788426 89790043 89790298 89793102 89793127 89793392 89794319 89794955 89797626 89797732 89797780 89798200 89798867 89799833 89800181 89802267 89802454 89802540 89803685 89804840 89807776 89808110 89808334 89808858 89809014 89809729 89809833 89811165 89811261 89812038 89812120 89812669 89813193 89813411 89813442 89813495 89814829 89816133 89816907 89817065 89817222 89817463 89818114 89818423 89818862 89819520 89820403 89821233 89822891 89823009 89824744 89826109 89826221 89826412 89826962 89827171 89827417 89827654 89828306 89829243 89830375 89830392 89831067 89832178 89833081 89833377 89834013 89834496 89835080 89835684 89838970 89839839 89841066 89841067 89841268 89842545 89843018 89843265 89844222 89844417 89844726 89844752 89844962 89845460 89845647 89846303 89846836 89846944 89847248 89847677 89847828 89848078 89848258 89848444 89848790 89848841 89849443 89849515 89849860 89850203 89851018 89851444 89852227 89852702 89853136 89853176 89855905 89855918 89856183 89856516 89859212 89859337 89859471 89860757 89860787 89861611 89861768 89861852 89863636 89865341 89865642 89867266 89867417 89867535 89867918 89869680 89870946 89871941 89872361 89872678 89872876 89873226 89873403 89874020 89874114 89874474 89874879 89875252 89881804 89881894 89881947 89882019 89882534 89882658 89882693 89882815 89882913 89882945 89882997 89883313 89883382 89884220 89884609 89884906 89885058 89885541 89885708 89885732 89885770 89886288 89886401 89886625 89887121 89887765 89887795 89888218 89888603 89888892 89889261 89889580 89889785 89889812 89890893 89892707 89892846 89893113 89893694 89894378 89894611 89894649 89894827 89895623 
