# Supplementary material for: A model-based approach to selection of tag SNPs
Source: BMC Bioinformatics. 2006 Jun 15;7:303. doi: 10.1186/1471-2105-7-303 (PMC1525207; doi:10.1186/1471-2105-7-303)
Supplement: Additional File 2 — Data Sets. This tar-gzipped archive includes the haplotype and genotype data sets used in this study. [file 1471-2105-7-303-S2.gz › datasets/Encode5_YRI/encode5.seq.pos]

89396195 89402965 89403621 89403651 89404010 89404188 89404380 89404494 89404646 89404921 89405043 89405422 89405471 89405670 89407132 89407160 89407585 89407663 89407881 89408153 89408446 89408497 89409101 89409129 89409173 89410010 89410318 89410333 89410450 89410580 89411155 89411256 89411462 89411916 89412082 89412270 89412384 89413408 89413727 89413816 89414082 89414191 89414279 89414312 89414392 89414625 89414801 89415470 89416090 89416317 89417270 89417842 89417892 89417977 89418111 89418392 89418483 89418701 89418718 89418780 89418929 89419325 89419615 89420541 89421016 89421608 89421840 89421901 89422031 89422197 89422290 89425759 89425786 89425815 89425840 89426324 89426416 89428004 89428036 89428363 89428540 89428730 89429204 89429817 89429929 89430646 89430974 89431111 89431203 89432114 89432890 89432911 89433115 89433629 89433728 89434311 89434334 89434373 89435104 89435107 89435818 89436076 89436419 89436506 89436756 89436837 89436899 89437122 89437205 89437637 89437802 89437850 89438206 89438792 89439239 89439868 89440153 89440229 89440255 89440856 89441523 89441597 89441638 89441797 89441863 89441980 89442846 89443167 89446742 89447145 89447408 89447539 89447788 89447843 89447981 89448075 89448308 89448771 89450186 89450551 89450736 89450915 89450943 89451268 89451483 89452002 89453336 89454054 89454350 89455589 89455644 89456335 89456550 89456802 89456866 89457508 89457578 89457932 89458681 89458756 89459344 89459815 89459908 89459910 89460397 89460960 89461020 89461546 89461679 89462098 89462217 89462572 89462917 89463064 89463686 89463799 89464357 89464792 89465178 89465427 89465454 89465550 89465983 89466370 89466475 89468637 89469113 89469779 89469799 89469954 89470779 89472474 89472603 89473362 89473861 89473919 89474713 89474736 89475027 89475498 89476250 89476491 89477362 89477535 89477690 89478172 89478457 89478461 89479293 89479398 89479721 89479893 89480440 89481001 89482193 89483161 89483262 89483749 89485498 89485796 89487919 89488119 89488356 89488394 89489340 89490608 89490847 89491024 89491133 89491740 89491926 89492370 89492577 89492852 89492898 89492978 89493268 89494262 89494586 89495158 89495766 89496196 89496514 89496626 89496696 89496730 89496854 89496970 89497478 89498327 89498837 89499386 89499393 89499553 89499616 89499659 89499684 89499906 89500709 89501228 89501233 89502078 89502397 89502998 89503069 89503547 89503789 89504206 89504315 89505803 89505974 89506037 89507291 89507536 89507743 89508399 89509732 89509780 89509858 89510431 89510813 89510848 89511277 89511317 89511434 89511774 89512004 89512145 89512151 89512236 89512308 89512325 89512412 89512440 89512738 89513782 89514035 89514283 89514562 89514634 89514986 89515003 89515102 89515279 89515385 89516200 89516577 89516629 89517532 89517609 89517858 89518291 89518638 89519411 89521686 89521986 89522011 89523266 89524238 89524330 89524542 89524758 89525298 89525599 89525975 89528488 89528688 89529356 89529791 89530307 89532782 89532895 89533101 89534198 89534359 89534487 89535183 89535246 89535621 89535966 89536048 89536133 89536261 89536266 89536429 89536796 89537004 89537238 89537257 89537346 89537590 89538569 89538920 89538988 89539645 89539701 89539884 89541139 89543204 89544910 89545391 89545903 89547554 89547733 89547835 89547917 89548533 89548675 89549121 89549197 89549239 89549555 89549701 89549999 89550220 89550365 89550617 89550709 89551456 89552360 89552473 89553097 89553242 89553356 89553598 89553793 89553913 89554563 89554612 89554614 89555313 89555418 89555642 89555686 89555849 89556212 89556630 89558032 89558107 89558114 89559447 89559484 89559783 89560134 89560629 89561247 89561424 89561626 89561694 89561884 89562089 89562392 89564075 89564146 89566217 89566974 89567362 89567510 89567689 89568513 89569570 89569672 89569720 89569939 89571322 89573040 89573266 89573585 89573715 89573905 89574142 89574809 89575353 89576888 89577022 89577654 89579658 89581070 89581451 89581470 89581578 89582512 89582571 89583585 89584145 89584703 89584793 89585384 89586893 89587512 89587545 89587616 89588080 89588111 89588537 89589304 89589633 89589789 89590402 89590511 89590619 89591056 89591122 89591125 89591149 89591411 89591876 89592906 89593665 89593740 89593944 89593987 89594161 89594551 89594571 89594588 89594647 89595483 89595681 89595837 89596032 89596438 89596696 89596862 89597099 89597485 89597624 89598022 89598554 89598753 89599829 89599951 89600076 89600172 89600174 89606610 89608165 89609877 89609881 89609955 89609983 89611011 89611049 89611334 89611430 89612689 89612969 89613189 89613700 89614445 89614631 89614956 89615089 89615446 89615723 89615774 89616240 89617075 89617913 89619156 89619786 89620055 89620409 89620749 89620802 89621136 89621242 89621379 89622841 89623175 89623224 89623456 89623893 89623974 89624115 89624793 89625116 89625268 89625344 89625561 89625946 89626076 89626437 89626660 89626806 89627493 89627854 89627857 89627960 89628282 89628980 89629692 89630084 89630127 89630497 89630573 89630635 89630681 89630742 89631866 89632237 89632480 89632591 89632617 89632709 89632777 89632860 89632987 89633282 89633370 89635108 89635203 89635553 89636152 89636405 89637569 89638745 89639741 89640626 89641726 89642155 89642721 89642906 89643124 89643210 89643388 89643648 89643975 89644449 89644961 89646240 89646470 89646738 89647139 89647492 89648285 89648902 89648993 89649235 89649562 89649966 89652990 89653153 89653559 89653741 89654886 89655131 89655211 89655333 89655343 89655898 89657282 89657967 89658626 89658765 89659162 89659275 89659423 89659477 89659518 89660833 89661513 89662256 89662267 89662434 89662641 89662753 89663160 89663399 89663676 89663898 89663941 89663948 89663969 89664186 89664198 89664217 89664463 89664465 89665329 89665965 89666455 89666741 89666871 89667337 89668930 89669271 89669312 89669947 89670222 89670546 89672198 89672292 89673010 89673123 89674278 89675481 89675790 89678174 89678342 89678503 89678908 89679242 89679517 89679792 89680120 89680243 89680286 89680399 89680885 89681039 89681950 89682066 89682495 89682702 89683123 89683254 89684255 89684707 89684951 89685129 89685435 89685530 89685585 89686190 89686304 89686623 89686759 89688649 89688742 89689087 89690710 89690828 89690862 89691649 89691958 89692155 89692289 89692715 89692926 89693452 89694205 89694289 89695161 89695333 89695417 89695965 89696485 89696684 89696771 89696801 89696947 89697413 89699001 89699167 89699231 89699366 89699840 89700034 89700633 89702161 89702162 89702405 89704417 89704592 89706820 89707152 89707282 89708077 89708701 89709331 89709788 89710275 89710834 89710839 89710927 89711017 89711141 89711291 89711397 89711421 89711579 89711727 89712215 89712273 89712305 89712635 89712981 89713110 89713230 89713610 89713906 89714576 89714873 89716359 89716811 89717355 89717753 89719855 89720307 89721104 89721191 89722902 89723236 89723612 89723659 89723773 89723857 89724101 89724575 89725686 89726174 89726636 89727305 89727505 89727566 89728003 89728169 89728273 89728669 89728671 89729300 89729394 89729703 89730766 89730813 89731644 89732129 89732319 89732489 89732561 89732812 89733147 89733677 89733771 89734388 89734423 89734661 89734732 89734772 89735141 89735429 89735656 89736769 89737016 89737766 89738024 89739102 89739642 89739723 89740396 89740801 89740815 89741642 89742073 89742602 89743091 89743771 89743820 89744455 89745273 89745841 89745956 89746543 89746598 89747508 89747540 89747586 89747625 89747728 89748684 89749094 89749844 89749909 89749952 89750099 89750419 89750444 89750474 89751163 89751488 89751679 89751819 89752702 89753668 89753671 89753779 89753884 89753905 89753932 89754404 89755414 89756998 89757061 89757423 89757973 89758391 89758767 89759082 89759265 89759529 89759648 89759865 89760401 89760808 89760986 89761619 89761822 89762879 89763354 89763605 89765043 89765147 89765414 89765505 89765635 89765850 89765982 89766443 89768932 89768974 89769134 89769308 89769721 89769799 89769991 89770049 89770055 89770351 89770534 89771126 89771374 89771852 89773274 89773510 89773606 89773997 89774520 89774984 89775189 89775639 89775782 89775829 89776061 89776201 89776275 89776388 89776454 89777050 89777642 89777891 89778262 89778366 89778805 89778934 89779225 89779607 89779644 89779868 89780226 89780280 89782323 89782437 89783573 89785017 89785078 89785546 89785736 89786121 89786228 89786428 89786574 89790298 89791442 89793102 89793392 89794319 89794818 89794955 89795230 89795715 89797626 89797732 89797780 89798097 89798200 89798610 89798867 89802157 89802370 89802454 89802528 89802898 89803267 89803685 89804913 89806640 89807413 89807776 89808334 89808832 89808858 89809014 89809167 89809598 89809729 89809833 89809988 89811261 89811334 89812120 89812669 89813199 89813411 89816133 89816669 89816907 89817222 89817463 89818110 89818114 89818423 89818862 89820403 89821233 89821666 89822718 89823009 89824744 89825158 89826221 89826412 89826681 89826962 89827654 89827863 89828306 89829247 89830375 89830392 89831067 89831275 89832178 89833081 89833377 89834013 89834496 89835080 89835684 89836320 89838970 89839610 89839839 89840840 89840921 89841066 89841067 89841268 89841611 89842545 89843018 89843265 89844222 89844275 89844616 89844726 89844962 89845355 89845460 89845582 89845647 89846303 89846944 89847248 89847611 89847828 89848078 89848258 89848444 89849109 89849515 89849860 89851018 89852589 89853176 89856183 89859212 89859337 89859471 89860757 89860787 89861611 89861768 89861852 89866113 89866174 89867266 89867535 89869680 89871941 89872678 89872876 89873226 89873403 89874020 89874114 89874211 89874474 89874879 89875252 89881557 89881637 89881894 89881947 89882614 89882693 89882815 89882913 89882958 89882997 89884220 89884609 89884906 89885228 89885541 89885631 89885708 89885770 89886035 89886288 89886401 89886625 89887121 89887765 89888071 89888218 89888892 89889261 89889279 89889785 89889812 89889891 89890893 89892707 89892846 89893113 89893686 89894378 89894611 89894649 89894827 
