# Supplementary material for: A model-based approach to selection of tag SNPs
Source: BMC Bioinformatics. 2006 Jun 15;7:303. doi: 10.1186/1471-2105-7-303 (PMC1525207; doi:10.1186/1471-2105-7-303)
Supplement: Additional File 2 — Data Sets. This tar-gzipped archive includes the haplotype and genotype data sets used in this study. [file 1471-2105-7-303-S2.gz › datasets/Encode6_CEU/encode6.seq.pos]

126135436 126135873 126136752 126136763 126137303 126137646 126137953 126138010 126138183 126138418 126139234 126139284 126139923 126140034 126140238 126140876 126140959 126141898 126142241 126142553 126142651 126142879 126143447 126144576 126145143 126145245 126145341 126145442 126145591 126145752 126145919 126146153 126146565 126147290 126147412 126147537 126147956 126148263 126149346 126149549 126149843 126151452 126151545 126151621 126151726 126152390 126153323 126153501 126153723 126153889 126153893 126155261 126156025 126156066 126156196 126156774 126157160 126159915 126160237 126160672 126160729 126160989 126161012 126161978 126162422 126162532 126162718 126163306 126163622 126163795 126164339 126164579 126164968 126165018 126165818 126166181 126166200 126166547 126167152 126167652 126168412 126169080 126169085 126169700 126169738 126169747 126169911 126170137 126170278 126170720 126171162 126171359 126172946 126174361 126175044 126175622 126176168 126178670 126179845 126180715 126181108 126181849 126182680 126182889 126182896 126183369 126185190 126186025 126186057 126188559 126188600 126188626 126188978 126189293 126189589 126190619 126191144 126191482 126192164 126192248 126192340 126192559 126193585 126193685 126193904 126194014 126194093 126194662 126195122 126195444 126195547 126196132 126196834 126196944 126197092 126198181 126199146 126199276 126199952 126200442 126200718 126200842 126200864 126200969 126201408 126201615 126201720 126201783 126201976 126202545 126202778 126203233 126203386 126204166 126204264 126204409 126205333 126207271 126207964 126208188 126208540 126208845 126208878 126209235 126209949 126210323 126210702 126210883 126211891 126211960 126212034 126212091 126212166 126212185 126212188 126212605 126212754 126212934 126214594 126216607 126217109 126218608 126218641 126218934 126219337 126219541 126226976 126227302 126227785 126228323 126228327 126228463 126228681 126229248 126229516 126229539 126229875 126229901 126230582 126230855 126231429 126231887 126232335 126234989 126235122 126235493 126235504 126235797 126236335 126236354 126236807 126238597 126238666 126238765 126239803 126240044 126240544 126240690 126241338 126241514 126241599 126241722 126242024 126242727 126243311 126243520 126243879 126244090 126245140 126245141 126245303 126245435 126245872 126246039 126246110 126246162 126246282 126246567 126246861 126246954 126247171 126247251 126247361 126247408 126247523 126247646 126247662 126248341 126248489 126248571 126248705 126249031 126249066 126249354 126249521 126249997 126250224 126250297 126250377 126250467 126250535 126250725 126250820 126250912 126251101 126251149 126251190 126251270 126251303 126251667 126251731 126251830 126251951 126251999 126252139 126252174 126252234 126252244 126252840 126253256 126253577 126253739 126254272 126254427 126254724 126255856 126256960 126257258 126257951 126258009 126258697 126258942 126261345 126262047 126262192 126262410 126262502 126262900 126263021 126263143 126264183 126264745 126265374 126265598 126265752 126265805 126266176 126266486 126266552 126266607 126266676 126267012 126267166 126267766 126267839 126268403 126269191 126269393 126269631 126269913 126269963 126270795 126271113 126271141 126271238 126271551 126271646 126271751 126272199 126272215 126272481 126272699 126272969 126273324 126273450 126273659 126273664 126273954 126274371 126274467 126274605 126275007 126275127 126275550 126275720 126275756 126276105 126276310 126276415 126276458 126276827 126276946 126278505 126279350 126280932 126281163 126281542 126282179 126282535 126282556 126282901 126283491 126283745 126284927 126284959 126285136 126285247 126285546 126285656 126285954 126286055 126287300 126287697 126288660 126289283 126289975 126290607 126291382 126292235 126292377 126292628 126293177 126293457 126294155 126294838 126294903 126294933 126295435 126295570 126296601 126297350 126298278 126298532 126300039 126300299 126301540 126301551 126303089 126303329 126303455 126304304 126304544 126304811 126305845 126306632 126306970 126307112 126307458 126308017 126308189 126308239 126309551 126310954 126310955 126311454 126312684 126312738 126313286 126313471 126314941 126315050 126315465 126315482 126315739 126316138 126316733 126319425 126320077 126320686 126321305 126322136 126325158 126325286 126326059 126326770 126327004 126327091 126327989 126329467 126329687 126330708 126331448 126334419 126334445 126334590 126334596 126334991 126336273 126336714 126338752 126339326 126340293 126340345 126341616 126341747 126342146 126342850 126343431 126344434 126344675 126345159 126345436 126346076 126346146 126346510 126346513 126346653 126346665 126346702 126346959 126347323 126347368 126348976 126349220 126349452 126350106 126350523 126350659 126350665 126351595 126352311 126353072 126353800 126354146 126354413 126355025 126355426 126356478 126356830 126356984 126357430 126357886 126357963 126360882 126361133 126361221 126361362 126361429 126362088 126362146 126363133 126364527 126364758 126365101 126365426 126365496 126365695 126366564 126369145 126369859 126370124 126370454 126370829 126370877 126373598 126373833 126377336 126377690 126378954 126378973 126379181 126380103 126380712 126380955 126381047 126381090 126381599 126381791 126381955 126382360 126382790 126383058 126384111 126384138 126388754 126388889 126388996 126389678 126389929 126390444 126390446 126390508 126391884 126391952 126392110 126392908 126393932 126394659 126395253 126395275 126395535 126395579 126396265 126396524 126396540 126396630 126397215 126397329 126397545 126397658 126397790 126398411 126399023 126399228 126399554 126399575 126399726 126399936 126400247 126400771 126401258 126401505 126401533 126401860 126402583 126403052 126403227 126403880 126404156 126404368 126404710 126405019 126405087 126405384 126405937 126406140 126406590 126406654 126407660 126408544 126409142 126409793 126410536 126410546 126410718 126411640 126411643 126411729 126412462 126412681 126413551 126414319 126414553 126415198 126415871 126415999 126416369 126416556 126416887 126417685 126417805 126418785 126419077 126419168 126419930 126420526 126420714 126421253 126421529 126421777 126421936 126422139 126422236 126422394 126423710 126424481 126424600 126424847 126425082 126425101 126425523 126426018 126426637 126427745 126428030 126428157 126428242 126428250 126428417 126429225 126429639 126430522 126430679 126430742 126430895 126431082 126431465 126431540 126432360 126432792 126433014 126433921 126434953 126435116 126435518 126435705 126436191 126436454 126436735 126436788 126436899 126436944 126437995 126438847 126438939 126438967 126439277 126439708 126439850 126440065 126440208 126440364 126440400 126440502 126440578 126440699 126441132 126441493 126441622 126441644 126441803 126442118 126442224 126442291 126442336 126442719 126443560 126443783 126444026 126444969 126445195 126445391 126445881 126445940 126446382 126448343 126448411 126448958 126449288 126449733 126451034 126451181 126451186 126451285 126452042 126452678 126453112 126453341 126454369 126454416 126454938 126455169 126455232 126455487 126456700 126457593 126457690 126457705 126457792 126458226 126458912 126459577 126459746 126459820 126461501 126462747 126463230 126464796 126464857 126464983 126465354 126466627 126466939 126466940 126467039 126467184 126467633 126467741 126467964 126468638 126469218 126469309 126469633 126469679 126469705 126469913 126470557 126470620 126471011 126471020 126471068 126471609 126472865 126472927 126473362 126473396 126473495 126473675 126473914 126474081 126474145 126476021 126476618 126476649 126476787 126477117 126478301 126479023 126479055 126479193 126479242 126479303 126480450 126480985 126481380 126481592 126481603 126481862 126481932 126481952 126482594 126482960 126483173 126483228 126484093 126484282 126484980 126485040 126485517 126485641 126486173 126486242 126486622 126487392 126487433 126487502 126488639 126489277 126490298 126491016 126491477 126491509 126492147 126492441 126493079 126495087 126495110 126495118 126495317 126495563 126496780 126497413 126497909 126498145 126498315 126498664 126498717 126498749 126499677 126499999 126500197 126500489 126502302 126502754 126502859 126503147 126503563 126504542 126506557 126506783 126508276 126509911 126510654 126511511 126511816 126512735 126513117 126513230 126513675 126513780 126516022 126516557 126516649 126516758 126516781 126516977 126517028 126517245 126517457 126517517 126517934 126518010 126518669 126519523 126521047 126521521 126523687 126523807 126523877 126524127 126524494 126524535 126524594 126524624 126525243 126527339 126528186 126528429 126528531 126528900 126529323 126529929 126529939 126530217 126530618 126531002 126531044 126531101 126531155 126531495 126532105 126532871 126532934 126534749 126537649 126538131 126539049 126539431 126539647 126540624 126541327 126541584 126542779 126543378 126544335 126545238 126545480 126546395 126547013 126547027 126547087 126547145 126547446 126547448 126548019 126549793 126551244 126551326 126551665 126552076 126552153 126552222 126552469 126552655 126552699 126552771 126552962 126553344 126553365 126553922 126553945 126554474 126555080 126555188 126555444 126555503 126555576 126555745 126555871 126556146 126556216 126556367 126556576 126556830 126557687 126558166 126558621 126559054 126559143 126559235 126559458 126559507 126559562 126560053 126560464 126560513 126560709 126560726 126560855 126561114 126561255 126561284 126561316 126561417 126561442 126561485 126561909 126562171 126562258 126562467 126562474 126562919 126562978 126563030 126563379 126563529 126563972 126564004 126564825 126566603 126566788 126569746 126569948 126570635 126570644 126571360 126571490 126572150 126572183 126572397 126572704 126573078 126573085 126573288 126573528 126573590 126573872 126574177 126574697 126575125 126575283 126575961 126576140 126576251 126576311 126576974 126577203 126577479 126578062 126578546 126579748 126579751 126579770 126580161 126580831 126581208 126581303 126582035 126582041 126583918 126584051 126584580 126584897 126587152 126587296 126588382 126588437 126588810 126589734 126590011 126591102 126592796 126593202 126593462 126593697 126593707 126594102 126594266 126594424 126594501 126594556 126594797 126595185 126595503 126596325 126596861 126599365 126599435 126600485 126600642 126600732 126600872 126600905 126600961 126601301 126601628 126601891 126602130 126602250 126602368 126603202 126603720 126603884 126604983 126605239 126605267 126606039 126606165 126606421 126607315 126607490 126607567 126607735 126608493 126609276 126609394 126609737 126609891 126610053 126610531 126610878 126610918 126611090 126611134 126611264 126611565 126612247 126612618 126613328 126613622 126613725 126614519 126614582 126614785 126615285 126615810 126616019 126616381 126616707 126616840 126623486 126623514 126625520 126625952 126626336 126626629 126626648 126626707 126626749 126626775 126627184 126628448 126628627 126628884 126629113 126629225 126629282 126630765 126631815 126632577 
