# Supplementary material for: A model-based approach to selection of tag SNPs
Source: BMC Bioinformatics. 2006 Jun 15;7:303. doi: 10.1186/1471-2105-7-303 (PMC1525207; doi:10.1186/1471-2105-7-303)
Supplement: Additional File 2 — Data Sets. This tar-gzipped archive includes the haplotype and genotype data sets used in this study. [file 1471-2105-7-303-S2.gz › datasets/Encode6_YRI/encode6.seq.pos]

126135436 126135873 126136752 126137303 126137646 126137953 126138010 126138192 126138337 126138418 126138962 126139234 126139284 126139923 126140011 126140034 126140157 126140238 126140959 126141073 126141898 126141972 126142241 126142553 126142879 126143278 126143447 126143840 126143901 126144021 126145245 126145341 126145442 126145591 126145919 126145978 126146153 126147537 126147655 126147956 126148197 126148263 126148356 126148441 126148558 126149011 126149081 126149549 126149740 126149843 126151545 126151621 126151726 126152390 126153323 126153501 126153723 126153889 126153893 126154680 126155261 126156278 126156774 126159986 126160729 126160841 126160989 126161511 126161978 126162422 126162573 126162718 126163306 126163559 126163622 126163795 126164339 126164579 126164774 126164968 126165504 126165818 126166547 126167152 126167652 126167679 126168412 126169085 126169700 126169747 126169911 126170137 126170720 126171359 126171544 126171595 126172228 126172375 126172590 126172946 126174062 126174361 126175044 126175612 126175622 126175702 126176061 126176201 126176365 126178670 126178847 126179457 126179845 126180215 126180713 126181182 126181849 126182680 126182889 126183369 126184015 126184504 126184872 126185120 126186025 126187623 126188559 126188600 126188626 126188699 126188856 126188978 126189293 126189589 126190619 126191144 126192248 126192340 126192559 126193189 126194014 126194093 126194163 126194662 126195122 126195444 126195547 126196132 126196488 126196834 126196944 126197845 126199075 126199169 126199276 126199952 126200442 126200969 126201013 126201408 126201615 126201720 126201844 126201976 126202545 126203386 126204166 126204264 126204345 126205753 126206153 126207233 126207271 126207964 126208188 126208287 126208540 126208845 126208878 126209235 126209949 126210140 126210196 126210323 126210325 126210702 126211879 126211891 126211960 126211961 126212034 126212185 126212633 126212754 126214191 126214559 126214594 126215277 126216303 126216607 126217109 126218093 126218548 126218641 126219461 126219541 126223660 126225355 126225680 126225934 126225966 126227302 126227923 126228463 126228617 126228681 126229248 126229539 126230495 126230855 126231136 126231955 126233699 126233853 126233908 126233982 126234989 126235122 126235352 126235493 126235504 126235797 126236354 126236442 126236579 126236807 126238343 126238765 126238789 126240044 126240544 126240690 126241338 126241514 126241722 126242296 126242486 126242555 126242727 126243168 126243311 126243879 126244090 126244971 126245175 126245277 126245435 126245595 126246039 126246110 126246162 126246567 126246861 126246954 126247171 126247251 126247361 126247408 126247523 126248489 126248571 126248642 126248705 126249031 126249045 126249066 126249328 126249521 126249997 126250297 126250467 126250535 126250725 126250820 126250912 126251101 126251149 126251190 126251229 126251262 126251270 126251303 126251518 126251667 126251768 126251830 126251999 126252139 126252174 126252234 126252244 126252840 126253577 126253739 126254029 126254272 126254427 126255966 126256960 126257258 126257866 126257951 126258009 126258441 126259367 126260508 126260509 126262047 126262192 126262383 126262410 126262502 126262753 126262900 126263021 126263071 126263143 126264183 126264745 126264867 126265374 126265598 126265699 126265805 126266176 126266486 126266552 126266605 126266607 126266676 126267012 126267202 126267766 126267839 126269191 126269393 126269913 126269963 126270702 126270795 126270800 126270876 126271113 126271141 126271238 126271646 126271751 126272215 126272481 126272699 126272969 126273183 126273324 126273450 126273569 126273954 126273965 126274115 126274467 126274605 126275007 126275127 126275332 126275550 126275676 126275720 126276060 126276105 126276310 126276415 126276674 126276694 126276827 126276946 126276993 126277199 126277256 126277314 126277762 126278024 126278195 126278781 126278990 126279350 126279835 126280557 126280932 126281286 126281542 126281657 126282179 126282578 126282901 126283069 126283206 126283745 126284103 126284247 126284534 126284959 126285247 126285493 126285511 126285674 126285954 126287300 126289283 126289289 126289350 126289383 126289975 126290042 126291146 126291374 126291382 126291954 126292113 126292235 126292377 126292500 126292628 126292733 126293030 126293457 126293630 126294155 126294180 126294255 126294903 126294933 126295057 126295435 126296119 126296601 126297652 126298276 126298500 126298532 126300039 126300299 126300389 126301073 126301540 126301551 126301988 126302082 126302737 126302952 126303089 126303455 126303612 126304304 126304811 126304902 126305059 126305845 126306771 126306970 126307112 126307307 126307454 126307639 126308017 126308189 126308899 126309551 126310274 126310627 126310780 126311454 126312449 126312620 126312738 126312813 126313045 126313092 126313286 126315050 126315361 126315465 126316733 126318868 126319620 126320077 126321251 126321607 126322136 126322567 126322680 126323002 126324006 126324590 126325286 126326646 126327004 126327051 126327091 126327989 126329467 126329479 126329687 126330070 126330708 126331143 126331448 126331702 126332186 126334445 126334596 126335066 126335111 126335448 126335950 126336063 126336140 126336273 126336801 126337531 126337872 126338695 126338746 126338752 126339326 126340293 126340345 126340903 126341616 126341747 126342850 126342969 126343431 126344425 126344434 126344675 126345436 126346076 126346175 126346513 126346653 126346702 126346959 126347195 126347323 126347368 126348976 126349220 126349452 126350106 126350659 126351595 126352311 126352974 126353072 126353800 126355313 126355426 126355427 126355732 126356478 126356830 126357963 126360845 126361115 126361133 126361221 126361429 126362088 126362432 126363133 126364527 126365072 126365101 126365374 126365496 126365695 126366312 126366564 126367987 126369145 126369859 126370124 126370454 126371240 126371631 126371699 126374036 126374211 126374218 126374876 126377336 126377687 126377690 126378486 126378534 126378973 126379262 126379483 126379785 126380103 126380955 126380957 126381047 126381090 126381955 126382360 126382752 126382790 126383021 126383058 126383147 126383459 126384111 126384649 126384807 126386516 126386723 126388754 126388889 126389678 126390270 126390444 126390446 126391884 126391952 126392110 126392908 126393932 126394659 126395253 126395275 126395535 126395579 126396524 126397215 126397329 126397545 126397658 126397790 126398489 126399023 126399182 126399228 126399426 126399663 126399936 126400247 126400262 126400771 126401533 126401553 126401832 126401860 126402422 126402797 126402997 126403052 126403300 126403753 126404368 126404586 126405022 126405087 126405937 126406654 126406768 126409142 126410222 126410509 126410546 126411224 126411385 126411640 126411729 126412194 126412361 126412681 126413240 126414319 126415198 126416145 126416369 126416887 126417047 126417685 126417805 126418533 126418582 126418626 126418785 126419077 126419105 126419813 126420509 126420526 126421253 126421936 126422139 126422236 126422265 126422748 126423710 126423911 126424399 126424481 126424600 126424847 126425101 126425523 126425984 126426018 126426637 126427745 126428030 126428183 126428281 126428383 126428417 126429639 126430190 126430250 126430522 126430742 126431020 126431465 126431540 126432226 126432360 126432792 126433138 126433754 126433921 126434373 126434388 126434505 126434658 126435116 126435258 126435518 126435705 126436185 126436191 126436454 126436944 126437123 126437391 126438721 126438847 126438939 126439137 126439277 126439708 126439850 126440065 126440364 126440400 126440502 126440514 126440578 126440699 126440813 126441132 126441622 126441644 126441741 126441803 126442118 126442224 126442291 126442336 126442719 126443560 126443605 126443783 126444026 126444558 126444969 126445195 126445391 126445513 126445881 126445940 126446382 126448343 126448958 126449009 126451034 126451181 126451186 126451222 126451285 126451903 126453112 126453341 126454369 126454416 126455047 126455169 126455198 126455232 126456700 126457195 126457593 126457690 126457792 126457926 126458226 126458912 126459577 126459746 126459820 126459974 126460408 126460622 126460709 126460753 126461668 126462747 126463230 126464796 126464857 126465063 126465217 126465354 126466071 126466627 126466939 126466940 126467039 126467184 126467633 126467741 126467964 126468638 126469190 126469218 126469309 126469507 126469679 126469705 126469913 126470557 126470620 126471006 126471011 126471020 126471068 126471609 126473396 126473495 126473675 126473914 126473960 126474081 126474145 126474206 126475007 126475502 126476021 126476091 126476618 126476649 126476787 126477117 126477167 126478301 126478693 126479023 126479055 126479181 126479193 126479242 126480450 126480985 126480986 126481380 126481592 126481603 126481952 126482960 126483228 126484093 126484129 126484282 126484702 126484740 126485005 126485517 126485641 126486173 126486242 126486510 126486546 126486677 126487392 126487433 126487973 126488618 126488682 126488782 126490288 126491442 126491477 126491509 126493079 126493313 126495110 126495317 126495408 126496399 126496559 126496780 126497238 126497909 126498145 126498315 126498664 126498913 126499127 126499502 126499999 126500197 126500489 126500501 126501389 126502184 126502436 126502541 126502830 126502859 126502967 126503084 126503147 126503563 126504542 126506557 126506644 126506783 126506853 126508276 126508394 126510633 126511250 126511361 126511816 126511894 126512079 126512584 126512735 126513054 126513117 126513230 126513675 126514387 126516022 126516312 126516401 126516557 126516649 126516822 126516977 126517517 126517934 126518669 126521728 126522526 126522558 126523687 126523807 126523877 126524127 126524494 126524594 126524624 126524986 126525027 126525243 126525942 126526687 126527192 126527482 126527917 126527986 126528531 126528900 126529323 126529469 126529807 126529929 126529939 126530043 126530322 126530618 126531002 126531101 126532052 126532726 126533772 126534369 126534393 126537021 126537214 126537279 126538351 126539049 126539276 126539647 126540062 126540624 126540688 126540765 126541327 126541388 126541584 126542779 126543050 126543378 126544335 126545238 126545434 126546281 126546495 126547013 126547027 126547028 126547087 126547145 126547305 126547448 126547894 126548019 126549511 126549793 126549903 126550071 126550254 126550607 126551244 126551326 126552076 126552469 126552699 126552771 126552973 126553028 126553344 126553922 126554361 126554474 126555188 126555503 126556216 126556830 126557416 126558621 126558628 126558735 126558866 126559054 126559458 126559507 126559562 126559739 126560053 126560464 126560709 126560726 126560776 126560855 126561114 126561417 126561485 126561534 126561559 126562171 126562258 126562286 126562474 126562709 126562919 126563972 126564004 126564613 126565857 126566603 126569948 126570136 126570163 126570283 126570511 126570635 126570644 126571279 126571360 126571391 126571490 126572183 126572397 126572704 126573078 126573085 126573590 126573856 126573872 126574177 126574404 126574616 126575010 126575125 126575447 126575961 126576311 126576974 126577203 126577400 126577967 126578062 126578392 126578546 126579748 126579751 126579770 126580155 126580199 126580831 126581208 126581262 126581303 126581745 126582035 126583784 126583918 126587152 126587296 126588437 126588810 126589641 126589734 126590565 126590934 126591102 126593460 126593584 126593719 126594102 126594360 126594556 126594797 126595503 126596325 126596731 126596861 126598254 126598339 126600010 126600485 126600642 126600872 126600961 126601301 126601442 126601628 126602130 126602250 126602368 126603019 126603720 126603884 126604983 126605016 126605123 126605239 126605267 126606421 126606676 126607011 126607327 126607490 126608377 126609276 126609394 126609806 126609891 126610053 126610531 126610918 126611134 126611264 126611565 126611895 126612247 126613622 126614461 126614582 126615285 126615810 126616019 126616405 126616707 126616840 126616860 126623514 126626336 126626629 126626648 126626707 126626749 126626775 126627184 126628627 126629225 126630158 126630765 126631815 126632577 
