# Supplementary material for: A model-based approach to selection of tag SNPs
Source: BMC Bioinformatics. 2006 Jun 15;7:303. doi: 10.1186/1471-2105-7-303 (PMC1525207; doi:10.1186/1471-2105-7-303)
Supplement: Additional File 2 — Data Sets. This tar-gzipped archive includes the haplotype and genotype data sets used in this study. [file 1471-2105-7-303-S2.gz › datasets/Encode7_CEU/encode7.seq.pos]

118770672 118771871 118772769 118774152 118775387 118775474 118776166 118776307 118776531 118776959 118777174 118777357 118777390 118777798 118778179 118778521 118779639 118779755 118779952 118780214 118780277 118780926 118781191 118781497 118781942 118782348 118783286 118784488 118785157 118785349 118785384 118785756 118785991 118786001 118786624 118786674 118786908 118787408 118787425 118787482 118788242 118788412 118788444 118788608 118789029 118789126 118789904 118790056 118790345 118791039 118791072 118791540 118791725 118791845 118792240 118793175 118793309 118793662 118794046 118794361 118794883 118795276 118795503 118795540 118795972 118796100 118796767 118796880 118797511 118797532 118798343 118798772 118798991 118799332 118799522 118799709 118800294 118800627 118800761 118800944 118802166 118802639 118802950 118802975 118803342 118803533 118803835 118804370 118805267 118805734 118806763 118806841 118807232 118808151 118808177 118808441 118809101 118809675 118810311 118810417 118812657 118812895 118812915 118812921 118814292 118815919 118816314 118816990 118817158 118818481 118818642 118819435 118819613 118819649 118819924 118820000 118820033 118820088 118821362 118821936 118822960 118822974 118823580 118826540 118828064 118829210 118830165 118832123 118834076 118834163 118835718 118837665 118837796 118838034 118838454 118838496 118839800 118839811 118840078 118842125 118842230 118843017 118843854 118844484 118844636 118844745 118845711 118846732 118847876 118848484 118849217 118852300 118853155 118854251 118855427 118855913 118855957 118857148 118857934 118858040 118858112 118858173 118858516 118859397 118859612 118860215 118860297 118860472 118861085 118861431 118861893 118862225 118862299 118862636 118862663 118863168 118863340 118864559 118864780 118865816 118865955 118865982 118866273 118866945 118867189 118867206 118867499 118867953 118868384 118868436 118868687 118869155 118869179 118869512 118869683 118869701 118869779 118869784 118870407 118870502 118871467 118871688 118871700 118871835 118871838 118872348 118872734 118872800 118873149 118873276 118873367 118873833 118874215 118874265 118874729 118875473 118875837 118876367 118876561 118876673 118878309 118878496 118878600 118878900 118879095 118879286 118879574 118879775 118880036 118881049 118881380 118881686 118882126 118882416 118882587 118882647 118882657 118882733 118884655 118887517 118889475 118889759 118889882 118891068 118891222 118891285 118891368 118892913 118893390 118893413 118895502 118895582 118895682 118896105 118896585 118897516 118897569 118897666 118898224 118898284 118898479 118898968 118899267 118899505 118899583 118899598 118899983 118900789 118901514 118901562 118902771 118903129 118908610 118909776 118910104 118910475 118915107 118915355 118916013 118916619 118917783 118917973 118918740 118919923 118920936 118925821 118925941 118926325 118926627 118926888 118927072 118927928 118928038 118928156 118928238 118929519 118929576 118929627 118929894 118930599 118931118 118931592 118934566 118936834 118939964 118939973 118941017 118942053 118944594 118944750 118945130 118945685 118947572 118947617 118948738 118950831 118952127 118952887 118953379 118953719 118953734 118953756 118955359 118955886 118956200 118956996 118957750 118958005 118959032 118960880 118961565 118963864 118964347 118964635 118965238 118967445 118967578 118967596 118967788 118969151 118969369 118969638 118972362 118973049 118973517 118973699 118974061 118974265 118974473 118974561 118974920 118975259 118975375 118975545 118975726 118977552 118978013 118978115 118978260 118980315 118980407 118980604 118981021 118981171 118981226 118981439 118983163 118983675 118984694 118985503 118986329 118986865 118988348 118991093 118991504 118991598 118992729 118994271 118994564 118995042 118995540 118995750 118996623 118999908 119001917 119002784 119004046 119004134 119005274 119005348 119005688 119005907 119006020 119007139 119007506 119007780 119007945 119008092 119008575 119010960 119015122 119015395 119016109 119016725 119017352 119017709 119020305 119020686 119020842 119021287 119021841 119022619 119024069 119024864 119025197 119025376 119025504 119027996 119028331 119030129 119031165 119031688 119034837 119035784 119035841 119036156 119036803 119038531 119038581 119038665 119038792 119038816 119038909 119039358 119040606 119040973 119041108 119041355 119041505 119042003 119043761 119044222 119044233 119045668 119045945 119046935 119047654 119047756 119047897 119048535 119049416 119050582 119051507 119051610 119052046 119052095 119052335 119055115 119055701 119056873 119057781 119059669 119059794 119060628 119060909 119061234 119061618 119061995 119062476 119062800 119062896 119062934 119063056 119063353 119063432 119063553 119063639 119064022 119064349 119064793 119065377 119067127 119067765 119067824 119068115 119068838 119069666 119069722 119069824 119070567 119070698 119072055 119072583 119072838 119073007 119073458 119074396 119074409 119074933 119075850 119075875 119076667 119076997 119078123 119078625 119081157 119081412 119081489 119082089 119082184 119083485 119083642 119084538 119084643 119084735 119084771 119084808 119085287 119085448 119085715 119086249 119088153 119089990 119090005 119090211 119090513 119091272 119091878 119094856 119095636 119095973 119096221 119097025 119097505 119099328 119099509 119100669 119100908 119103175 119103653 119103868 119105576 119107046 119107912 119108011 119108091 119110378 119110884 119112531 119112800 119112896 119112926 119113620 119113691 119117170 119117596 119117633 119118686 119119731 119119764 119119784 119120019 119120745 119121060 119121090 119121827 119122337 119122572 119122620 119123282 119123298 119123381 119123594 119124019 119124097 119124120 119124190 119124957 119125865 119125893 119126122 119126269 119127900 119130633 119131077 119132351 119135057 119135354 119135600 119135645 119135648 119135814 119136021 119136052 119136147 119136206 119136259 119136603 119136737 119138472 119142985 119147843 119148213 119148646 119148814 119148858 119148886 119149311 119149586 119150867 119151499 119152756 119153644 119154085 119154422 119154591 119156427 119156531 119156663 119157566 119158031 119158039 119162374 119162461 119163056 119163617 119163659 119163728 119163933 119163969 119164435 119164526 119164559 119164719 119166361 119170315 119170752 119170962 119170984 119171013 119171111 119171417 119171533 119171572 119171611 119171742 119172152 119173916 119174369 119174686 119174798 119175624 119175993 119176124 119176380 119178091 119178770 119179537 119180340 119181139 119181210 119181237 119181349 119181563 119181566 119181847 119181864 119182196 119182265 119182355 119182497 119182956 119182975 119183373 119183424 119183828 119184042 119185386 119185665 119185681 119185721 119186127 119186192 119187007 119187582 119187703 119188390 119189133 119189391 119189535 119189704 119190154 119191158 119191285 119192985 119194092 119194146 119194365 119194591 119194923 119195061 119195170 119195177 119195415 119195482 119195499 119196613 119196851 119198175 119198327 119198593 119198603 119199854 119200003 119202654 119204815 119206616 119206710 119207528 119207553 119208175 119210073 119210140 119210382 119212297 119212500 119213444 119214344 119214748 119214796 119216063 119217078 119217492 119219281 119220874 119221444 119221595 119225100 119226068 119226374 119226928 119227645 119228062 119228390 119229081 119230837 119232321 119232828 119232879 119233052 119233467 119235820 119237282 119238311 119238866 119242840 119248762 119249167 119250499 119250562 119250870 119252095 119252874 119253010 119254722 119257016 119257576 119258507 119259031 119259848 119260045 119261088 119261210 119261242 119265917 119266252 119266878 119267133 119268347 119268705 119268756 119268805 
