# Supplementary material for: A model-based approach to selection of tag SNPs
Source: BMC Bioinformatics. 2006 Jun 15;7:303. doi: 10.1186/1471-2105-7-303 (PMC1525207; doi:10.1186/1471-2105-7-303)
Supplement: Additional File 2 — Data Sets. This tar-gzipped archive includes the haplotype and genotype data sets used in this study. [file 1471-2105-7-303-S2.gz › datasets/Encode7_YRI/encode7.seq.pos]

118770628 118770672 118771871 118772650 118772769 118774152 118775474 118775895 118776166 118776307 118776531 118776593 118776959 118777174 118777390 118777798 118777843 118778179 118778521 118778879 118779053 118779628 118779639 118779755 118780214 118780741 118781141 118781191 118781497 118781512 118781942 118782348 118783286 118783550 118784029 118784331 118784427 118784488 118785038 118785157 118785335 118785340 118785349 118785756 118785991 118786001 118786624 118786908 118787408 118787482 118787842 118788242 118788348 118788412 118788444 118788608 118788645 118788901 118788930 118789029 118789126 118789663 118789904 118790056 118790345 118791072 118791540 118791725 118791845 118791848 118791925 118792240 118793175 118793309 118793662 118794361 118794883 118795276 118795376 118795503 118795540 118795972 118795991 118796085 118796100 118796257 118796767 118796880 118797511 118797532 118797763 118797928 118797988 118798006 118798343 118798726 118798772 118798930 118798991 118799297 118799332 118799522 118799709 118800027 118800199 118800627 118800761 118800944 118801733 118802975 118803533 118803736 118803835 118804370 118805267 118805734 118806068 118806073 118806127 118806457 118806763 118806841 118807232 118807690 118808151 118808177 118808242 118808379 118808441 118808462 118808961 118809101 118809490 118809675 118809802 118810237 118810311 118810417 118812057 118812657 118812690 118812915 118812921 118814292 118815327 118815375 118815625 118815919 118816271 118816275 118816314 118816552 118816628 118816990 118817009 118817385 118817591 118817658 118818481 118818527 118818642 118819249 118819435 118819613 118819784 118820000 118820033 118820088 118820985 118821042 118821362 118821701 118821903 118822893 118823406 118823802 118824078 118824192 118826540 118828064 118829159 118829609 118829938 118830165 118830895 118831480 118831537 118831789 118832123 118832674 118832835 118833495 118834163 118835059 118835300 118835718 118836577 118836808 118836915 118837102 118837665 118837796 118838034 118838454 118839800 118839811 118840078 118842125 118842230 118843017 118843854 118844484 118844636 118844745 118845711 118846732 118847876 118848382 118848484 118848561 118849217 118849692 118850379 118852219 118852300 118853095 118853155 118854135 118854832 118854993 118855360 118855427 118855913 118857148 118858040 118858112 118858161 118858173 118858516 118858721 118859397 118859612 118860297 118860472 118861085 118861893 118862225 118862299 118863168 118863210 118863340 118864559 118864562 118865564 118865816 118865848 118865955 118865982 118866273 118866945 118867206 118867276 118867499 118867953 118868384 118868436 118868687 118869155 118869179 118869512 118869683 118869779 118869784 118870300 118870407 118870502 118871467 118871688 118871700 118871835 118871838 118872348 118873149 118873276 118873282 118873367 118873419 118873833 118874215 118874265 118874729 118874952 118875058 118875473 118875837 118876367 118876374 118876561 118877743 118878309 118878496 118878600 118878756 118879095 118879286 118879775 118880883 118881049 118881380 118881474 118882126 118882517 118882647 118882733 118884655 118885416 118887097 118887329 118887517 118889475 118889661 118889759 118890185 118890187 118890660 118890944 118891068 118891222 118892212 118892913 118893056 118893735 118893847 118893978 118894352 118895324 118895502 118895582 118895682 118895841 118895907 118896585 118896619 118897125 118897516 118897693 118898033 118898224 118898284 118898479 118898636 118898968 118899286 118899583 118899598 118899983 118900439 118900789 118900933 118901173 118901514 118901562 118901838 118903129 118903528 118907772 118909062 118909220 118910104 118910475 118910513 118910595 118910654 118910901 118910931 118911598 118912396 118912455 118912982 118915107 118915119 118915355 118915471 118916013 118916619 118916676 118917401 118917459 118917647 118917783 118917973 118918139 118918740 118919595 118920936 118925941 118926627 118926888 118927031 118927072 118927928 118928038 118928156 118928238 118929519 118929576 118929627 118929874 118929894 118930155 118930225 118930599 118930693 118931118 118931592 118932194 118933349 118934301 118934566 118935762 118936058 118937240 118942173 118944457 118944835 118944926 118945130 118945685 118947572 118948206 118948738 118949094 118949429 118952127 118953379 118953719 118953734 118954001 118955359 118955886 118956442 118957750 118958005 118959032 118960187 118961465 118961592 118962209 118962312 118963864 118964635 118965238 118965753 118967445 118967578 118967788 118968274 118969151 118969166 118969369 118972362 118972869 118973504 118973517 118973612 118974061 118974135 118974265 118974321 118974560 118974561 118974605 118975545 118975726 118976324 118977552 118977798 118978013 118978169 118978260 118978418 118978753 118979799 118980407 118980604 118981021 118981226 118981439 118982825 118983163 118984098 118984139 118985253 118985328 118985503 118986865 118987609 118989162 118989501 118990358 118991093 118991743 118992654 118992729 118993970 118994271 118994564 118994762 118995536 118996362 118996487 118996544 118996623 118998892 118999883 119001917 119002784 119002928 119004046 119004134 119005103 119005274 119005313 119005348 119005605 119005688 119005907 119006020 119006073 119007139 119007758 119007780 119007862 119007945 119007986 119008092 119008455 119008459 119008575 119009105 119009110 119009569 119009931 119010949 119010960 119011091 119011574 119011802 119011860 119012160 119012386 119014570 119014582 119015036 119015122 119015395 119015575 119016109 119016457 119016725 119016852 119017344 119017642 119017709 119017859 119017909 119019207 119019472 119019638 119020305 119021187 119021287 119021390 119021788 119021841 119022619 119023386 119023549 119024069 119024679 119024864 119025157 119025197 119025308 119025361 119025376 119025925 119027727 119027965 119028331 119029036 119029242 119029976 119030129 119031165 119031688 119031711 119032040 119032523 119034398 119034837 119035303 119035784 119035841 119036156 119036329 119036410 119036666 119036681 119036803 119037147 119038531 119038581 119038665 119038816 119038909 119039970 119040515 119040566 119040583 119040606 119040973 119041108 119041317 119041355 119041441 119041505 119041795 119042003 119043761 119044222 119044233 119045628 119045668 119045779 119045945 119046735 119046935 119047570 119047654 119047756 119047912 119048069 119048316 119048488 119048658 119049192 119049416 119049458 119049920 119050245 119050538 119050582 119050916 119051507 119051610 119052046 119052095 119052335 119052940 119053645 119054046 119055115 119055701 119056045 119056213 119056873 119057781 119059669 119059794 119060628 119060909 119060961 119061234 119061429 119061876 119062015 119062600 119062934 119063056 119063353 119063432 119063454 119063553 119063639 119063998 119064022 119064355 119064793 119065820 119065869 119066380 119066416 119066911 119067127 119067824 119067993 119068115 119068165 119068763 119069056 119069666 119069722 119069824 119069895 119069926 119070567 119070698 119071277 119072055 119072838 119073007 119073357 119073458 119074396 119075611 119075695 119075850 119076453 119076538 119076667 119076875 119076997 119077223 119077401 119078123 119078625 119081157 119081412 119081489 119082184 119082434 119083485 119083786 119084538 119084643 119084735 119084747 119084771 119085103 119085287 119085448 119085713 119086148 119086222 119086249 119086729 119086975 119087119 119088825 119089704 119090005 119090196 119090211 119090513 119090947 119091272 119091844 119095428 119097025 119097505 119099091 119099128 119099509 119100034 119100382 119100669 119100908 119103653 119103868 119104335 119104612 119107046 119107515 119107725 119108091 119109841 119110378 119110884 119112199 119112531 119112685 119112800 119112926 119113620 119113630 119113640 119113691 119115351 119115422 119115582 119115651 119117170 119117596 119117633 119118095 119118537 119118686 119119731 119119784 119119946 119120019 119120758 119121060 119121090 119121705 119121827 119122337 119122572 119122620 119123282 119123308 119123381 119123541 119123747 119124019 119124097 119124120 119124157 119124190 119124507 119124871 119124957 119125893 119126122 119126221 119126269 119126357 119126827 119126833 119126919 119127900 119128616 119130633 119131384 119132320 119134519 119134649 119135240 119135354 119135579 119135600 119135648 119135808 119135814 119136021 119136052 119136147 119136206 119136259 119136603 119136737 119136889 119137268 119137362 119137611 119137634 119137775 119137999 119138472 119138692 119138702 119138724 119138878 119139046 119139119 119139163 119139454 119139602 119139696 119139935 119140091 119140525 119142114 119142860 119142944 119142986 119143361 119144137 119144362 119148747 119148814 119148839 119148858 119149311 119149586 119150867 119151053 119151533 119151811 119151995 119152756 119153644 119154085 119154422 119154557 119154591 119154775 119154904 119155732 119156107 119156427 119157479 119157530 119157950 119158031 119158039 119158091 119158136 119158279 119158556 119158891 119159044 119159155 119159198 119159836 119159871 119159989 119160368 119160813 119161289 119161575 119161638 119161870 119161990 119162092 119162374 119162461 119163056 119163617 119163659 119163728 119163758 119163933 119163943 119163969 119164435 119164508 119164526 119164559 119164719 119165801 119166111 119166361 119166852 119167186 119168154 119168434 119168568 119168596 119168683 119169910 119170315 119170752 119170962 119170984 119171111 119171258 119171417 119171533 119171572 119171611 119171636 119171742 119171856 119172152 119173916 119174369 119174686 119174756 119174798 119175234 119175501 119175624 119176124 119176380 119177951 119177978 119178091 119178449 119179069 119179242 119179344 119179537 119181139 119181210 119181349 119181373 119181563 119181827 119181847 119182196 119182265 119182272 119182355 119182497 119182676 119182956 119182975 119183373 119183424 119183828 119184042 119185665 119185721 119186192 119187007 119187582 119187703 119187830 119188390 119188748 119189391 119189535 119189704 119190426 119190559 119190632 119191158 119191248 119191285 119191911 119192030 119192463 119192464 119192985 119193227 119193418 119193642 119194092 119194146 119194296 119194365 119194591 119194923 119195061 119195170 119195177 119195482 119195499 119196613 119196928 119198175 119198327 119198508 119198593 119198603 119199007 119199091 119200039 119200217 119201116 119201962 119202219 119202738 119202836 119204414 119204583 119204815 119206616 119206710 119207528 119207553 119208175 119210073 119210382 119212297 119213444 119214748 119214791 119214796 119217078 119217492 119221444 119221595 119224084 119225100 119226374 119226928 119227645 119229081 119230125 119231643 119232828 119232879 119233052 119233467 119233676 119235820 119237282 119238311 119238866 119239165 119239280 119242840 119248762 119249167 119250499 119251825 119252874 119253010 119254722 119256565 119256694 119257016 119258507 119259031 119259848 119260045 119261242 119262750 119262862 119262881 119263881 119265917 119266252 119267133 119268068 119268258 119268347 119268705 119268756 119268805 
