# Supplementary material for: A model-based approach to selection of tag SNPs
Source: BMC Bioinformatics. 2006 Jun 15;7:303. doi: 10.1186/1471-2105-7-303 (PMC1525207; doi:10.1186/1471-2105-7-303)
Supplement: Additional File 2 — Data Sets. This tar-gzipped archive includes the haplotype and genotype data sets used in this study. [file 1471-2105-7-303-S2.gz › datasets/Encode8_CEU/encode8.seq.pos]

127063383 127064473 127065745 127065748 127066554 127072737 127072749 127073243 127073416 127075774 127075795 127075892 127076254 127078611 127078936 127081808 127089841 127089921 127111402 127111604 127121439 127121593 127122604 127123756 127131210 127135293 127137031 127137482 127137704 127137761 127137944 127138425 127140902 127141029 127141259 127141423 127142032 127143713 127144236 127145157 127146148 127146409 127147272 127147554 127147586 127147596 127148434 127152086 127153647 127161414 127161948 127164067 127164174 127164971 127165214 127167190 127171406 127172000 127174606 127175184 127175306 127176612 127179375 127180830 127185617 127187325 127191961 127197312 127197627 127199394 127201716 127205852 127208636 127209145 127210183 127210856 127212447 127214866 127215076 127216901 127217932 127219972 127222061 127222170 127222819 127223002 127224427 127227755 127228545 127230123 127230348 127230992 127231205 127231320 127231463 127231648 127231716 127231799 127232055 127232183 127232630 127232907 127233675 127233732 127239124 127239282 127241000 127242043 127244241 127246773 127247972 127249267 127249301 127250597 127250686 127252322 127252953 127253494 127253519 127256675 127256991 127257537 127258112 127259006 127259613 127259797 127260086 127260847 127261176 127263116 127263901 127264161 127265577 127267197 127269132 127269451 127270385 127271909 127272370 127273044 127273266 127275440 127275632 127275735 127276225 127276467 127276815 127276965 127277329 127277503 127277770 127278693 127279066 127279379 127279926 127279968 127280339 127280381 127280569 127280638 127281222 127281899 127282338 127283555 127284025 127285597 127285781 127286058 127286689 127286808 127286850 127287531 127287619 127288386 127289189 127289333 127289475 127289756 127290591 127291073 127291393 127291796 127291971 127292877 127293209 127293230 127293579 127293759 127293909 127294178 127294339 127294947 127296226 127297713 127298812 127299336 127299994 127301019 127301795 127302331 127303137 127306539 127306822 127307322 127308985 127311512 127312041 127312100 127314958 127316910 127317354 127319485 127320183 127323793 127324236 127324274 127324418 127324894 127329643 127331645 127332141 127332197 127332318 127332879 127334578 127336077 127336152 127336176 127336438 127336579 127338100 127339613 127339654 127339790 127340865 127340926 127341575 127342984 127344047 127344579 127344792 127344971 127345601 127346456 127347253 127347711 127351625 127351983 127352338 127352543 127352553 127353726 127354712 127356538 127356727 127357768 127358170 127358304 127358354 127358397 127359381 127360262 127360751 127360774 127361933 127362766 127362854 127363634 127365964 127366348 127367316 127367361 127367854 127367871 127368052 127368065 127368165 127368479 127368530 127368688 127368797 127368906 127369435 127369490 127369521 127370016 127370270 127370872 127371964 127372116 127372169 127372760 127372854 127372992 127373007 127373036 127373252 127373454 127373810 127374273 127374341 127374375 127375182 127375247 127375813 127375921 127376129 127376973 127377101 127377137 127378702 127378751 127379343 127379558 127379837 127380705 127380752 127381181 127381671 127381880 127382409 127383764 127383856 127383878 127383931 127384758 127384854 127384882 127385090 127385141 127385280 127385303 127386183 127386246 127386256 127386515 127387126 127388951 127390220 127391389 127391470 127393555 127393742 127394551 127395122 127396004 127396476 127396792 127397202 127397232 127398523 127398811 127398833 127400154 127400810 127401232 127404801 127405620 127405913 127406732 127407183 127407882 127408469 127408682 127408762 127409511 127409699 127409749 127409775 127409805 127411497 127412097 127413069 127413224 127413340 127414376 127414829 127415036 127415709 127417214 127417385 127417435 127417438 127417484 127417492 127417651 127418547 127418922 127419203 127419236 127419404 127419479 127420415 127420629 127420983 127421378 127421921 127422088 127422246 127422670 127423415 127424392 127424549 127424709 127424841 127424907 127424998 127425374 127425887 127426485 127426633 127426877 127427343 127427410 127427779 127429056 127429157 127429348 127429358 127429864 127430327 127432363 127439846 127440254 127443622 127444582 127446096 127446957 127447185 127447287 127447584 127448170 127449004 127449236 127449338 127449383 127449390 127449459 127449471 127449532 127450120 127450195 127450353 127450643 127450683 127451193 127451378 127451867 127451913 127452059 127452185 127452322 127452455 127454031 127454092 127454171 127454294 127454667 127454702 127454822 127456882 127457425 127457668 127458415 127458609 127460666 127460930 127461282 127461338 127461597 127461663 127461952 127462010 127462920 127463560 127464153 127464235 127464245 127466254 127466416 127466516 127466794 127469066 127469165 127469511 127469976 127470232 127470374 127470380 127470513 127473307 127474049 127474105 127474134 127474573 127475436 127476338 127478047 127479822 127481188 127481254 127481578 127481697 127481769 127481848 127482079 127482285 127482546 127483754 127484235 127484292 127484464 127484600 127485325 127485673 127486881 127487325 127487343 127487594 127487597 127487655 127487675 127487960 127488161 127489018 127490027 127491224 127492105 127495710 127495849 127496182 127499994 127503451 127503563 127503764 127504952 127505498 127506049 127507016 127507143 127509154 127511684 127516014 127516271 127521569 127521588 127522450 127522495 127523857 127523958 127524564 127525650 127526020 127526031 127526086 127526214 127526487 127526650 127527268 127527729 127528593 127529181 127529237 127529611 127529627 127530355 127530479 127530703 127530862 127531709 127533425 127533582 127534378 127534661 127535831 127536406 127537301 127537306 127537737 127538464 127538498 127538515 127538873 127539205 127539299 127541016 127541515 127542533 127542701 127542838 127542878 127543324 127543612 127543997 127544618 127544735 127544791 127544800 127544919 127545285 127545693 127545698 127546664 127546718 127546805 127546916 127547500 127548363 127550280 127550400 127550441 127552784 127552796 127553048 127553225 127553426 127553609 127554095 127554258 127554308 127554697 127556274 127557817 127557901 127558697 127559918 127559971 
