# Supplementary material for: A model-based approach to selection of tag SNPs
Source: BMC Bioinformatics. 2006 Jun 15;7:303. doi: 10.1186/1471-2105-7-303 (PMC1525207; doi:10.1186/1471-2105-7-303)
Supplement: Additional File 2 — Data Sets. This tar-gzipped archive includes the haplotype and genotype data sets used in this study. [file 1471-2105-7-303-S2.gz › datasets/Encode8_YRI/encode8.seq.pos]

127063383 127064473 127068110 127072737 127072749 127073243 127075892 127076254 127078936 127079000 127079310 127079512 127080167 127080565 127081808 127082108 127082576 127084957 127087633 127091719 127093575 127107168 127107525 127108650 127111449 127111604 127113384 127114574 127117678 127120002 127120017 127121593 127122975 127123756 127125258 127126259 127131210 127131356 127131936 127132172 127132914 127133170 127135124 127135293 127135306 127137761 127137944 127138425 127140160 127140902 127141423 127142032 127143713 127143992 127144236 127144785 127145459 127145774 127146292 127147554 127147586 127149162 127151938 127152086 127152405 127153073 127153087 127153250 127153647 127161414 127164174 127164971 127165060 127165214 127165900 127167190 127171406 127172000 127174327 127174606 127175184 127175572 127176303 127180763 127180830 127181190 127182801 127186428 127187325 127188035 127191730 127197870 127198549 127201514 127204330 127209145 127210003 127210112 127210856 127212447 127213733 127213972 127214866 127215065 127216901 127217932 127221399 127221581 127222061 127222170 127222290 127222727 127222819 127223002 127223225 127223507 127223988 127224355 127224427 127225004 127225081 127227042 127227279 127228093 127228450 127228545 127229044 127230123 127231205 127231463 127231648 127232055 127232630 127232666 127232932 127232961 127233021 127233152 127233279 127233457 127233675 127233732 127233979 127235502 127236199 127236466 127236770 127238118 127238850 127239124 127239282 127239807 127240119 127241000 127241145 127241873 127242043 127242568 127243760 127243937 127244241 127244830 127245043 127246944 127247401 127247730 127247972 127249267 127249301 127250209 127250283 127250286 127250372 127250597 127250686 127250864 127251780 127252322 127252953 127253519 127253865 127256991 127257537 127258112 127258751 127259006 127259411 127259553 127259797 127260086 127261176 127262872 127263027 127263116 127264161 127265131 127265478 127265735 127266187 127267197 127267622 127269132 127269451 127269520 127270049 127270051 127270385 127271362 127271909 127272079 127272140 127272370 127272494 127272557 127272568 127272989 127273266 127274846 127275309 127275440 127275517 127276225 127276535 127276645 127276815 127276902 127276965 127277446 127277451 127277503 127279066 127279108 127279379 127279522 127279670 127279926 127279968 127280192 127280335 127280339 127280381 127280895 127280902 127281222 127281397 127281562 127281960 127282338 127283555 127284532 127284728 127285094 127285597 127286459 127286689 127286850 127286974 127287180 127287280 127287310 127287412 127287457 127288491 127289189 127289333 127289350 127289475 127289584 127289756 127290158 127290463 127290591 127290724 127290761 127290861 127291073 127291237 127291393 127291720 127291796 127291971 127292652 127292877 127293209 127293579 127293759 127293909 127295191 127296029 127296226 127297713 127298993 127299159 127299336 127299994 127300083 127301268 127301795 127301990 127302268 127302653 127305160 127305745 127306002 127306539 127307322 127308985 127309667 127311512 127313779 127314958 127316476 127316683 127316910 127317354 127319485 127320183 127321132 127321433 127321660 127323671 127323793 127324236 127324418 127324424 127324589 127325897 127326799 127327757 127328322 127329031 127329643 127330204 127330890 127331663 127331860 127332141 127332197 127332318 127332374 127332477 127332879 127333659 127333745 127334578 127336152 127336176 127336438 127336493 127336518 127336579 127336915 127336954 127337106 127337388 127337634 127338100 127338631 127339495 127339664 127339790 127340865 127340926 127341575 127342078 127342809 127342984 127344579 127344792 127344971 127345601 127347079 127347253 127347383 127347495 127347599 127347744 127347996 127349048 127351625 127351831 127352170 127352338 127352543 127352553 127352892 127352939 127354105 127354712 127355462 127355683 127355739 127355903 127356538 127357768 127357942 127358142 127358170 127358354 127358397 127358419 127359381 127359691 127360262 127360751 127360950 127361110 127361851 127361866 127361933 127362181 127362491 127362599 127362761 127362766 127362854 127363634 127365529 127365964 127367382 127367943 127368165 127368226 127368479 127368530 127368797 127368849 127368906 127369435 127369490 127369521 127369783 127370016 127370270 127370872 127370895 127371679 127371964 127372116 127372169 127372325 127372760 127372854 127372992 127373007 127373036 127373252 127373454 127374273 127374341 127374375 127374718 127374735 127375182 127375247 127375813 127375921 127376129 127377101 127377137 127378751 127379221 127379316 127379343 127379558 127379602 127379825 127380231 127381757 127383764 127383874 127383931 127384090 127384757 127384758 127384813 127384854 127384882 127385141 127385206 127385280 127385303 127385564 127385789 127385959 127386137 127386183 127386507 127386515 127387126 127388951 127389987 127390220 127391389 127391470 127392251 127392505 127393555 127393573 127393742 127393754 127393784 127393887 127394154 127394551 127396004 127396008 127396476 127396489 127396792 127397202 127397232 127397462 127398492 127398523 127398806 127398811 127398965 127400573 127401498 127405486 127405664 127405688 127405913 127406732 127406925 127407183 127407295 127407392 127407538 127407580 127408469 127408682 127408762 127409330 127409511 127409699 127409749 127409775 127409805 127411128 127411497 127411739 127411809 127411933 127412097 127412179 127412856 127413069 127413340 127414324 127414376 127415709 127417214 127417435 127417438 127417492 127417651 127418547 127418922 127418961 127418983 127419203 127419236 127419479 127419582 127419641 127419874 127420053 127420415 127420629 127420911 127420983 127421028 127421071 127421378 127421739 127422088 127422377 127422670 127423415 127423675 127423962 127424549 127424709 127424907 127424998 127425374 127425887 127426415 127426485 127426506 127426547 127426560 127426633 127426877 127426972 127427060 127427410 127427427 127427744 127427763 127427779 127428050 127429056 127429157 127429348 127429358 127430327 127432363 127433714 127435909 127437681 127437939 127439360 127439807 127439846 127440254 127442813 127442866 127442930 127444735 127447185 127447287 127447584 127448221 127449002 127449236 127449338 127449383 127449390 127449459 127449471 127450120 127450195 127450267 127450300 127450572 127450643 127450683 127451193 127451378 127451867 127451913 127452059 127452185 127452322 127452455 127452837 127453572 127454092 127454171 127454294 127454546 127454702 127454822 127455851 127456393 127456475 127456882 127457176 127457284 127457425 127457573 127457668 127458415 127458609 127460666 127460930 127461121 127461183 127461282 127461597 127461663 127461680 127461804 127461952 127462010 127462145 127462609 127463560 127463698 127464153 127464235 127464245 127464492 127466254 127466416 127466597 127466717 127466869 127467251 127467388 127467917 127468902 127468926 127469064 127469165 127469303 127469453 127469542 127469554 127469607 127469976 127470374 127470380 127470513 127470648 127470716 127470774 127470930 127473030 127473307 127474049 127474105 127474134 127474569 127474573 127475436 127476338 127477909 127478047 127479822 127479859 127481188 127481254 127481429 127481578 127481697 127481769 127482079 127482285 127482546 127483284 127483754 127484292 127484600 127485673 127486881 127487325 127487343 127487416 127487594 127487597 127487655 127487675 127487960 127488164 127489018 127490027 127492105 127500674 127503764 127504952 127505498 127506049 127507016 127507143 127511105 127511684 127514287 127514368 127521569 127521588 127522450 127522495 127522628 127523632 127523857 127523897 127523958 127524564 127525650 127526214 127526487 127526650 127527268 127528593 127528749 127529181 127529237 127530355 127530479 127530703 127530862 127531709 127533425 127533582 127534661 127535831 127536406 127537301 127537306 127538464 127538498 127538515 127538873 127539205 127539299 127539581 127542701 127542838 127542878 127543324 127543612 127543997 127544618 127544791 127545133 127545285 127545693 127545698 127546450 127546718 127547500 127548363 127550280 127550400 127550441 127553048 127553225 127554095 127554258 127554308 127554834 127556274 127557224 127557817 127557948 127558697 127559595 127559918 127559971 
