# Supplementary material for: A model-based approach to selection of tag SNPs
Source: BMC Bioinformatics. 2006 Jun 15;7:303. doi: 10.1186/1471-2105-7-303 (PMC1525207; doi:10.1186/1471-2105-7-303)
Supplement: Additional File 2 — Data Sets. This tar-gzipped archive includes the haplotype and genotype data sets used in this study. [file 1471-2105-7-303-S2.gz › datasets/Encode9_CEU/encode9.seq.pos]

38627116 38627352 38628019 38628347 38629354 38629418 38629971 38630356 38630933 38631920 38632512 38632988 38633126 38633649 38634222 38634323 38635373 38635503 38635770 38635868 38636641 38636703 38636780 38637109 38637192 38637298 38637353 38637759 38638031 38638881 38639263 38639696 38639915 38640414 38640511 38640737 38642980 38643914 38644957 38645596 38646401 38647665 38648398 38648460 38648543 38651009 38651603 38651650 38652772 38653395 38653720 38653784 38656440 38657759 38658287 38658708 38664600 38664914 38665006 38665584 38666068 38666302 38666789 38667030 38667056 38668387 38668966 38670101 38670169 38670265 38671005 38671385 38671874 38673045 38673387 38673492 38673819 38674604 38674777 38677236 38681009 38682027 38682088 38682716 38688700 38689229 38689259 38690115 38691745 38692135 38692779 38697385 38699250 38699965 38700342 38700898 38701861 38703075 38704491 38704895 38706108 38707384 38710259 38710520 38711220 38711244 38712047 38712444 38714588 38714828 38714906 38715849 38715963 38716701 38716867 38717854 38718529 38719436 38719542 38720468 38722374 38723110 38723946 38724018 38724113 38724236 38724696 38724795 38725867 38726750 38727788 38728378 38729159 38729243 38729392 38730046 38731310 38732017 38732026 38734476 38735424 38738243 38738503 38739548 38739696 38740845 38741585 38743075 38743514 38743888 38744231 38744407 38744651 38746114 38746549 38746794 38747205 38749935 38750217 38750776 38750970 38750974 38751189 38751207 38751239 38752053 38752209 38752293 38752718 38752874 38754735 38756080 38759187 38760414 38760799 38761361 38761749 38762191 38762294 38764919 38765334 38765525 38766294 38766451 38767389 38768090 38768161 38768268 38768319 38768381 38768875 38768898 38769649 38769726 38770252 38770377 38772872 38774997 38775072 38775351 38776334 38776672 38776732 38778704 38779435 38779683 38779695 38779858 38779949 38780260 38780396 38781569 38781899 38782937 38783362 38784150 38784457 38784593 38784950 38787389 38788912 38788967 38789012 38789953 38790762 38790962 38791229 38791767 38792849 38793405 38793623 38793669 38794040 38794088 38794431 38794457 38795608 38796619 38797734 38798255 38798777 38799483 38800154 38800505 38800919 38801003 38801655 38802066 38802102 38804039 38805228 38805440 38805553 38806081 38806258 38806763 38806951 38807760 38807854 38808163 38808269 38808310 38808522 38808523 38808601 38809565 38809712 38810346 38810447 38810897 38811027 38811758 38811859 38813662 38814699 38815152 38815159 38815911 38816203 38817958 38818268 38818418 38818762 38818800 38819604 38820825 38820850 38821097 38821385 38822040 38822328 38822737 38822780 38822848 38822945 38823112 38823313 38823717 38823923 38824806 38825075 38825125 38826171 38827206 38827301 38827425 38827503 38827710 38827894 38828143 38828867 38829055 38829161 38829388 38829721 38829812 38829960 38830000 38830710 38830906 38831157 38831363 38831677 38831755 38831885 38832219 38832597 38832713 38832768 38832821 38833003 38833067 38833646 38834017 38834345 38834589 38835230 38835957 38835975 38836327 38836441 38836591 38836969 38837098 38837311 38837340 38837811 38838432 38838469 38838523 38838531 38838684 38838718 38838848 38838967 38839490 38839552 38839563 38839825 38839954 38840271 38840283 38840322 38840926 38840991 38841126 38841841 38843127 38843505 38843949 38843968 38844531 38844801 38844881 38844967 38845023 38845057 38845329 38845394 38845635 38846470 38846642 38846895 38846935 38846949 38847008 38847280 38847487 38847615 38847695 38847774 38847802 38847946 38848081 38848131 38848280 38848313 38848709 38849009 38849173 38849742 38850209 38850318 38850499 38851145 38851188 38851212 38851428 38851435 38851565 38851950 38853117 38853192 38853870 38853914 38854473 38855065 38855212 38855337 38856044 38856652 38858172 38858414 38858491 38859258 38859741 38859896 38860081 38861897 38862050 38863963 38863986 38864058 38864910 38865748 38865927 38866167 38866707 38869260 38869366 38870093 38872374 38873281 38873322 38874082 38874197 38874675 38874857 38874945 38875374 38876096 38876887 38877384 38877440 38877879 38878492 38878607 38879670 38880837 38880989 38883812 38884419 38884611 38885138 38885206 38885665 38885745 38886963 38887156 38887975 38888075 38888207 38888251 38888491 38888643 38889032 38889583 38890335 38890342 38891088 38891394 38891471 38892819 38892930 38892969 38893259 38893365 38893492 38893833 38894033 38894158 38895147 38895847 38895848 38896017 38896246 38896985 38897130 38897131 38897885 38899148 38900868 38900923 38901046 38901699 38902123 38902433 38902484 38903469 38903498 38903888 38903959 38904364 38905855 38905979 38906024 38906274 38906622 38906683 38906902 38907075 38907082 38907148 38908159 38908171 38909057 38909574 38909994 38910228 38910577 38911106 38912645 38915821 38915903 38916054 38916906 38917875 38917994 38918058 38918366 38918367 38918861 38919028 38919225 38919581 38919755 38920425 38920470 38921086 38921258 38921623 38923430 38925828 38926168 38926427 38926893 38927959 38929735 38930770 38931141 38931524 38931863 38931897 38932039 38932505 38932801 38933215 38933516 38933912 38934910 38935401 38935590 38936016 38936082 38936155 38936618 38936716 38936769 38936984 38937142 38937813 38938612 38938661 38938787 38940238 38940255 38941140 38941283 38941569 38941974 38942662 38942944 38943492 38943804 38943967 38944038 38944135 38944758 38945134 38945231 38945363 38945392 38947548 38947670 38948016 38948306 38949863 38950185 38950910 38951494 38951721 38953004 38953027 38953142 38953930 38955441 38956093 38956136 38956206 38956323 38956661 38957068 38957265 38957685 38958256 38958684 38958766 38959527 38959635 38959791 38959806 38960306 38961319 38962467 38963114 38963296 38964608 38966138 38967081 38967184 38967208 38967324 38967753 38968464 38968857 38972305 38972590 38972998 38973112 38973302 38973921 38974348 38974764 38974962 38975855 38976249 38976328 38976973 38979492 38980073 38980285 38980462 38980666 38983701 38983744 38984689 38984757 38986851 38987538 38987996 38988431 38988687 38989038 38989178 38989254 38989419 38990132 38990215 38991425 38991967 38992102 38992642 38992798 38992871 38993127 38993380 38993387 38993389 38993468 38993545 38993663 38995112 38995159 38995189 38995452 38995585 38995595 38995766 38995891 38996224 38997545 38997714 38998156 38998265 38998460 38998626 38998842 38998887 38999270 38999467 38999827 38999862 39000026 39000101 39000140 39000168 39000276 39000455 39000599 39000662 39000768 39000885 39001052 39001280 39001515 39001569 39001644 39001857 39002282 39002527 39002599 39002701 39002961 39004267 39004720 39004762 39004960 39005606 39005767 39006073 39007309 39007426 39008254 39008719 39008724 39008816 39008991 39009438 39009609 39009742 39010167 39010297 39010761 39010848 39011227 39011471 39011838 39012045 39012195 39012834 39012914 39013015 39013043 39013865 39014046 39014191 39014458 39015260 39015274 39015922 39016727 39016730 39017280 39017481 39017773 39017873 39018021 39018120 39018299 39018661 39018747 39018997 39019167 39019349 39019831 39020850 39021183 39021436 39021931 39022031 39022071 39022206 39022277 39022310 39022378 39022516 39022672 39023049 39023382 39023450 39023507 39023738 39024070 39024099 39024175 39024275 39024570 39025760 39025994 39026119 39026632 39027140 39027214 39028088 39028272 39028340 39028521 39028630 39028956 39029143 39029695 39030055 39030097 39030353 39030412 39030450 39030661 39030758 39031042 39031075 39031136 39031448 39032044 39032105 39032181 39032222 39033729 39034196 39034662 39034814 39035439 39035464 39035485 39036462 39036738 39036816 39038037 39038246 39039570 39040575 39040679 39040964 39041049 39041482 39041556 39041683 39041743 39042474 39042515 39042588 39042739 39042954 39043800 39044312 39044558 39044919 39045862 39046115 39046247 39046898 39047031 39047582 39048180 39048198 39048218 39048813 39049874 39049883 39051036 39052196 39052519 39052867 39053089 39053171 39053298 39053379 39053629 39053956 39054257 39054346 39054849 39055172 39055272 39055329 39056609 39057474 39058810 39059018 39059074 39059194 39059549 39060435 39060786 39060929 39062003 39063514 39063583 39063925 39064009 39064225 39065340 39065878 39065983 39066235 39066537 39066627 39066771 39066968 39067280 39067350 39067851 39067925 39068086 39068313 39069322 39069394 39069415 39069641 39069955 39069989 39070520 39070601 39070775 39070841 39070929 39070939 39070957 39071118 39071645 39071775 39071800 39072369 39072370 39072482 39072547 39072986 39072999 39073032 39073095 39073254 39073652 39074075 39074179 39074646 39074673 39075044 39075307 39075585 39075647 39075677 39075838 39075992 39076171 39076229 39076448 39076630 39076797 39076965 39077191 39077197 39077207 39077325 39077481 39077512 39078197 39078464 39078491 39078521 39078567 39078970 39079090 39079123 39079244 39080166 39080260 39080538 39080560 39080719 39080885 39081042 39081112 39082119 39082132 39082553 39082601 39082618 39082632 39083040 39083115 39083305 39083472 39084680 39084825 39084875 39085544 39086236 39086242 39087797 39088417 39089107 39089396 39089461 39090055 39090360 39090653 39090800 39090980 39091414 39092097 39092215 39092494 39092747 39092861 39093004 39093364 39093396 39093994 39094016 39094143 39094197 39094348 39094939 39094993 39095066 39095099 39095654 39095769 39096017 39096428 39096860 39097932 39098390 39098415 39098497 39098577 39098659 39098686 39098761 39099031 39100000 39100082 39100255 39100374 39100464 39100534 39100719 39100851 39100928 39101119 39101815 39101827 39102452 39103059 39103986 39104074 39104262 39104435 39104527 39104717 39105985 39105991 39106216 39106268 39106391 39106475 39106670 39106837 39106899 39106948 39107194 39107443 39107702 39107745 39108003 39108012 39108106 39108114 39108134 39108138 39108279 39108363 39108613 39108999 39109485 39109621 39109741 39109760 39110421 39110643 39111184 39111215 39111280 39111375 39111484 39111602 39111754 39111809 39111982 39112112 39112288 39112383 39112468 39112589 39112781 39112802 39113348 39113746 39113846 39114089 39114158 39114286 39114531 39114544 39114545 39114573 39114575 39114702 39114932 39115309 39115388 39116850 39117081 39117113 39117249 39117395 39117480 39117773 39117836 39117862 39117987 39118112 39118393 39118428 39118840 39118858 39119072 39119154 39119993 39120319 39120486 39120643 39121185 39121222 39121293 39121863 39122001 39122016 39122084 39122262 39122276 39122429 39122540 39122852 39123211 39123531 39123598 39123680 39124165 39124284 39124413 39124483 39124789 39124798 39124910 39124998 39125010 39125050 39125327 39125649 39125734 39125788 39126272 39126300 
