# Supplementary material for: A model-based approach to selection of tag SNPs
Source: BMC Bioinformatics. 2006 Jun 15;7:303. doi: 10.1186/1471-2105-7-303 (PMC1525207; doi:10.1186/1471-2105-7-303)
Supplement: Additional File 2 — Data Sets. This tar-gzipped archive includes the haplotype and genotype data sets used in this study. [file 1471-2105-7-303-S2.gz › datasets/Encode9_YRI/encode9.seq.pos]

38627116 38627275 38627352 38628019 38628347 38629520 38629521 38630356 38630933 38631920 38632265 38632469 38632512 38632988 38633126 38633649 38634222 38635373 38635503 38635629 38635770 38635868 38636641 38636703 38636780 38637109 38637192 38637298 38637353 38637759 38638031 38638139 38638881 38639213 38639263 38639696 38640257 38640414 38640737 38641493 38643914 38645798 38646401 38646911 38648398 38648460 38648543 38651009 38651603 38653395 38653720 38653784 38654732 38655896 38658287 38664600 38664914 38665006 38666068 38666302 38666764 38666789 38667030 38668387 38668966 38670169 38671005 38671874 38673045 38673492 38673733 38673819 38674604 38674777 38675322 38677236 38680522 38681009 38682027 38682088 38688303 38689229 38689259 38690115 38691745 38692135 38692779 38697385 38699250 38699965 38700342 38700898 38701861 38703075 38704491 38704895 38706182 38706590 38707384 38709038 38710259 38710520 38711220 38711244 38712444 38713941 38714588 38714828 38715422 38715849 38716701 38716867 38718529 38718834 38719436 38719542 38720468 38721247 38722374 38723110 38723946 38724018 38724110 38724113 38724696 38724795 38725172 38726750 38727788 38728378 38728597 38729159 38729243 38729392 38730046 38730296 38731310 38731667 38732017 38732200 38732262 38734012 38734476 38735356 38736059 38738025 38738503 38739548 38740505 38740845 38741536 38741585 38741860 38743075 38744231 38746176 38746549 38746794 38747205 38748894 38749935 38750217 38750776 38750882 38750886 38750970 38751207 38751239 38752032 38752209 38752293 38752718 38752874 38753150 38754810 38757504 38757903 38759187 38760799 38761395 38761749 38762191 38762216 38762294 38763026 38764919 38765109 38765334 38766451 38766930 38767389 38768161 38768268 38768319 38768381 38769141 38769168 38769726 38770252 38770377 38771574 38772244 38772872 38775072 38775351 38776672 38777379 38778704 38779081 38779435 38779683 38779695 38779858 38779949 38780396 38781569 38781899 38782357 38783000 38784150 38784457 38784593 38784950 38788641 38788912 38789012 38789441 38789953 38790762 38791229 38791767 38792691 38792723 38793405 38793623 38793669 38793724 38793828 38794040 38794431 38794457 38795452 38795476 38795608 38796485 38796619 38796746 38797734 38797789 38798255 38798440 38798777 38799483 38800154 38800505 38800919 38801003 38802066 38802102 38803147 38803518 38804039 38805021 38805228 38805440 38805553 38806258 38806755 38806763 38806951 38807760 38807810 38807854 38807866 38808163 38808310 38808522 38808523 38808601 38809346 38809565 38810346 38810447 38810733 38810816 38810897 38810969 38811027 38811263 38811758 38811833 38813662 38815152 38815159 38816203 38817331 38817958 38818139 38818268 38818418 38818592 38818762 38818800 38819604 38820825 38820850 38821097 38821167 38821385 38822328 38822737 38822780 38822848 38822945 38823112 38823313 38823717 38823923 38824095 38824424 38824625 38824806 38824988 38825125 38826171 38827301 38827425 38827503 38827676 38827710 38827894 38828143 38828622 38828867 38829055 38829161 38829388 38829721 38829812 38829960 38830000 38830179 38830906 38831157 38831363 38831677 38831755 38831885 38832219 38832320 38832597 38832713 38832768 38832821 38832890 38833003 38833067 38833646 38834017 38834345 38834964 38835230 38835957 38835975 38836327 38836441 38836591 38837098 38837215 38837311 38837811 38838469 38838523 38838531 38838567 38838684 38838718 38838848 38838967 38839490 38839563 38839825 38839954 38840271 38840364 38840926 38840991 38841126 38841421 38843127 38843505 38843949 38843968 38844531 38844711 38844801 38844967 38845023 38845301 38845329 38845394 38845905 38845967 38846470 38846594 38847008 38847487 38847615 38847695 38847774 38847802 38847946 38848131 38848280 38848709 38849173 38849553 38849742 38849804 38850209 38850318 38850499 38851145 38851188 38851212 38851428 38851565 38851950 38852605 38853117 38853848 38853914 38854473 38854982 38855212 38856044 38856652 38858172 38858414 38858491 38859128 38859258 38859741 38861484 38861897 38862173 38862757 38862975 38863963 38863986 38864058 38864910 38865155 38865748 38865879 38866167 38866204 38866536 38867141 38869260 38869366 38869733 38869912 38870093 38870870 38871571 38871923 38872428 38873322 38874197 38874675 38874857 38874945 38875374 38875639 38875756 38876448 38876887 38877384 38877440 38878492 38879670 38880837 38880989 38881809 38884082 38884419 38884611 38885138 38885745 38886963 38887975 38888075 38888208 38888251 38888491 38888510 38889032 38889588 38889776 38889986 38890335 38892819 38892930 38892969 38893259 38893492 38893793 38893833 38894033 38894158 38895147 38895848 38896150 38896246 38896365 38896435 38896488 38896985 38897130 38897131 38897885 38899118 38899540 38899818 38900868 38900923 38901046 38901699 38902123 38902484 38903182 38903469 38903959 38905349 38905568 38905809 38905948 38906664 38906675 38906683 38907075 38908159 38908171 38909057 38909574 38909994 38909997 38910577 38911106 38912497 38912552 38912956 38913755 38914138 38914700 38915821 38915903 38916906 38917625 38917875 38918058 38918366 38918367 38919028 38919225 38919581 38919585 38919755 38919842 38920425 38920470 38921086 38921123 38921182 38921218 38923430 38925828 38926168 38926393 38926427 38926893 38927959 38929735 38929923 38930770 38931141 38931524 38931863 38931897 38932039 38932505 38932975 38933516 38935401 38935590 38936155 38936618 38936716 38936769 38937518 38937813 38938612 38938661 38938787 38940142 38940255 38941283 38942376 38942662 38942944 38943492 38943804 38943967 38944038 38945363 38947548 38947589 38947670 38948306 38949863 38950185 38950910 38951494 38951847 38952409 38952649 38953142 38953453 38956093 38957265 38957549 38957685 38958684 38958766 38959131 38959527 38959635 38959684 38960306 38961319 38961820 38962467 38963296 38964368 38964608 38965521 38966138 38967184 38967208 38967324 38968415 38968464 38968690 38968703 38972305 38972590 38972998 38973112 38973302 38973493 38973921 38974348 38975855 38976249 38976328 38976973 38977189 38977697 38977842 38979492 38980073 38980285 38980462 38980666 38980951 38983139 38983701 38983744 38985860 38986363 38986851 38987538 38988431 38989038 38989113 38989178 38989254 38990132 38991425 38991967 38992102 38992336 38992381 38992642 38992798 38992871 38993468 38993663 38993915 38995112 38995159 38995189 38995452 38995585 38995595 38995680 38995766 38995891 38998265 38998460 38998626 38998842 38998887 38999270 38999467 38999827 38999862 39000026 39000101 39000140 39000168 39000276 39000455 39000599 39000662 39000768 39000885 39001052 39001280 39001515 39001569 39001644 39001857 39002282 39002527 39002599 39002961 39004720 39004762 39005692 39005767 39006073 39007309 39008383 39008816 39008991 39009742 39009812 39010167 39010761 39010848 39011227 39011471 39011838 39012045 39012195 39012914 39013015 39013306 39013307 39013689 39013865 39014046 39014458 39015274 39015922 39016730 39017111 39017450 39017481 39017773 39017873 39018120 39018134 39018661 39018747 39018997 39019103 39019167 39019349 39019831 39020850 39021183 39021436 39022031 39022071 39022206 39022277 39022310 39022378 39022516 39022672 39023049 39023382 39023507 39023738 39024070 39024099 39024175 39024275 39024570 39025994 39026632 39027214 39027578 39028088 39028272 39028340 39028521 39028956 39029143 39030055 39030097 39030353 39030412 39030450 39030661 39030758 39030800 39030868 39031075 39031136 39031448 39032105 39032222 39034196 39034311 39034662 39034814 39035309 39035439 39035464 39035485 39036738 39036816 39038037 39038246 39039570 39040575 39040679 39040964 39041049 39041683 39041743 39042474 39042515 39042556 39042739 39043800 39044312 39044558 39044919 39045862 39045883 39045971 39046115 39046429 39047582 39048813 39049819 39049874 39049883 39050240 39051036 39052196 39052519 39052630 39052867 39053089 39053171 39053629 39053956 39054257 39054317 39054606 39054849 39054908 39055329 39056609 39056897 39058346 39058810 39059194 39059287 39059549 39060043 39060435 39060786 39060929 39062003 39063514 39063583 39064133 39064225 39065878 39065983 39066235 39066537 39066627 39066771 39066968 39067925 39068313 39069155 39069322 39069394 39069415 39069425 39069641 39069955 39069989 39070775 39070939 39070957 39071402 39071775 39071800 39072369 39072370 39072482 39072547 39073071 39073254 39073652 39073815 39073946 39074075 39074179 39074646 39074673 39075044 39075585 39075677 39075992 39076100 39076448 39076630 39077207 39077325 39077481 39078491 39079090 39079759 39080260 39080538 39080885 39081112 39082119 39082132 39083040 39083115 39083185 39084825 39084875 39086236 39086242 39088417 39089753 39090055 39090653 39092494 39092747 39094348 39094965 39095099 39095564 39095654 39095773 39098390 39099031 39100000 39100255 39100293 39100719 39100770 39101827 39103059 39104527 39106444 39106899 39107194 39107443 39108106 39108134 39108363 39108999 39111184 39111754 39112112 39112383 39113199 39113746 39113846 39114385 39114531 39114544 39114702 39114932 39115309 39115388 39115837 39116195 39116602 39116850 39117081 39117113 39117249 39117395 39117480 39117519 39117537 39117773 39117836 39117862 39117987 39118112 39118393 39118426 39118428 39118840 39118858 39119072 39119154 39119993 39120306 39120319 39120486 39120643 39121185 39121222 39121293 39121863 39122001 39122016 39122084 39122406 39122429 39122540 39122852 39123531 39123538 39123680 39124413 39124483 39124798 39124910 39124998 39125010 39125050 39125327 39125734 39125788 39126272 39126300 
