# Supplementary material for: A model-based approach to selection of tag SNPs
Source: BMC Bioinformatics. 2006 Jun 15;7:303. doi: 10.1186/1471-2105-7-303 (PMC1525207; doi:10.1186/1471-2105-7-303)
Supplement: Additional File 2 — Data Sets. This tar-gzipped archive includes the haplotype and genotype data sets used in this study. [file 1471-2105-7-303-S2.gz › datasets/README]

Each directory contains two files:
*.seq      haplotype sequences inferred from HapMap trios.
*.seq.pos  SNP position

Encode1 <--> ENr112
Encode2 <--> ENr131
Encode3 <--> ENr113
Encode4 <--> ENm010
Encode5 <--> ENm013
Encode6 <--> ENm014
Encode7 <--> ENr321
Encode8 <--> ENr232
Encode9 <--> ENr213
